# Supplementary material for: The role of disulfidptosis-driven tumor microenvironment remodeling in pancreatic cancer progression
Source: Front Immunol. 2026 Mar 10;17:1747560. doi: 10.3389/fimmu.2026.1747560 (PMC13008902; doi:10.3389/fimmu.2026.1747560)
Supplement: Supplementary file 14 [file DataSheet1.csv]

	category	subcategory	ID	Description	GeneRatio	BgRatio	pvalue	p.adjust	qvalue	geneID	Count
hsa04820	NA	NA	hsa04820	Cytoskeleton in muscle cells	135/2826	232/8843	7.0543630995797e-17	2.40553781695668e-14	1.70789843463508e-14	2274/3673/825/3691/6382/200539/7273/3693/1311/4001/3675/1290/22801/1301/832/3694/6443/7171/1278/9260/60/1289/1281/3728/88/7058/81624/2200/4000/79784/4621/633/4624/1462/2335/58/6444/29766/8572/3672/1284/1282/2318/1837/2023/3676/84823/1756/8082/10398/2026/830/1293/6709/64423/1292/57159/9672/5339/2199/7170/483/2201/72/10611/165904/1829/4625/3678/481/255631/1298/1158/7414/1277/3680/6385/4620/7169/128…	135
hsa04640	Organismal Systems	Immune system	hsa04640	Hematopoietic cell lineage	68/2826	99/8843	5.49085016990123e-14	9.36189953968159e-12	6.64681862672254e-12	3673/3675/1604/1380/3123/3117/2056/3672/915/3589/3559/3115/3676/966/3122/930/7850/917/2057/931/3119/928/911/1438/3113/933/921/290/3112/3678/914/3108/920/3127/3563/924/3111/4311/3574/3552/916/929/2208/951/3684/3109/4254/913/3575/100133941/1378/1436/7066/3118/3815/3690/2811/952/926/2814/3553/925/7124/912/3568/2209/2322/3569	68
hsa04514	Environmental Information Processing	Signaling molecules and interaction	hsa04514	Cell adhesion molecules	94/2826	157/8843	3.71842073545933e-13	4.22660490263877e-11	3.00083076896718e-11	6382/1001/3105/51208/3106/6404/3107/965/3123/1462/3117/201633/6402/1000/3134/3115/3676/5819/84189/3122/9672/3133/3119/83700/80381/3113/933/100506658/3135/5010/942/29851/54413/3112/64115/914/1272/3108/5788/57689/923/920/3127/80380/137075/6693/3385/3680/3111/6385/940/4685/26047/1493/3689/6403/3683/22865/3685/3684/8506/3109/1364/57502/23308/152404/5175/959/25945/5133/941/114798/3897/9075/5802/3118/4…	94
hsa04060	Environmental Information Processing	Signaling molecules and interaction	hsa04060	Cytokine-cytokine receptor interaction	154/2826	298/8843	5.80210654022842e-13	4.94629582554473e-11	3.51180132698036e-11	2662/3624/3595/652/8744/3557/27242/6362/3561/6374/10913/3460/6367/90/10563/9966/58191/3556/659/2056/8797/3560/6364/58985/4982/3597/7852/3594/3589/3559/115650/8600/53833/939/2688/50615/8792/269/3604/4283/7850/1236/8784/2057/7292/9547/970/5617/1438/2833/768211/6352/93/7133/355/4050/6357/51561/3606/6359/6358/7046/10673/8743/920/3563/11009/3977/6363/85480/3627/3976/1233/944/10344/3574/643/3552/2661/8…	154
hsa04974	Organismal Systems	Digestive system	hsa04974	Protein digestion and absorption	68/2826	105/8843	4.11382550163982e-12	2.80562899211835e-10	1.99195761132033e-10	1308/1506/3783/1300/1290/1301/1295/1303/1278/1289/1294/1296/1504/1281/6550/6505/5646/117247/9056/1284/1282/1307/5222/7373/1293/1292/169044/483/1357/1803/481/255631/1298/1277/5645/91522/4311/5644/6546/1285/85301/1287/440387/340267/478/1305/136227/10136/1358/1291/51032/1306/23436/10008/486/3784/63036/4225/1297/1360/6510/59272/340024/1288/1280/11136/7512/1310	68
hsa05416	Human Diseases	Cardiovascular disease	hsa05416	Viral myocarditis	49/2826	69/8843	2.8198257539802e-11	1.60260097017875e-09	1.13782442704464e-09	5880/3105/637/6443/1604/60/3106/3107/3123/4624/3117/6444/5879/1837/3134/3115/1756/8082/836/3122/3133/3119/3113/3135/942/5551/3112/857/4625/3108/3127/2534/3111/940/54205/3689/842/3683/841/595/3109/4842/959/941/3118/3383/5881/6442/284217	49
hsa04061	Environmental Information Processing	Signaling molecules and interaction	hsa04061	Viral protein interaction with cytokine and cytokine receptor	62/2826	100/8843	5.27878439150621e-10	2.57152211071945e-08	1.82574497751342e-08	6362/3561/6374/6367/10563/8797/3560/6364/58985/7852/3559/53833/4283/1236/9547/2833/6352/7133/6357/3606/6359/6358/8743/11009/6363/3627/1233/10344/643/4049/6366/7132/6376/1234/2829/10803/8794/1230/2921/6355/9560/1436/2920/6351/3587/6348/3576/6387/2826/6375/6846/1235/146433/7124/729230/3586/8740/3579/6368/3569/3577/6372	62
hsa04940	Human Diseases	Endocrine and metabolic disease	hsa04940	Type I diabetes mellitus	33/2826	43/8843	1.92157939008211e-09	8.19073215022501e-08	5.81530604893271e-08	3105/3106/3107/3123/3117/3134/3115/3122/3133/3119/3113/3135/942/355/5551/3112/3108/3127/3111/940/3552/4049/2571/3109/941/3118/3002/3592/3553/1363/356/7124/5798	33
hsa04512	Environmental Information Processing	Signaling molecules and interaction	hsa04512	ECM-receptor interaction	54/2826	89/8843	2.04838239712567e-08	7.76109330466503e-07	5.51026843671232e-07	3673/3914/3918/3909/3691/6382/1101/3693/1311/3675/3161/22801/3910/3694/1278/7058/2335/3672/1284/1282/3676/1293/1292/3371/63923/3678/1298/1277/3680/6385/3915/961/1285/3685/5649/9900/1287/3381/7060/1291/7057/3339/158326/3690/2811/2814/375790/1297/284217/8516/341640/6696/1288/1280	54
hsa05330	Human Diseases	Immune disease	hsa05330	Allograft rejection	29/2826	38/8843	2.36060971630364e-08	8.04967913259541e-07	5.71516036578776e-07	3105/3106/3107/3123/3117/3134/3115/3122/3133/3119/3113/3135/942/355/5551/3112/3108/3127/3111/940/3109/959/941/3118/3002/3592/356/7124/3586	29
hsa05144	Human Diseases	Infectious disease: parasitic	hsa05144	Malaria	35/2826	50/8843	3.60003979360668e-08	1.11601233601807e-06	7.92353256009125e-07	6382/1311/3039/7058/4233/4035/4615/3606/7040/3689/3820/22914/6403/3683/7099/5175/959/7060/1378/7057/7042/54106/3592/3576/3553/3383/7124/3082/3040/3586/7412/2532/3569/6401/100528032	35
hsa05143	Human Diseases	Infectious disease: parasitic	hsa05143	African trypanosomiasis	28/2826	37/8843	5.70035074801847e-08	1.61984967089525e-06	1.15007076495109e-06	8542/3039/3910/3620/4878/5331/355/4615/5332/3606/5579/2150/54106/3592/3553/3383/356/7124/3040/5330/3586/5582/7412/3569/6401/169355/3250/335	28
hsa05146	Human Diseases	Infectious disease: parasitic	hsa05146	Amoebiasis	58/2826	103/8843	2.53171151889791e-07	6.57733658288792e-06	4.66981760785374e-06	5296/3914/3918/3909/2769/3910/1278/1281/2335/1284/1282/338382/5052/5331/836/7850/5272/87/911/5567/6318/5332/81/6317/5579/7414/1277/929/7040/3689/3915/7099/1285/1287/3684/733/913/2921/4843/7042/2920/3592/3576/3553/9630/732/7124/284217/912/5330/383/3586/5582/1511/1288/3569/5275/731	58
hsa05323	Human Diseases	Immune disease	hsa05323	Rheumatoid arthritis	54/2826	94/8843	2.70037279062847e-07	6.57733658288792e-06	4.66981760785374e-06	6374/4312/1513/3123/3117/6364/3589/51382/9296/4314/3115/8600/3122/8792/245972/527/3119/3113/10312/9550/6352/942/4050/3112/51561/3606/10673/3108/3127/3111/940/3552/1493/7040/3689/3683/7099/3109/54/2921/941/7042/2920/3118/6348/3576/3553/6387/3383/7124/50617/525/3569/6372	54
hsa04610	Organismal Systems	Immune system	hsa04610	Complement and coagulation cascades	51/2826	88/8843	3.96171267787046e-07	9.00629348769217e-06	6.3943432695453e-06	5329/5327/5624/5328/2149/1604/1380/10747/2153/727/2151/717/720/966/5270/3075/5627/721/10544/712/2160/5265/5054/716/3689/714/2161/3684/7035/733/713/2/3818/715/728/5648/5055/2157/719/1378/2162/3053/7056/2159/3687/732/629/2155/10878/2147/731	51
hsa05150	Human Diseases	Infectious disease: bacterial	hsa05150	Staphylococcus aureus infection	56/2826	100/8843	5.20863167370947e-07	1.11008962545933e-05	7.88148213784985e-06	3880/3868/3872/6404/3123/10747/3117/727/54474/5724/3115/717/720/3075/3122/721/3119/3113/3866/3112/25984/2212/3108/712/3127/3111/2359/716/3689/2214/6403/3683/714/3684/3109/713/715/728/5648/719/192666/2357/3118/1672/2213/3383/2358/1668/629/3861/2209/3586/2215/1828/1670/1671	56
hsa04510	Cellular Processes	Cellular community - eukaryotes	hsa04510	Focal adhesion	98/2826	203/8843	7.22030352011121e-07	1.44830794138701e-05	1.028278519892e-05	5296/3611/3673/3914/3918/3909/3691/1101/3693/5880/1311/7408/3675/5170/22801/3910/5595/3694/1278/60/7058/1950/2335/3672/5879/53358/1284/103910/1282/4233/25759/2013/3676/824/1499/10398/7424/1293/1292/2012/2885/87/7409/3371/10627/56924/896/5159/63923/857/3678/1298/81/5579/7414/2534/1277/5228/5155/85366/4638/3680/330/5063/399694/3915/1285/3685/5649/1287/2316/595/5058/4633/3381/2317/7791/56034/7060/85…	98
hsa00590	Metabolism	Lipid metabolism	hsa00590	Arachidonic acid metabolism	38/2826	61/8843	1.00189660681295e-06	1.89803746068454e-05	1.34758023138584e-05	8681/4056/100137049/3248/9536/4051/5743/6916/151056/2879/874/5740/2053/1555/1573/27306/2687/5742/81579/1559/22949/1571/8398/5321/255189/5322/5319/239/283748/8644/59344/242/5320/247/246/5730/8529/8399	38
hsa04145	Cellular Processes	Transport and catabolism	hsa04145	Phagosome	78/2826	157/8843	2.44432355135459e-06	4.26849555532763e-05	3.03057255047185e-05	51807/3673/3693/1311/3105/22925/60/3106/7058/3107/3123/9341/1520/3117/9554/5879/7277/9902/200576/51382/338382/9296/3134/3115/3122/245972/527/8685/6890/3133/3119/3113/10312/9550/3135/3112/4973/2212/3678/3108/3127/3111/4481/929/3689/1535/2214/7099/81035/3685/11151/4688/811/3684/3109/4360/4842/10383/7846/1536/715/7060/10333/7057/10382/4689/3118/3690/1780/2213/30835/79861/347688/50617/2209/525/2215/1…	78
hsa05410	Human Diseases	Cardiovascular disease	hsa05410	Hypertrophic cardiomyopathy	54/2826	99/8843	2.50351645473761e-06	4.26849555532763e-05	3.03057255047185e-05	3673/3691/7273/3693/3675/22801/3694/6443/7171/60/784/4000/4624/6444/3672/1837/3676/1756/8082/27092/5565/6262/781/7170/1636/4625/3678/775/59283/3680/6546/7040/55799/7169/3685/4842/4633/783/7042/183/1906/3690/6442/7124/284217/8516/7134/3479/9254/3569/779/1674/10368/786	54
hsa05332	Human Diseases	Immune disease	hsa05332	Graft-versus-host disease	29/2826	44/8843	3.74832862919613e-06	6.08657172645657e-05	4.32138137701809e-05	3105/3106/3107/3123/3117/3134/3115/3122/3133/3119/3113/3135/942/355/5551/3112/3108/3127/3111/940/3552/3109/941/3118/3002/3553/356/7124/3569	29
hsa04672	Organismal Systems	Immune system	hsa04672	Intestinal immune network for IgA production	31/2826	49/8843	6.27148897732746e-06	9.72080791485756e-05	6.90163858748955e-05	3123/3117/5284/7852/115650/3115/3676/3122/3119/3113/942/29851/3112/10673/3108/3127/3111/940/608/7040/3109/23495/23308/959/10803/941/3118/6387/2826/3586/3569	31
hsa05321	Human Diseases	Immune disease	hsa05321	Inflammatory bowel disease	38/2826	65/8843	8.94518482505315e-06	0.000132622088058397	9.41598402637174e-05	3595/2625/3561/3460/3123/3117/50943/3594/3115/50615/3122/4094/3119/3113/3112/51561/3606/6772/6097/3108/3127/3111/6095/3552/7040/7099/3109/7042/3118/3592/4772/3553/30009/64127/7124/149233/3586/3569	38
hsa05412	Human Diseases	Cardiovascular disease	hsa05412	Arrhythmogenic right ventricular cardiomyopathy	47/2826	86/8843	1.03318617962612e-05	0.000146798536355211	0.00010422492162895	3673/3691/3693/3675/22801/3694/6443/60/3728/784/88/4000/51176/6444/1000/3672/1837/3676/1756/1499/8082/27092/6262/781/1829/1495/3678/2697/775/59283/3680/6546/55799/3685/4842/783/1824/3690/29119/6442/284217/8516/9254/779/1674/10368/786	47
hsa05140	Human Diseases	Infectious disease: parasitic	hsa05140	Leishmaniasis	43/2826	77/8843	1.18278363276457e-05	0.000158179432042447	0.000112305199474495	65108/5595/3460/3123/5743/3117/1915/3115/3676/3122/3119/3113/4615/3112/2212/6772/3108/3127/5579/3111/3552/7040/3689/1535/2214/7099/4688/3684/3109/1536/5777/1378/4843/7042/4689/3118/3592/3553/7124/2209/1917/3586/2215	43
hsa04062	Organismal Systems	Immune system	hsa04062	Chemokine signaling pathway	90/2826	193/8843	1.20606018566089e-05	0.000158179432042447	0.000112305199474495	5296/8517/2771/5880/6362/5595/6374/6367/10563/58191/6364/5879/53358/7852/25759/2782/5331/4283/1236/2885/9547/7409/5567/2833/2869/2770/6352/6357/2790/5332/55970/6359/6358/59345/6772/5579/112/6363/3627/1233/5294/10344/643/399694/108/4067/54331/3702/5580/5058/7074/6366/2309/3055/6376/1234/7454/2829/146850/10803/1230/2921/2793/6355/9560/10663/1794/2920/6351/57580/3718/2784/6348/9844/3576/6387/5881/28…	90
hsa04972	Organismal Systems	Digestive system	hsa04972	Pancreatic secretion	55/2826	106/8843	1.48478267417182e-05	0.000187522552552811	0.000133138407430611	1506/8766/9545/1056/1504/6548/5646/683/5879/279/6558/5331/1131/6262/483/1357/5332/481/885/5407/81579/5579/112/5645/280/5644/108/277/440387/1179/478/10136/1358/51032/5322/5319/5874/23436/486/493/3710/3784/5406/952/63036/1360/8671/9635/5320/6344/5330/1811/5582/1080/8399	55
hsa05414	Human Diseases	Cardiovascular disease	hsa05414	Dilated cardiomyopathy	54/2826	105/8843	2.45892420996293e-05	0.000298447945305886	0.000211893895417051	3673/3691/7273/3693/3675/22801/3694/6443/7171/60/784/4000/4624/6444/3672/1837/3676/1756/8082/27092/6262/781/7170/5567/4625/3678/775/112/59283/3680/6546/7040/55799/7169/108/3685/4842/4633/783/5350/7042/183/3690/6442/7124/284217/8516/7134/3479/9254/779/1674/10368/786	54
hsa04810	Cellular Processes	Cell motility	hsa04810	Regulation of actin cytoskeleton	103/2826	230/8843	2.53812035597381e-05	0.000298447945305886	0.000211893895417051	5296/3673/3691/221178/3693/5880/1072/128239/3675/57121/22801/5595/10092/3694/2149/60/10109/10458/10095/85477/6237/81624/1950/79784/2335/10097/6548/727/3672/5879/2934/2246/7852/10096/103910/200576/653857/7430/9965/50649/3676/4478/8826/10398/5216/3984/87/7409/1131/10627/10672/56924/2260/5159/55970/7114/3678/81/8817/7414/5155/85366/4638/3680/8822/5305/5063/3689/2261/3683/3685/2247/10297/3684/5058/70…	103
hsa04151	Environmental Information Processing	Signal transduction	hsa04151	PI3K-Akt signaling pathway	152/2826	362/8843	2.68439384883919e-05	0.000305126100818054	0.000216635293064215	5296/4515/8517/3673/3914/1946/3918/3909/3691/1101/3693/1311/3675/55844/5170/57121/22801/3910/3561/5595/7529/3694/2149/1278/4602/7058/23566/1950/2335/7534/374/2056/3560/3672/5879/23678/1284/2246/1282/4233/5522/1944/3559/9965/1969/285/3676/2782/1945/2688/7248/7424/4902/930/1293/1292/7532/2057/2885/5519/5617/4909/2069/672/3371/3643/2260/896/5934/898/5159/2790/2668/2998/63923/55970/3667/59345/3678/75…	152
hsa04148	Cellular Processes	Transport and catabolism	hsa04148	Efferocytosis	74/2826	156/8843	3.44790512021257e-05	0.000379269563223382	0.000269276121442747	1375/6513/6566/3693/5468/5595/8754/102/558/5732/5743/29933/2056/57617/5879/338382/4035/1849/5029/55423/55113/836/24145/5627/389668/2057/3091/817/1847/23659/712/91937/84868/5734/7040/4240/8398/961/834/6446/3685/682/714/811/3988/713/126129/4773/51761/5175/100133941/5031/6376/5777/7057/1844/9023/1850/3690/9844/1051/203859/4772/50636/84466/10326/64805/246/383/3586/55576/114786/815/343702	74
hsa05145	Human Diseases	Infectious disease: parasitic	hsa05145	Toxoplasmosis	56/2826	111/8843	3.58290235880403e-05	0.000381803032610055	0.000271074849514779	8517/3914/3918/3909/2771/5170/3910/5595/3460/3123/3117/3115/836/3122/23643/3119/3113/2770/4615/3112/6772/3108/3127/5294/3111/330/54205/7040/598/842/3915/7099/5606/841/3109/7132/959/1234/146850/4843/3949/7042/3118/3587/8651/3592/3312/3304/7124/3303/284217/3310/4261/2775/23533/3586	56
hsa05164	Human Diseases	Infectious disease: viral	hsa05164	Influenza A	80/2826	172/8843	4.05403262870241e-05	0.000418916704965916	0.000297425041340209	5296/8517/56649/100529063/4938/637/8766/10379/4939/5595/3460/60/402569/3123/3838/3117/4940/5646/8797/29108/5371/3115/836/3122/581/10482/3119/6041/4600/3113/4599/6352/896/148022/355/4615/3112/3606/6772/8106/91543/3108/8743/3127/5579/7416/5645/3627/29107/3111/5644/3552/54205/9641/390748/842/7099/834/841/3109/56000/7132/114548/51284/292/7113/3118/3592/3576/3553/3383/90865/3665/356/7124/4261/9021/356…	80
hsa05320	Human Diseases	Immune disease	hsa05320	Autoimmune thyroid disease	31/2826	53/8843	5.87254559498123e-05	0.000588981778790765	0.000418168881376373	3105/3106/3107/3123/3117/3134/3115/3122/3133/3119/3113/3135/942/355/5551/3112/3108/3127/3111/940/1493/3109/959/7038/941/3118/3002/356/7173/1081/3586	31
hsa05340	Human Diseases	Immune disease	hsa05340	Primary immunodeficiency	24/2826	38/8843	7.34326498032167e-05	0.000715443816654197	0.000507955171571123	8517/3932/3561/973/915/115650/930/6890/29851/5788/920/84876/916/695/5993/23495/3575/959/3718/926/7535/925/4261/326	24
hsa04020	Environmental Information Processing	Signal transduction	hsa04020	Calcium signaling pathway	110/2826	254/8843	7.78726855749556e-05	0.000737627382807218	0.000523705195387128	89832/135/3269/2906/113026/2769/5023/4486/2149/4485/56413/5530/1909/1950/90550/1139/805/2246/7852/5724/4233/5256/9965/814/5021/53373/5331/2925/163688/7424/57105/55283/2905/3357/817/1131/136/6262/5136/5567/2260/7417/444/887/80228/1812/5159/2668/5332/4923/775/8817/5579/7039/84876/7416/5155/85366/4638/8822/5255/777/6546/2261/108/100130933/57118/2066/2247/3706/7942/26281/3356/4842/57172/4773/27006/68…	110
hsa05134	Human Diseases	Infectious disease: bacterial	hsa05134	Legionellosis	32/2826	56/8843	8.39628291812067e-05	0.000773819587859229	0.000549401158226957	4671/1937/664/57396/1915/9554/29108/1195/836/4615/3606/54205/929/3689/842/7099/834/841/3684/1378/2921/2920/3592/3312/3576/3553/3304/7124/3303/3310/1917/3569	32
hsa04115	Cellular Processes	Cell growth and death	hsa04115	p53 signaling pathway	40/2826	75/8843	9.6284401393302e-05	0.000864025812503052	0.000613446324666467	2810/5268/3486/983/9133/891/3732/637/51512/6241/8797/64065/836/25946/581/51246/1029/5366/4194/472/896/84883/355/898/1647/5054/900/54205/598/842/11200/55367/841/595/143686/7057/27244/10912/7161/3479	40
hsa04080	Environmental Information Processing	Signaling molecules and interaction	hsa04080	Neuroactive ligand-receptor interaction	151/2826	368/8843	0.000113096719635303	0.000988871317836877	0.000702084899220502	2568/7442/89832/135/3269/7434/2859/2906/3352/5023/2149/56413/1909/80763/23566/5732/1139/727/5646/5724/2151/2563/5021/10857/64106/10316/5029/2925/2688/5368/706/57105/8698/2905/5617/3357/27334/1131/136/887/1145/1812/3001/3351/1395/885/4923/4886/1136/5645/8862/5734/187/5443/10203/2359/5644/339403/5539/797/1140/27346/4922/3640/2150/1143/9934/2900/3356/10161/5179/1142/2740/1134/3972/4889/728/6865/2916…	151
hsa05133	Human Diseases	Infectious disease: bacterial	hsa05133	Pertussis	41/2826	78/8843	0.000121455993092301	0.00103541234111187	0.000735128379242875	353376/2771/1072/5595/6374/727/805/29108/717/720/3394/836/163688/721/23643/2770/148022/4615/51561/3678/712/3552/716/929/3689/7099/834/714/3684/713/3659/114548/715/4843/3592/3576/3553/7124/3586/3569/6372	41
hsa04064	Environmental Information Processing	Signal transduction	hsa04064	NF-kappa B signaling pathway	52/2826	105/8843	0.000125011488226518	0.00103972969476202	0.00073819364036198	353376/8517/27040/84433/3932/5328/10913/8915/5743/115650/7188/8600/8792/7186/23643/472/148022/4615/4050/6357/10673/5579/6363/1647/330/695/929/598/4067/283106/4049/7099/597/55367/6366/7132/1896/959/2921/9560/2920/6351/60401/3576/3553/6387/3383/10912/7535/7124/8740/7412	52
hsa04659	Organismal Systems	Immune system	hsa04659	Th17 cell differentiation	53/2826	108/8843	0.000146104785885716	0.00118623171397689	0.000842208038940218	8517/196/27040/2625/3932/3561/5595/3460/5530/861/3123/3117/3556/3560/50943/915/3594/3559/3115/919/50615/3122/5914/917/3119/3091/3113/3662/4794/3112/51561/6772/7046/6097/3108/920/3127/3111/6095/916/7040/9466/3109/4773/3718/3118/4772/3553/30009/7535/10148/149233/3569	53
hsa04360	Organismal Systems	Development and regeneration	hsa04360	Axon guidance	81/2826	184/8843	0.000353344592337679	0.00280210479039881	0.00198945547705425	5296/3611/1948/1946/2771/1947/5880/10512/2043/1072/6469/5170/10371/5595/22885/1808/5530/80031/219699/6237/659/8482/6091/5879/7852/103910/4233/1944/1969/1945/10398/10154/3984/817/10627/5362/2770/56924/1020/2047/8633/2048/57689/2042/2534/50855/5063/223117/655/81029/5058/6405/5364/4773/54361/7225/9723/3897/84448/27289/9353/10501/1949/2046/2045/6387/6092/25791/9037/5881/285220/56896/151449/6586/7474/…	81
hsa04650	Organismal Systems	Immune system	hsa04650	Natural killer cell mediated cytotoxicity	62/2826	135/8843	0.000439099065488036	0.00340301775753228	0.00241609533641742	5296/27040/5880/3105/637/3932/5595/3460/5530/3106/3107/8797/5879/53358/25759/962/919/80328/836/4068/2885/7409/3133/4277/3135/355/154064/5551/79465/8743/5579/2534/7305/259197/117157/3689/399694/2207/22914/2214/3683/3937/5058/4773/353091/51744/7462/5777/135250/3002/80329/4772/3383/10870/7535/5881/356/7124/10451/5582/2215/100528032	62
hsa04658	Organismal Systems	Immune system	hsa04658	Th1 and Th2 cell differentiation	45/2826	92/8843	0.00049371162971104	0.00374123701625477	0.00265622631189565	8517/27040/3595/2625/3932/3561/5595/3460/5530/3123/3117/3560/11317/915/3594/864/3559/3115/919/3122/917/84441/4094/3119/3113/4794/3112/6772/3108/920/3127/4854/3111/916/3109/182/54567/28514/4773/3718/3118/3592/4772/30009/7535	45
hsa05310	Human Diseases	Immune disease	hsa05310	Asthma	19/2826	31/8843	0.00071990405144585	0.00533668003354423	0.00378896869182026	3123/3117/3115/3122/2205/3119/3113/3112/3108/3127/3111/2207/3109/959/3118/7124/2206/3586/8288	19
hsa04110	Cellular Processes	Cell growth and death	hsa04110	Cell cycle	69/2826	158/8843	0.001214663310962	0.00881276997953278	0.00625694426699349	2810/9232/983/4085/9133/699/10403/113130/891/57082/991/5347/7272/4175/7529/7027/8318/995/701/81620/151648/9319/9212/1871/5925/7534/64682/157570/890/1869/8379/51433/23594/246184/9700/1030/4171/90381/9088/1032/5885/9978/7532/4998/1029/5519/472/896/5934/898/4173/1870/4172/7533/25906/1647/7040/11200/5111/595/7465/1663/990/993/7042/8900/994/27127/10912	69
hsa05205	Human Diseases	Cancer: overview	hsa05205	Proteoglycans in cancer	86/2826	204/8843	0.00124593383587217	0.00885132162567521	0.00628431540023244	5296/27250/7078/3673/6382/7472/3549/80326/7477/5329/3693/6469/5170/5328/5595/1278/60/10855/4318/6237/2335/4060/8324/6548/5879/7476/4233/7430/7291/1499/4478/8826/836/2535/4313/2885/1839/7409/3091/817/5567/2260/7479/355/857/3678/5579/1277/6385/7040/286/1975/11211/81029/7099/3685/2066/2247/2316/595/5058/287/1634/7074/388112/8321/858/54361/22808/8326/5777/7057/7042/3339/3710/3690/3059/356/7124/3082/7…	86
hsa05152	Human Diseases	Infectious disease: bacterial	hsa05152	Tuberculosis	77/2826	180/8843	0.0013424128288334	0.00934209744147324	0.0066327594120662	8844/7421/637/22925/5595/3460/5530/8915/3123/1520/3117/805/9902/1594/3115/972/3656/836/163688/3122/581/245972/527/3119/817/3113/10312/4615/3112/51561/3606/2212/6772/3108/3127/3111/3552/54205/929/7040/3689/2207/2214/842/4046/5993/7099/11151/841/3684/3109/4360/7132/1509/10333/1378/4843/7042/3118/3587/54106/1051/3592/2213/3553/64127/30835/3687/7124/4261/50617/26253/2209/3586/3569/815/2215	77
hsa04014	Environmental Information Processing	Signal transduction	hsa04014	Ras signaling pathway	98/2826	238/8843	0.00150198998413871	0.010243571691826	0.00727279360740848	5296/10156/8681/100271927/100137049/8517/8844/1946/27040/5880/382/5898/5899/5595/253959/6237/1950/805/8437/5879/53358/2246/4233/1944/25759/9965/1969/285/2782/1945/163688/7424/2885/4909/6789/3643/5567/56924/2260/2113/5159/2790/5924/55970/59345/8817/81579/5579/7039/5228/5155/2114/8822/5063/2261/399694/598/8398/54331/2247/51365/627/5058/7074/4254/26281/5321/27006/255189/56034/22808/5322/5319/2793/96…	98
hsa04971	Organismal Systems	Digestive system	hsa04971	Gastric acid secretion	37/2826	76/8843	0.00168348618498785	0.0112562507662913	0.00799178168312086	2771/495/60/6548/805/7430/5331/163688/817/1131/5567/483/2770/887/389015/5332/481/3759/5579/112/85366/4638/108/478/3758/3710/3784/3274/496/3773/115111/5330/3776/5582/6752/1080/815	37
hsa04210	Cellular Processes	Cell growth and death	hsa04210	Apoptosis	60/2826	136/8843	0.00183167615928483	0.0120115686599255	0.0085280468954557	5296/51807/8517/56616/4001/637/5170/5595/9451/60/1513/10039/332/4000/1508/1520/2081/8797/1075/1522/7277/2021/84823/824/836/7186/1677/581/6709/5366/472/1521/355/5551/1512/8743/3563/1647/330/54205/598/842/143/597/55367/841/1519/1439/7132/7846/1509/3710/3002/10912/1515/79861/356/7124/8739/112714	60
hsa05166	Human Diseases	Infectious disease: viral	hsa05166	Human T-cell leukemia virus 1 infection	92/2826	223/8843	0.00192337188674677	0.0123749021392575	0.00878600861870423	5296/2874/8517/6513/9232/4085/9133/991/3105/3932/3561/5595/4488/701/5530/3106/3107/567/3123/3117/1871/5925/64682/890/1869/3560/8379/51433/915/8061/246184/3559/9700/1030/115650/3134/3115/3122/581/7850/706/917/1029/3133/3119/3113/472/5567/1959/7417/3135/896/898/2113/3112/1870/7046/3108/25906/920/3127/112/7416/4316/2114/3111/2648/916/7040/3689/108/598/11200/3683/4049/811/595/3109/7132/6688/4773/292/…	92
hsa00010	Metabolism	Carbohydrate metabolism	hsa00010	Glycolysis / Gluconeogenesis	33/2826	67/8843	0.0023053724091879	0.0145579998432051	0.0103359776630257	5315/5214/3099/218/221/5223/3098/2597/5230/2023/222/669/230/2026/55276/130/2821/7167/84532/219/226/80201/3945/5236/3939/229/8789/5105/2203/127/125/126/3948	33
hsa04670	Organismal Systems	Immune system	hsa04670	Leukocyte transendothelial migration	52/2826	116/8843	0.0023624150495008	0.0146469733069049	0.0103991475863193	5296/2771/5880/7408/51208/60/4318/399/7070/5879/7852/103910/7430/3676/1499/4478/10398/4313/87/7409/83700/10627/100506658/2770/5010/1495/81/5579/7414/137075/3689/1535/3683/4688/3702/3684/1364/4633/1536/5175/6494/9075/4689/6387/3383/29119/10451/10686/5582/7412/58498/9071	52
hsa05142	Human Diseases	Infectious disease: parasitic	hsa05142	Chagas disease	47/2826	103/8843	0.00242067044944732	0.0146941345316603	0.0104326314007775	5296/8517/2771/2769/55844/5595/3460/915/5522/919/5331/917/5519/2770/6352/148022/355/4615/1636/5332/7046/712/5521/5054/916/7040/7099/714/811/841/713/7132/10333/4843/7042/6348/54106/3592/3576/3553/9630/356/7124/5330/2775/3586/3569	47
hsa04814	Cellular Processes	Cell motility	hsa04814	Motor proteins	82/2826	197/8843	0.00245620430587871	0.0146941345316603	0.0104326314007775	51807/11004/3832/24137/1062/3833/9928/51175/10112/55083/56992/4643/81930/55567/832/4640/9493/7171/60/27175/79784/4621/146439/4624/83658/58/6993/9585/6990/146909/7277/103910/146754/4648/140465/10398/3797/830/26153/59/10627/7170/4642/8655/72/4625/55582/4637/64005/4620/7169/374654/25981/4619/90990/4633/23303/10383/4647/7846/4629/4628/22989/23046/55930/547/10382/7138/1780/4542/7136/79861/56171/347688…	82
hsa04612	Organismal Systems	Immune system	hsa04612	Antigen processing and presentation	38/2826	80/8843	0.00256768188671503	0.0150961986787901	0.0107180913601535	10437/3105/3106/3107/567/3123/1508/5641/1520/3117/3134/3115/972/3122/6890/3133/3119/3113/3135/5720/3112/3108/920/3127/3111/6892/5993/811/3109/3118/926/3312/925/3304/7124/3303/3310/4261	38
hsa00260	Metabolism	Amino acid metabolism	hsa00260	Glycine, serine and threonine metabolism	22/2826	41/8843	0.00318613922383537	0.0184148046665739	0.0130742555126161	875/2653/27232/5223/1757/211/2628/1491/4129/669/29968/275/2593/10993/23464/55349/26227/2731/8639/51268/29958/212	22
hsa00051	Metabolism	Carbohydrate metabolism	hsa00051	Fructose and mannose metabolism	19/2826	34/8843	0.00328650934657248	0.0186783281196869	0.0132613535037135	5214/5373/3099/3098/57016/29925/230/55556/57103/7167/5207/226/80201/3795/5209/5210/229/8789/2203	19
hsa04979	Organismal Systems	Digestive system	hsa04979	Cholesterol metabolism	26/2826	51/8843	0.00358548198671407	0.0200434320896639	0.0142305583596935	27141/4018/4035/706/348/341/57552/7417/1593/9388/10577/7416/4864/3988/3931/6770/64240/3949/8647/1071/337/3990/338/4036/335/336	26
hsa04978	Organismal Systems	Digestive system	hsa04978	Mineral absorption	30/2826	61/8843	0.00368064909861652	0.0202435700423909	0.0143726535260068	7421/113235/9843/2495/6523/6550/475/55630/26872/483/4501/79901/481/55503/6546/2512/478/30061/3162/4496/115019/4499/341208/486/493/4495/4493/4494/1811/340024	30
hsa05169	Human Diseases	Infectious disease: viral	hsa05169	Epstein-Barr virus infection	83/2826	203/8843	0.00416032464530212	0.0225185826039369	0.0159878808424309	5296/8517/9861/5700/3105/4938/637/10379/4939/9636/3106/1380/3107/567/965/3123/3117/1871/5925/890/4940/1869/5707/11317/5879/915/864/3134/3115/7188/919/10213/836/3122/7186/581/930/917/6890/3133/7979/3119/3113/5704/3135/896/355/953/898/4615/4794/3112/1870/6772/3108/3127/3627/1647/3111/54205/916/695/6892/9641/2208/4067/842/3683/5606/811/841/595/3109/8900/3718/3118/3383/10912/377841/3665/956/7124/3569	83
hsa00591	Metabolism	Lipid metabolism	hsa00591	Linoleic acid metabolism	17/2826	30/8843	0.00440947947284181	0.0234942578162353	0.0166805966900266	8681/100137049/151056/1573/81579/1559/1571/8398/1576/5321/255189/5322/5319/283748/5320/246/8399	17
hsa05202	Human Diseases	Cancer: overview	hsa05202	Transcriptional misregulation in cancer	79/2826	193/8843	0.00491946605051705	0.0258082757419433	0.0183235172731809	3486/3248/5327/85414/5468/2115/5328/3206/860/1848/3728/4300/861/4318/64919/890/3560/6495/5371/4233/4211/4314/8091/905/5914/581/7850/4291/51513/4094/472/942/55589/5079/26471/6935/1647/330/84444/929/598/2118/4613/597/3684/4005/6688/4208/6692/862/5154/1436/3205/604/7704/8900/4066/4286/7113/3002/2078/2138/7490/1051/8842/2313/3576/10912/1668/2209/2322/3479/7849/3569/1053/8013/3195/1670/1671	79
hsa04010	Environmental Information Processing	Signal transduction	hsa04010	MAPK signaling pathway	117/2826	300/8843	0.0051848247850803	0.0267882613895815	0.0190192934699915	8569/8681/100137049/8517/1946/5880/5801/9448/5595/1848/5530/3925/784/6237/1950/3556/374/5879/2246/4233/1944/9965/1969/285/1849/1945/836/7424/27092/7186/4902/2885/4909/6789/2069/3643/1847/781/84451/5567/2260/8986/2872/355/4615/5159/2668/5924/55970/7046/775/8817/5579/11184/7039/59283/5228/5155/9479/1647/8822/3552/777/23162/929/7040/55799/2261/5778/5606/2066/2247/2316/627/5058/4254/26281/7132/5321/2…	117
hsa00565	Metabolism	Lipid metabolism	hsa00565	Ether lipid metabolism	25/2826	50/8843	0.00588372263888202	0.0299357497302318	0.0212539664699902	8681/100137049/54947/254531/5049/7941/151056/81579/8398/284161/5051/79153/5050/122618/5321/255189/8612/5168/5322/5319/7368/283748/133121/5320/8399	25
hsa04726	Organismal Systems	Nervous system	hsa04726	Serotonergic synapse	50/2826	115/8843	0.00596959232157116	0.0299357497302318	0.0212539664699902	8681/100137049/2771/3352/5595/1562/5743/3751/3781/4129/2782/5331/836/3357/5567/2770/1573/2790/5332/55970/5742/3351/59345/775/5579/1559/1565/351/54331/3356/5321/255189/6571/239/2793/3710/2784/3762/3363/283748/242/2561/247/246/5330/2775/2786/5582/779/3760	50
hsa04724	Organismal Systems	Nervous system	hsa04724	Glutamatergic synapse	50/2826	116/8843	0.00729561859288547	0.0360551585532456	0.0255986617294227	27165/8681/100137049/2771/2906/5595/5530/6505/9455/6506/2782/5331/9456/2905/5567/2770/2790/5332/55970/59345/775/5579/112/9762/10991/108/54331/50944/2900/5321/255189/2916/6511/2793/9229/3710/6512/2784/9454/2903/283748/2917/2918/6507/5330/2775/2786/5582/2911/3760	50
hsa00512	Metabolism	Glycan biosynthesis and metabolism	hsa00512	Mucin type O-glycan biosynthesis	19/2826	36/8843	0.0075476163646267	0.0367676740048244	0.0261045378024683	10331/11227/55808/9245/9334/56913/2650/55568/27090/8693/79623/64409/6482/11226/100528030/114805/442117/50614/26290	19
hsa05165	Human Diseases	Infectious disease: viral	hsa05165	Human papillomavirus infection	127/2826	333/8843	0.00871274694099276	0.0418457282658948	0.0297098857884112	5296/8517/3673/3914/5315/3918/3909/5700/3691/8638/7472/80326/7477/1101/3693/1311/3105/3675/55844/22801/3910/10379/5595/9636/3694/1278/3106/27175/7058/3107/1950/5743/2335/5925/890/8324/1869/5663/11317/3672/7476/1284/1282/51382/5522/54626/9296/3134/3676/1499/7248/836/581/5584/245972/1293/1292/2535/527/84441/2885/5519/3133/3371/4600/472/4599/10312/9550/5567/3135/896/148022/7479/355/5934/898/5159/639…	127
hsa01230	Metabolism	Global and overview maps	hsa01230	Biosynthesis of amino acids	34/2826	75/8843	0.010214643109584	0.0481251892878438	0.0341682158857974	875/5315/5214/4144/5223/162417/84706/4143/2597/5230/2023/1491/230/445/29968/2026/27430/4548/10993/7167/586/587/226/95/3418/26227/5831/1373/229/440/100526760/2875/383/5053	34
hsa04015	Environmental Information Processing	Signal transduction	hsa04015	Rap1 signaling pathway	84/2826	212/8843	0.0103024598768698	0.0481251892878438	0.0341682158857974	5296/1946/135/27040/2771/5880/7408/57121/5898/5899/5595/2149/60/6237/23566/1950/805/5879/2246/4233/1944/9965/1969/285/1499/5331/1945/5216/163688/7424/5584/7409/136/3643/2770/2260/5159/5332/8817/5579/112/50855/5228/5155/8822/57568/2533/3689/2261/108/8631/3683/3397/3937/5606/2247/3684/7074/4254/26281/23094/27006/6494/56034/22808/5909/7057/5154/1436/2357/3815/3690/2903/2846/2255/5881/3082/10451/5451…	84
hsa04921	Organismal Systems	Endocrine system	hsa04921	Oxytocin signaling pathway	63/2826	154/8843	0.0113248213211372	0.0521860009528079	0.0370513357590549	8681/100137049/2771/5595/5530/60/784/5743/805/4878/814/5021/140465/5331/10398/163688/27092/5565/817/6262/781/5567/2770/5332/3759/775/5579/112/59283/85366/5294/4638/4637/55799/108/57118/1938/595/57172/4773/5321/7226/4208/255189/146850/783/5997/3710/3762/952/4772/283748/3768/5330/2775/23533/5582/9254/815/779/3760/10368/786	63
hsa05417	Human Diseases	Cardiovascular disease	hsa05417	Lipid and atherosclerosis	85/2826	216/8843	0.0120669364984372	0.054864337946228	0.0389529178195167	5296/353376/8517/637/5468/5170/9619/5595/9451/5530/4312/4318/2081/8797/805/29108/5879/25833/4314/5331/836/163688/7186/581/23643/7436/7409/817/6352/148022/1555/355/1573/4615/4973/5332/3606/8743/1559/54205/30001/929/9641/1535/598/4067/842/6403/7099/834/5606/4688/841/7132/114548/4773/1536/959/10333/2921/3949/2920/4689/6348/3592/3312/3576/4772/3553/3383/3304/3665/337/356/7124/3303/10451/3310/338/5330…	85
hsa00480	Metabolism	Metabolism of other amino acids	hsa00480	Glutathione metabolism	27/2826	58/8843	0.0139358123556145	0.0623629825817755	0.0442768513468386	2946/653689/2877/493869/6611/2937/6241/2939/2876/5226/2879/2539/51056/6723/27306/290/4258/2687/2941/9446/2950/3418/2938/124975/79094/2940/2944	27
hsa04611	Organismal Systems	Immune system	hsa04611	Platelet activation	52/2826	125/8843	0.0140859863775954	0.0623629825817755	0.0442768513468386	5296/8681/100137049/3673/2771/7408/5595/5023/2149/1278/60/1281/103910/6916/5331/5584/83706/10627/5567/10672/2770/5332/5592/5742/2212/112/2534/1277/84876/85366/5294/4638/695/108/4067/2207/3937/5321/255189/146850/6915/10125/3710/3690/2811/2814/283748/64805/54518/5330/23533/2147	52
hsa03265	Genetic Information Processing	Information processing in viruses	hsa03265	Virion - Ebolavirus, Lyssavirus and Morbillivirus	8/2826	12/8843	0.0142648464556554	0.0623629825817755	0.0442768513468386	81607/4685/4864/432/1134/6504/2213/30835	8
hsa04666	Organismal Systems	Immune system	hsa04666	Fc gamma R-mediated phagocytosis	42/2826	98/8843	0.0147161653616927	0.063521675801737	0.045099507437566	5296/8681/100137049/27040/65108/5880/7408/382/1072/5595/10092/10109/10095/85477/10097/5879/2934/10096/653857/3984/7409/2212/5788/5579/4067/2214/8398/3635/5580/5058/3055/5321/255189/8612/7454/2213/283748/10451/273/2209/5582/2215	42
hsa04380	Organismal Systems	Development and regeneration	hsa04380	Osteoclast differentiation	58/2826	142/8843	0.0151880082377487	0.0641820813094677	0.0455683861743404	5296/8517/2274/5468/3932/10379/5595/3460/5530/1513/4982/5879/8061/814/8600/55423/8792/7186/2885/2212/6772/7046/2534/7305/126014/3552/695/11006/7040/1535/2214/54209/3937/4688/54/7132/23547/6688/4773/1436/7042/4286/3710/4689/3690/8651/4772/2213/3553/353514/10326/7124/9021/2209/11027/10859/2215/2354	58
hsa04975	Organismal Systems	Digestive system	hsa04975	Fat digestion and absorption	21/2826	43/8843	0.0153578460199654	0.0641820813094677	0.0455683861743404	29881/1056/80168/38/5407/81579/64240/8612/5322/5319/1208/5406/8513/2168/337/5320/338/4547/84649/8399/335	21
hsa04960	Organismal Systems	Excretory system	hsa04960	Aldosterone-regulated sodium reabsorption	19/2826	38/8843	0.0154338142738309	0.0641820813094677	0.0455683861743404	5296/2810/5170/5595/3643/483/3667/481/5579/3291/23327/6446/478/486/3758/6337/3479/5582/6340	19
hsa04725	Organismal Systems	Nervous system	hsa04725	Cholinergic synapse	48/2826	115/8843	0.0166665902389519	0.0683634867944448	0.0485371259846344	5296/89832/2771/5595/1139/814/2782/5331/817/1131/5567/2770/2790/5332/55970/59345/3759/775/5579/112/2534/1136/5294/108/54331/1143/146850/2793/3710/3784/2784/3768/43/1132/5330/2775/2786/23533/5582/56479/8973/815/84699/779/1137/3760/6572/1129	48
hsa00592	Metabolism	Lipid metabolism	hsa00592	alpha-Linolenic acid metabolism	14/2826	26/8843	0.0168402724068427	0.0683634867944448	0.0485371259846344	8681/100137049/151056/81579/30/8398/9415/5321/255189/5322/5319/283748/5320/8399	14
hsa00350	Metabolism	Amino acid metabolism	hsa00350	Tyrosine metabolism	18/2826	36/8843	0.0181785670134691	0.0729281335481524	0.05177796177211	218/221/316/1638/259307/1621/222/4129/7306/130/4282/8639/3242/7173/127/125/126/7054	18
hsa04530	Cellular Processes	Cellular community - eukaryotes	hsa04530	Tight junction	67/2826	170/8843	0.0229580260475106	0.0910312428162922	0.0646309178816089	23370/51807/7408/54566/51208/55844/10092/60/10109/10095/861/79784/10097/9181/5879/10096/7277/103910/653857/5522/7430/140465/51762/4478/10398/5584/5565/87/93643/5519/83700/911/27134/10627/100506658/5567/5010/84952/81/154796/137075/50855/5521/4637/23327/5111/595/7074/1364/2626/4633/913/8531/7846/4629/4628/7454/9075/79778/79861/3059/11149/912/10686/1080/9071/112714	67
hsa05170	Human Diseases	Infectious disease: viral	hsa05170	Human immunodeficiency virus 1 infection	82/2826	213/8843	0.0241080673352723	0.0923914482896642	0.0655966448730445	5296/8517/983/130340/2771/9133/891/5880/3105/1072/637/5595/995/5530/3106/684/3107/567/27350/805/5879/915/7852/1174/140564/6923/3134/7188/919/2782/8906/836/163688/7186/581/9978/3984/917/60489/6890/3133/472/2770/56924/3135/200316/7133/355/4615/2790/55970/59345/920/5579/54205/5063/916/6892/598/842/7099/5606/54331/811/841/5058/7132/7465/4773/1234/2793/3710/2784/164668/4772/5881/356/7124/2775/2786/558…	82
hsa04216	Cellular Processes	Cell growth and death	hsa04216	Ferroptosis	20/2826	42/8843	0.0243332817329191	0.0923914482896642	0.0655966448730445	10162/51703/2495/2937/23516/2181/643246/5094/2879/5621/2182/7417/64116/112483/2512/30061/1536/3162/246/1356	20
hsa04066	Environmental Information Processing	Signal transduction	hsa04066	HIF-1 signaling pathway	45/2826	109/8843	0.0245392104237387	0.0923914482896642	0.0655966448730445	8569/5296/6513/5214/3099/5595/3098/3460/7076/1950/2597/112399/2056/4878/5230/6923/2023/285/230/2026/9978/3091/817/3643/2872/5579/1978/5054/7099/112398/226/80201/3945/1536/3162/5209/3939/4843/229/1906/3479/5582/3569/815/3948	45
hsa00980	Metabolism	Xenobiotics biodegradation and metabolism	hsa00980	Metabolism of xenobiotics by cytochrome P450	34/2826	79/8843	0.0246490045564428	0.0923914482896642	0.0655966448730445	29785/2946/218/54575/221/653689/27294/22977/2939/222/874/130/1555/27306/3290/4258/2941/1559/9446/54578/2950/1565/1571/1545/2052/1576/54658/2938/127/125/7363/126/2940/2944	34
hsa04270	Organismal Systems	Circulatory system	hsa04270	Vascular smooth muscle contraction	54/2826	134/8843	0.0246557823881509	0.0923914482896642	0.0655966448730445	8681/100137049/135/27094/5595/1909/79784/805/4878/140465/5331/10398/163688/59/136/800/5567/10672/72/5332/5592/27345/775/81579/5579/112/85366/4638/10203/4637/797/108/8398/3779/5580/10266/4629/5321/255189/4628/5322/5319/183/3710/1906/283748/133/5320/5330/4879/5582/4880/8399/779	54
hsa04933	Human Diseases	Endocrine and metabolic disease	hsa04933	AGE-RAGE signaling pathway in diabetic complications	42/2826	101/8843	0.0256385856456694	0.0950299750562313	0.0674699622254459	5296/113026/5595/1278/1281/50507/2335/5879/1284/1282/5331/836/7424/581/4313/5332/6772/7046/5579/1277/5054/3552/7040/1285/1287/5580/595/1536/7042/183/1906/3576/4772/7056/3553/3383/7124/5330/7412/1288/3569/6401	42
hsa00330	Metabolism	Amino acid metabolism	hsa00330	Arginine and proline metabolism	23/2826	50/8843	0.0259936041961445	0.0953098820525299	0.0676686923046207	26/6611/283208/2628/4129/2593/79814/51056/6723/58510/112849/1158/112483/219/4942/4842/54498/113451/112817/5033/4843/5831/383	23
hsa02010	Environmental Information Processing	Membrane transport	hsa02010	ABC transporters	21/2826	45/8843	0.0273907302607375	0.0987447813740296	0.0701074231085871	26154/23461/9619/10058/5244/368/10349/6890/9429/5243/1244/64240/8647/24/1672/10350/340273/154664/225/1080/94160	21
hsa00100	Metabolism	Lipid metabolism	hsa00100	Steroid biosynthesis	11/2826	20/8843	0.0275095431980434	0.0987447813740296	0.0701074231085871	1595/1056/1594/7108/6713/50814/10682/6307/3988/1717/1718	11
hsa04072	Environmental Information Processing	Signal transduction	hsa04072	Phospholipase D signaling pathway	59/2826	149/8843	0.0284248317957208	0.0995056615548578	0.0706476374675638	5296/8681/100137049/382/57121/5898/5899/5595/2149/6237/23566/1950/53358/25759/9162/5331/7248/2205/2885/160851/3643/10672/5159/5332/112/2534/5155/5294/399694/108/2207/26052/4254/10161/5321/255189/56034/2916/8612/22808/146850/5154/183/3815/2846/3576/283748/1608/27128/2917/2918/5330/2206/23533/3579/3577/1607/2911/2147	59
hsa05130	Human Diseases	Infectious disease: bacterial	hsa05130	Pathogenic Escherichia coli infection	78/2826	203/8843	0.0285814337666019	0.0995056615548578	0.0706476374675638	51807/4671/8517/382/9632/51208/57121/4643/5595/10092/4640/2149/60/10109/10458/10095/79784/2597/10097/8797/29108/9181/5879/10096/7277/653857/7430/836/7186/581/7456/100506658/10672/4642/5010/355/4615/3606/2212/8743/2534/137075/54205/5063/64005/842/7099/834/841/5058/1364/10383/7132/114548/7846/4629/4628/3071/5777/55930/9075/10382/2846/3576/3553/4542/79861/3059/27128/356/7124/347688/283446/10686/3569…	78
hsa04961	Organismal Systems	Excretory system	hsa04961	Endocrine and other factor-regulated calcium reabsorption	24/2826	53/8843	0.0285969349923052	0.0995056615548578	0.0706476374675638	7421/8766/1212/1173/5331/163/5567/483/3816/5332/481/5579/112/6546/1175/26052/478/486/493/5745/5330/5582/9365/793	24
hsa05418	Human Diseases	Cardiovascular disease	hsa05418	Fluid shear stress and atherosclerosis	56/2826	141/8843	0.0302524188922117	0.104202776184285	0.0739825236066846	5296/1728/8517/6382/5327/5880/2946/652/653689/60/90/4318/659/805/7341/9181/5879/2939/445/1499/7295/163688/7850/4313/93/10365/4258/857/2941/5155/9446/6385/3552/2950/1535/3685/4688/7132/5175/3162/4208/858/5154/2938/1906/3690/7056/3553/3383/5881/7124/7412/4880/6401/2940/2944	56
hsa04350	Environmental Information Processing	Signal transduction	hsa04350	TGF-beta signaling pathway	44/2826	108/8843	0.0328464925236068	0.112006539505499	0.0795230871624165	3624/652/5595/4052/7027/8646/2014/90/2200/285704/659/6498/4681/1030/9241/26585/269/9978/5519/93/2615/7046/2331/64388/7040/655/25805/3397/57817/1634/654/7050/650/7057/7042/79875/5308/10468/375387/4093/151449/7124/7036/10637	44
hsa04913	Organismal Systems	Endocrine system	hsa04913	Ovarian steroidogenesis	23/2826	51/8843	0.0333660970208815	0.112651872120006	0.0799812643543798	8681/100137049/5743/1586/3643/5567/1573/112/3284/108/1545/654/5321/3972/6770/255189/3292/3949/283748/8644/3294/1081/3479	23
hsa04964	Organismal Systems	Excretory system	hsa04964	Proximal tubule bicarbonate reclamation	12/2826	23/8843	0.0348781011412483	0.116602279305546	0.0827859985808783	27165/6550/483/481/1468/10991/478/486/762/5105/8671/358	12
hsa00601	Metabolism	Glycan biosynthesis and metabolism	hsa00601	Glycosphingolipid biosynthesis - lacto and neolacto series	14/2826	28/8843	0.0354221104263415	0.117271258790121	0.0832609647221108	10331/2523/2524/2528/2525/53947/84002/6489/8708/10317/8707/10690/6484/2529	14
hsa00360	Metabolism	Amino acid metabolism	hsa00360	Phenylalanine metabolism	9/2826	16/8843	0.0383237145920955	0.124460825484805	0.0883654572048317	218/221/259307/222/4129/4282/8639/3242/5053	9
hsa00603	Metabolism	Glycan biosynthesis and metabolism	hsa00603	Glycosphingolipid biosynthesis - globo and isoglobo series	9/2826	16/8843	0.0383237145920955	0.124460825484805	0.0883654572048317	4668/2523/2524/2717/53947/6489/10317/6482/10690	9
hsa05163	Human Diseases	Infectious disease: viral	hsa05163	Human cytomegalovirus infection	85/2826	226/8843	0.0393476920015185	0.126580782759602	0.0898705974215418	5296/8517/2771/5880/3105/637/5595/5530/3106/3107/567/5732/5743/1871/5925/1869/805/5879/7852/3134/7188/2782/1499/5331/7248/836/163688/7186/581/2885/1029/6890/3133/5567/10672/2770/6352/3135/355/2790/1870/5332/55970/59345/5579/112/5734/1978/54205/6892/108/842/3685/54331/811/841/595/7132/4773/6376/1234/1230/2793/9560/6351/3710/2784/3690/3587/6348/3576/4772/3553/6387/5881/356/7124/5731/5330/2775/2786/…	85
hsa04976	Organismal Systems	Digestive system	hsa04976	Bile secretion	37/2826	90/8843	0.0413646996834869	0.131825818617468	0.0935945000216625	6513/54575/5244/6523/6550/6548/3781/57552/5567/483/57835/481/9429/112/54578/108/5243/2052/1576/478/366/1244/64240/54658/343/486/3949/8647/8431/8671/123264/358/6344/570/7363/1080/28234	37
hsa04977	Organismal Systems	Digestive system	hsa04977	Vitamin digestion and absorption	13/2826	26/8843	0.0420161494248726	0.132662101424829	0.0941882491980575	113235/113278/2346/151056/81693/6948/5406/80704/337/338/9227/5948/335	13
hsa05222	Human Diseases	Cancer: specific types	hsa05222	Small cell lung cancer	38/2826	93/8843	0.0429885226052298	0.13448702943471	0.0954839227349381	5296/8517/3673/3914/3918/3909/1164/3675/3910/5743/2335/1871/5925/1869/1284/1282/5915/1030/7188/836/7186/581/898/1870/1647/330/54205/598/842/3915/1285/3685/1287/595/4843/10912/284217/1288	38
hsa04750	Organismal Systems	Sensory system	hsa04750	Inflammatory mediator regulation of TRP channels	40/2826	99/8843	0.0461128234443382	0.142949752677448	0.101492338681318	5296/8681/100137049/7442/3269/5732/3556/805/5331/5029/163688/3357/817/5567/1573/5332/5579/112/5734/108/8398/2150/5606/79054/5580/3356/5321/255189/239/51393/8989/3710/41/3553/283748/40/5330/3479/5582/815	40
hsa00534	Metabolism	Glycan biosynthesis and metabolism	hsa00534	Glycosaminoglycan biosynthesis - heparan sulfate / heparin	12/2826	24/8843	0.0499400196300356	0.153419339584163	0.108925599951714	8509/9957/9955/2131/9956/64131/9953/90161/222537/2134/9348/266722	12
hsa04911	Organismal Systems	Endocrine system	hsa04911	Insulin secretion	35/2826	86/8843	0.0535217929271408	0.162954744537098	0.115695605011676	3783/6513/27094/3781/5331/817/1131/6262/5567/483/5332/481/885/27345/775/5579/112/108/3779/3782/478/54795/2740/6804/486/3710/5864/117/6616/5330/5582/139760/815/84699/779	35
hsa04390	Environmental Information Processing	Signal transduction	hsa04390	Hippo signaling pathway	60/2826	157/8843	0.0551669007121578	0.165743441731752	0.117675541281997	7472/80326/7477/652/55844/7529/60/332/51176/7534/374/659/55233/8324/2736/7476/2246/5522/122786/1499/5584/2535/7532/5519/896/7479/1495/7046/7533/154796/50855/7004/330/5521/5054/7040/3689/655/11211/81029/3397/10297/595/7005/10413/6657/654/8321/54361/8326/650/7042/286204/6591/29119/151449/7161/7474/174/79981	60
hsa04727	Organismal Systems	Nervous system	hsa04727	GABAergic synapse	36/2826	89/8843	0.055409830960175	0.165743441731752	0.117675541281997	27165/11337/2568/2771/2563/2782/5567/2770/2790/55970/59345/775/5579/112/10991/108/2571/92745/54331/18/23710/2555/2570/2793/2784/2561/6539/57468/2564/2775/2786/2566/5582/779/9568/2557	36
hsa00982	Metabolism	Xenobiotics biodegradation and metabolism	hsa00982	Drug metabolism - cytochrome P450	30/2826	73/8843	0.0620321704984528	0.183938870782369	0.130594043154637	2946/218/54575/221/653689/316/2939/222/4129/130/1555/27306/4258/2941/1559/9446/54578/2950/1565/1571/1576/54658/2938/2326/127/125/7363/126/2940/2944	30
hsa04520	Cellular Processes	Cellular community - eukaryotes	hsa04520	Adherens junction	37/2826	93/8843	0.0666517154524188	0.195503404158848	0.138804701208628	5880/5595/60/10458/51176/5879/4008/103910/4233/1499/5819/8826/10398/81607/87/3643/10627/2260/1495/7046/81/55698/7414/2534/5795/54922/283106/117178/4633/6615/25945/7454/5777/6591/5881/29119/58498	37
hsa00760	Metabolism	Metabolism of cofactors and vitamins	hsa00760	Nicotinate and nicotinamide metabolism	17/2826	38/8843	0.0670788806058219	0.195503404158848	0.138804701208628	23098/4907/316/133686/683/84618/4860/4837/54981/23475/5167/27231/349565/93100/952/23057/554235	17
hsa05217	Human Diseases	Cancer: specific types	hsa05217	Basal cell carcinoma	26/2826	63/8843	0.0748549127916717	0.216318010694577	0.153582782712618	7472/80326/7477/652/6469/51176/8324/2736/7476/1499/581/2535/7479/1647/2735/374654/11211/81029/2737/10297/8321/54361/8326/650/10912/7474	26
hsa04621	Organismal Systems	Immune system	hsa04621	NOD-like receptor signaling pathway	70/2826	189/8843	0.0768731142291952	0.22028346178282	0.15639819790106	11337/4671/8517/55072/118429/4938/10379/4939/5595/2634/84168/115361/1508/63940/90550/4940/29108/643246/3428/7188/84674/2635/114769/5331/115362/7295/9447/7186/24145/55669/6041/2633/6352/7417/148022/4615/5332/3606/6772/7416/330/9641/1535/598/7099/834/841/5580/23710/114548/22861/7226/1536/2921/51393/2920/3710/9051/3576/3553/64127/3665/1668/7124/5330/838/3569/91662/1670/1671	70
hsa04924	Organismal Systems	Endocrine system	hsa04924	Renin secretion	28/2826	69/8843	0.0807883930960278	0.227761334563856	0.161707383700222	2771/5530/1909/1508/5732/805/4878/5331/163688/5136/5567/2770/1636/5332/3759/775/112/84876/5734/1179/183/3710/1906/9635/358/117/5330/779	28
hsa00220	Metabolism	Amino acid metabolism	hsa00220	Arginine biosynthesis	11/2826	23/8843	0.0820703288752105	0.227761334563856	0.161707383700222	27165/162417/84706/445/95/4842/4843/1373/100526760/2875/383	11
hsa04614	Organismal Systems	Endocrine system	hsa04614	Renin-angiotensin system	11/2826	23/8843	0.0820703288752105	0.227761334563856	0.161707383700222	10159/5476/3816/290/1636/4311/183/59272/1511/1215/186	11
hsa00514	Metabolism	Glycan biosynthesis and metabolism	hsa00514	Other types of O-glycan biosynthesis	20/2826	47/8843	0.0821543816755259	0.227761334563856	0.161707383700222	8473/11227/152002/56913/55568/84620/6480/4242/8693/79623/64409/79709/5986/727936/11226/100528030/114805/442117/50614/26290	20
hsa01524	Human Diseases	Drug resistance: antineoplastic	hsa01524	Platinum drug resistance	30/2826	75/8843	0.0861613666202894	0.235048208140149	0.166880962717192	5296/2946/7153/637/5170/5595/653689/332/2939/836/581/1029/5366/672/472/355/4258/2941/9446/330/54205/2950/598/842/841/1244/2938/356/2940/2944	30
hsa04918	Organismal Systems	Endocrine system	hsa04918	Thyroid hormone synthesis	30/2826	75/8843	0.0861613666202894	0.235048208140149	0.166880962717192	2877/493869/389434/53905/2876/213/5331/50506/5567/483/5332/481/5579/112/108/405753/478/432/7038/486/3710/7173/1081/5330/4036/5582/7276/7849/433/84699	30
hsa05135	Human Diseases	Infectious disease: bacterial	hsa05135	Yersinia infection	52/2826	138/8843	0.0879764642279939	0.238095034140841	0.169044166854124	5296/8517/8935/27040/5880/382/9815/3932/5595/10092/60/10109/10458/10095/2335/10097/29108/5879/10096/653857/3676/7186/3984/7456/7409/391/148022/4615/3606/2212/3678/920/2533/7099/834/3937/5606/114548/4773/7454/9844/926/3576/4772/3553/7535/925/5881/7124/10451/3586/3569	52
hsa04916	Organismal Systems	Endocrine system	hsa04916	Melanogenesis	39/2826	101/8843	0.0922367560654024	0.247659321403954	0.175834677953109	7472/80326/7477/2771/5595/1638/51176/8324/805/7476/1499/5331/163688/2535/817/7306/5567/2770/7479/5332/5579/112/5443/11211/108/81029/4254/8321/54361/8326/4286/1906/3815/7474/5330/2775/5582/815/84699	39
hsa04260	Organismal Systems	Circulatory system	hsa04260	Cardiac muscle contraction	34/2826	87/8843	0.0954523308011802	0.254290975025019	0.180543059903548	7171/784/4624/125965/6548/10479/27092/6262/781/7170/483/444/1339/4625/481/1349/775/440567/59283/6546/55799/7169/1340/478/4633/783/486/84701/7134/10345/9254/779/10368/786	34
hsa05218	Human Diseases	Cancer: specific types	hsa05218	Melanoma	29/2826	73/8843	0.097717611665807	0.258307795178606	0.183394946414815	5296/5595/1950/1871/5925/1869/2246/4233/9965/581/1029/2260/5159/1870/8817/5155/1647/8822/2247/595/26281/27006/56034/5154/4286/2255/10912/3082/3479	29
hsa05214	Human Diseases	Cancer: specific types	hsa05214	Glioma	30/2826	76/8843	0.100318270501646	0.263142540315856	0.186827548302661	5296/5595/1950/1871/5925/1869/805/53358/25759/814/163688/581/2885/1029/817/5159/1870/5579/7039/5155/1647/399694/57118/595/57172/5154/10912/3479/5582/815	30
hsa04218	Cellular Processes	Cell growth and death	hsa04218	Cellular senescence	58/2826	157/8843	0.103841796380698	0.270305744777238	0.191913323965935	5296/3486/983/9133/891/3105/5595/5530/3106/6237/3107/1871/5925/2305/90550/890/1869/805/1030/3134/824/7248/163688/1029/3133/472/55957/7417/3135/896/5934/898/2113/1870/286826/7046/7416/1647/1978/5054/3552/7040/11200/5606/595/2626/2309/4773/993/22808/292/7042/8900/3710/3576/4772/10912/3569	58
hsa05204	Human Diseases	Cancer: overview	hsa05204	Chemical carcinogenesis - DNA adducts	28/2826	71/8843	0.110698578506422	0.28573404989488	0.202867206284372	6818/64816/2946/54575/653689/1562/5743/2939/27306/3290/4258/2941/1559/9446/54578/9/2950/1571/1545/6817/2052/1576/54658/2938/6799/7363/2940/2944	28
hsa04662	Organismal Systems	Immune system	hsa04662	B cell receptor signaling pathway	35/2826	91/8843	0.111444658756654	0.28573404989488	0.202867206284372	5296/8517/5880/84433/27071/5595/973/55024/5530/8915/1380/5879/930/974/2885/7409/933/640/4794/5579/695/11006/4067/3635/23547/4773/8519/5777/4772/2213/353514/5881/10451/11027/10859	35
hsa04742	Organismal Systems	Sensory system	hsa04742	Taste transduction	33/2826	86/8843	0.122679694523912	0.311938055212437	0.221471686059146	3352/954/5331/1131/5136/5567/5332/3351/775/112/50832/259295/2555/54429/50840/3710/2784/83756/6337/9033/259290/29850/40/5330/259294/5024/6326/80835/50831/9568/6340/2557/2911	33
hsa00270	Metabolism	Amino acid metabolism	hsa00270	Cysteine and methionine metabolism	21/2826	52/8843	0.12440931234279	0.311938055212437	0.221471686059146	875/27232/4144/6611/2937/1789/4143/259307/1491/29968/27430/6723/4548/10993/84245/586/587/3945/26227/3939/3948	21
hsa04973	Organismal Systems	Digestive system	hsa04973	Carbohydrate digestion and absorption	21/2826	52/8843	0.12440931234279	0.311938055212437	0.221471686059146	5296/3099/3098/6523/279/5331/483/2542/5332/481/5579/280/277/478/80201/6518/6476/486/8972/83756/5330	21
hsa04540	Cellular Processes	Cellular community - eukaryotes	hsa04540	Gap junction	35/2826	92/8843	0.126598151544742	0.315109267713556	0.223723202883525	51807/983/2771/5595/1950/7277/5331/2885/3357/5567/2770/1812/5159/5332/5592/2697/5579/112/5155/108/3356/10383/7846/56034/5154/10382/3710/79861/347688/5330/5582/1813/112714/2911/57369	35
hsa03460	Genetic Information Processing	Replication and repair	hsa03460	Fanconi anemia pathway	22/2826	55/8843	0.128370447306355	0.317205235735268	0.22521131106378	8940/548593/84126/79008/29089/22909/5888/11201/116028/641/6119/378708/197342/672/55215/91442/675/2177/2175/83990/2187/146956	22
hsa04310	Environmental Information Processing	Signal transduction	hsa04310	Wnt signaling pathway	63/2826	174/8843	0.129309426974459	0.317226723728709	0.225226567240633	84133/22943/7472/80326/7477/5880/8549/5530/59352/51176/8324/5663/5879/6424/7476/27123/8061/1499/5331/4920/9978/2535/6423/817/5567/896/7479/8607/5332/2487/1501/5579/55366/4316/147111/11211/81029/25805/283106/164284/10297/595/4163/4773/8321/54361/8326/7089/147495/4772/5881/6422/23500/5176/7474/5330/5582/6425/9350/84870/90665/815/343637	63
hsa04660	Organismal Systems	Immune system	hsa04660	T cell receptor signaling pathway	45/2826	122/8843	0.140932700060227	0.343271790860981	0.243718203111671	5296/8517/27040/84433/55844/5170/3932/5595/5530/8915/915/5522/919/917/2885/5519/7409/56924/29851/4794/5788/920/2534/940/5521/5063/916/1493/3937/3702/5058/4773/959/5133/5777/9402/10125/926/4772/7535/925/7124/10451/3586/57144	45
hsa00520	Metabolism	Carbohydrate metabolism	hsa00520	Amino sugar and nucleotide sugar metabolism	20/2826	50/8843	0.142498670785329	0.344624444948915	0.244678568724342	5373/5238/606495/3099/3098/10007/29925/2582/51700/55276/1727/80146/2821/1118/5973/10020/80896/80201/5236/9945	20
hsa05167	Human Diseases	Infectious disease: viral	hsa05167	Kaposi sarcoma-associated herpesvirus infection	70/2826	196/8843	0.144070550932085	0.345972238505921	0.245635483427572	5296/8517/3105/637/10379/5595/5530/3106/3107/5743/51176/1871/5925/1869/805/5879/643246/3134/285/9976/2782/1499/836/163688/7186/581/3133/3091/4277/3135/148022/942/355/2790/1870/55970/59345/6772/5155/1233/5294/54205/9641/4067/842/54331/2247/841/595/7132/3055/4773/1234/146850/1230/2921/2793/131450/2920/57580/3710/2784/3576/4772/3383/3665/7538/2786/23533/3569	70
hsa04371	Environmental Information Processing	Signal transduction	hsa04371	Apelin signaling pathway	51/2826	140/8843	0.146545007743229	0.34736359505766	0.246623327251927	4207/2771/5327/5595/6237/6548/805/643246/814/2782/5331/163688/5565/59/6262/5567/10672/2770/2790/10365/5332/55970/59345/7046/112/4854/8862/85366/187/5294/4638/5054/6546/108/54331/595/4842/4633/182/4208/22808/146850/2793/4843/3710/2784/100271849/5330/2786/23533/6696	51
hsa04024	Environmental Information Processing	Signal transduction	hsa04024	cAMP signaling pathway	80/2826	226/8843	0.146687265948103	0.34736359505766	0.246623327251927	5296/135/7434/2771/5880/2906/3352/5595/2149/1909/27198/6237/5732/56670/6548/805/5879/4878/814/5021/10398/163688/5144/2905/7409/817/6262/5567/483/2770/1812/3351/481/1395/775/4886/112/84876/5348/5142/2735/5443/5143/108/2737/627/5058/2867/7074/478/2740/610/3972/170589/5350/486/493/1906/2903/338442/4772/5881/11149/64208/117/10451/1081/3776/6752/6751/139760/6755/1080/815/1813/84699/779/9568/8843/1129	80
hsa04934	Human Diseases	Endocrine and metabolic disease	hsa04934	Cushing syndrome	56/2826	155/8843	0.15005088537726	0.352878289059624	0.250538683388528	196/7472/80326/7477/2771/5595/51176/1871/5925/1586/8324/1869/7476/1030/1499/5331/2535/1029/817/57552/5567/2770/7479/898/1870/5332/1395/775/112/84876/5443/3284/11211/108/81029/10297/595/8321/6770/3777/54361/2516/8326/1589/8622/3949/183/3710/7474/5330/3776/815/84699/8913/779/56246	56
hsa04721	Organismal Systems	Nervous system	hsa04721	Synaptic vesicle cycle	30/2826	79/8843	0.151407988071847	0.35363098583904	0.251073087646178	6505/1212/6506/51382/9296/1173/163/245972/527/10312/9550/6857/1175/26052/6571/6511/6804/6534/6512/5864/22999/339302/6539/50617/6507/6616/525/440279/6572/10814	30
hsa00380	Metabolism	Amino acid metabolism	hsa00380	Tryptophan metabolism	17/2826	42/8843	0.153680738770248	0.356497496058874	0.253108270083473	26/8942/316/259307/3620/23498/4129/38/51166/1545/219/6999/64577/8564/438/130013/169355	17
hsa00030	Metabolism	Carbohydrate metabolism	hsa00030	Pentose phosphate pathway	13/2826	31/8843	0.158336958032127	0.358135897447174	0.254271512310079	23729/5214/5226/230/9104/55276/2539/2821/226/5236/229/8789/2203	13
hsa05032	Human Diseases	Substance dependence	hsa05032	Morphine addiction	34/2826	91/8843	0.158945865376049	0.358135897447174	0.254271512310079	2568/2771/2563/2782/5144/5136/5567/2869/2770/1812/2790/55970/59345/5579/112/5142/5143/108/54331/2555/2570/2793/8622/2784/3762/2561/2564/2775/2786/2566/5582/9568/2557/3760	34
hsa04927	Organismal Systems	Endocrine system	hsa04927	Cortisol synthesis and secretion	25/2826	65/8843	0.159697230243704	0.358135897447174	0.254271512310079	1586/5331/57552/5567/5332/775/112/84876/5443/3284/108/6770/3777/2516/1589/8622/3949/183/3710/5330/3776/84699/8913/779/56246	25
hsa04929	Organismal Systems	Endocrine system	hsa04929	GnRH secretion	25/2826	65/8843	0.159697230243704	0.358135897447174	0.254271512310079	5296/3783/5595/3781/5331/5332/775/5579/3782/2100/610/3972/3710/3762/348980/3814/1081/5330/5582/6696/7224/8913/779/9568/3760	25
hsa04713	Organismal Systems	Environmental adaptation	hsa04713	Circadian entrainment	36/2826	97/8843	0.162038968070868	0.358135897447174	0.254271512310079	2771/2906/5595/805/2782/5331/163688/2905/817/6262/5567/2770/2790/5332/55970/5592/59345/775/5579/112/108/54331/4842/2793/3710/2784/3762/2903/117/5330/2775/2786/5582/815/8913/3760	36
hsa04970	Organismal Systems	Digestive system	hsa04970	Salivary secretion	36/2826	97/8843	0.162038968070868	0.358135897447174	0.254271512310079	3783/362/4069/6548/805/683/1755/279/1470/6558/5331/163688/1131/5567/483/5332/5592/481/55503/4586/5579/112/280/108/277/4842/478/727897/5554/486/493/3710/952/5330/5582/4025	36
hsa05221	Human Diseases	Cancer: specific types	hsa05221	Acute myeloid leukemia	26/2826	68/8843	0.162378215298865	0.358135897447174	0.254271512310079	5296/8517/5595/1848/3728/861/51176/890/11040/5371/5914/2885/1978/929/597/3684/595/6688/862/1436/7704/8900/3815/2209/2322/1053	26
hsa05226	Human Diseases	Cancer: specific types	hsa05226	Gastric cancer	54/2826	150/8843	0.16278904429417	0.358135897447174	0.254271512310079	5296/7472/80326/7477/6469/1015/5595/3728/1950/51176/1871/5925/8324/1869/53358/7476/2246/4233/5915/25759/9965/1030/1499/581/2535/2885/7479/898/1870/1495/7046/8817/1647/8822/7040/399694/11211/81029/5243/2247/10297/595/26281/8321/27006/54361/8326/7042/83998/2255/10912/29119/3082/7474	54
hsa00604	Metabolism	Glycan biosynthesis and metabolism	hsa00604	Glycosphingolipid biosynthesis - ganglio series	7/2826	15/8843	0.171081233498631	0.373966029634828	0.265510686266431	8705/81849/27090/9197/2583/6489/6482	7
hsa01212	Metabolism	Global and overview maps	hsa01212	Fatty acid metabolism	22/2826	57/8843	0.174075253776934	0.374683512597504	0.266020089203352	109703458/1375/51703/33/37/2181/79071/38/51495/9374/401494/2182/60481/7923/30/5538/6785/23205/126129/9415/6319/83401	22
hsa04068	Environmental Information Processing	Signal transduction	hsa04068	FoxO signaling pathway	48/2826	133/8843	0.174222982675616	0.374683512597504	0.266020089203352	5296/11337/664/9133/891/5347/5170/5595/10733/1950/9455/23678/1030/1032/26260/9456/5565/8698/2885/6789/472/3643/114907/5934/10365/3667/7046/8743/1647/7040/6446/595/2309/23710/3575/10769/10110/604/7042/9454/5105/10912/116986/356/3479/3586/3569/2911	48
hsa05162	Human Diseases	Infectious disease: viral	hsa05162	Measles	50/2826	139/8843	0.17549065864564	0.374683512597504	0.266020089203352	5296/8517/4938/637/10379/4939/3561/9451/4940/3560/915/3559/4478/836/581/917/4600/4599/896/355/898/4615/6772/940/3552/54205/916/9641/598/842/283106/7099/841/595/51284/3718/6504/54106/3592/3312/2213/3553/30835/3304/3665/356/7161/3303/3310/3569	50
hsa00500	Metabolism	Carbohydrate metabolism	hsa00500	Starch and sucrose metabolism	16/2826	40/8843	0.177078311426551	0.374683512597504	0.266020089203352	3099/3098/5834/279/55276/2821/2998/280/5836/283209/277/5167/80201/6476/5236/8972	16
hsa04730	Organismal Systems	Nervous system	hsa04730	Long-term depression	23/2826	60/8843	0.177125871161956	0.374683512597504	0.266020089203352	8681/100137049/2771/5595/5331/5519/10672/2770/5332/5592/5579/4067/4842/5321/255189/2781/3710/283748/5330/2775/3479/5582/2911	23
hsa04261	Organismal Systems	Circulatory system	hsa04261	Adrenergic signaling in cardiomyocytes	55/2826	154/8843	0.178002137949547	0.374683512597504	0.266020089203352	2771/55844/5595/7171/784/4624/6548/805/5522/5331/163688/27092/5519/817/6262/781/7170/5567/483/2770/5332/4625/481/775/112/59283/5294/5521/6546/55799/7169/108/478/4633/146850/783/5350/486/493/183/3784/6331/11149/64208/7134/5330/23533/3776/9254/815/84699/779/186/10368/786	55
hsa04925	Organismal Systems	Endocrine system	hsa04925	Aldosterone synthesis and secretion	36/2826	98/8843	0.180579315436627	0.377776359287668	0.268215967390535	805/4878/814/5331/163688/817/5567/483/5332/481/775/5579/112/84876/5443/3284/108/57118/478/57172/6770/3777/747/1589/3949/493/183/3710/3762/51305/5330/5582/815/84699/8913/779	36
hsa04664	Organismal Systems	Immune system	hsa04664	Fc epsilon RI signaling pathway	26/2826	69/8843	0.184827147442837	0.384305227304924	0.272851372990068	5296/8681/100137049/27040/5880/5170/5595/5879/2205/2885/7409/2534/695/4067/2207/241/3937/3635/5606/5321/255189/283748/5881/7124/10451/2206	26
hsa05235	Human Diseases	Cancer: overview	hsa05235	PD-L1 expression and PD-1 checkpoint pathway in cancer	33/2826	90/8843	0.196817799958794	0.406756786581507	0.288791668201101	5296/353376/8517/27040/10538/3932/5595/3460/5530/1950/915/919/917/3091/148022/4615/4794/6772/920/940/916/283106/7099/5606/55509/4773/5133/5777/10125/54106/4772/7535/238	33
hsa00532	Metabolism	Glycan biosynthesis and metabolism	hsa00532	Glycosaminoglycan biosynthesis - chondroitin sulfate / dermatan sulfate	9/2826	21/8843	0.198705579973547	0.408184354042045	0.289805221267697	337876/22856/113189/10090/50515/29940/55454/64131/166012	9
hsa05231	Human Diseases	Cancer: overview	hsa05231	Choline metabolism in cancer	36/2826	99/8843	0.200218585621283	0.408829567047052	0.290263313538576	1120/5296/8681/100137049/80736/5880/5170/5595/6581/1950/5879/6583/9162/7248/2885/23446/160851/3091/5159/6584/5579/5155/1978/1119/5321/255189/56034/8612/7454/9468/5154/283748/1608/5881/5582/1607	36
hsa04142	Cellular Processes	Transport and catabolism	hsa04142	Lysosome	47/2826	132/8843	0.207431405862603	0.420718064534609	0.298703981611236	1510/130340/4668/23062/1513/1508/5641/1520/1212/1497/2517/1075/1522/968/1174/9516/8906/2717/245972/2760/527/5476/9374/10947/2799/10312/1521/768239/10577/1512/23659/7805/4864/5538/55353/135112/1519/3988/5660/54/9476/1509/1515/50617/3373/58511/1511	47
hsa05219	Human Diseases	Cancer: specific types	hsa05219	Bladder cancer	16/2826	41/8843	0.208508366294278	0.420718064534609	0.298703981611236	5595/4312/4318/1950/1871/5925/1869/4313/1029/1839/1870/2261/595/1890/7057/3576	16
hsa03320	Organismal Systems	Endocrine system	hsa03320	PPAR signaling pathway	28/2826	76/8843	0.212185162112191	0.425618472236807	0.302183203008074	3611/440503/1375/51703/33/5468/5170/4312/2181/2172/2170/116519/1622/2182/1593/4973/30/23205/126129/9415/6319/5105/729359/2168/3158/335/2173/336	28
hsa00650	Metabolism	Carbohydrate metabolism	hsa00650	Butanoate metabolism	11/2826	27/8843	0.216812467541295	0.429843322276637	0.305182787848824	142827/64064/5019/38/6296/2571/18/348158/123876/3158/54511	11
hsa01040	Metabolism	Lipid metabolism	hsa01040	Biosynthesis of unsaturated fatty acids	11/2826	27/8843	0.216812467541295	0.429843322276637	0.305182787848824	11332/79071/51495/401494/60481/30/6785/9415/6319/83401/570	11
hsa00564	Metabolism	Lipid metabolism	hsa00564	Glycerophospholipid metabolism	36/2826	100/8843	0.220904715491167	0.435424901632877	0.309145631657854	1120/129642/8681/100137049/10162/375775/196051/54947/84513/254531/9162/1040/151056/84803/160851/2820/23659/81579/8398/51365/122618/3931/1119/5321/255189/8612/9468/5322/5319/283748/1608/43/5320/2819/8399/1607	36
hsa00430	Metabolism	Metabolism of other amino acids	hsa00430	Taurine and hypotaurine metabolism	7/2826	16/8843	0.224353697726573	0.439681671981388	0.312167879474361	84890/51380/2687/2571/570/124975/2326	7
hsa05224	Human Diseases	Cancer: specific types	hsa05224	Breast cancer	52/2826	148/8843	0.226146797835361	0.440663188924904	0.312864742869974	5296/7472/80326/7477/5595/1950/51176/1871/5925/8324/1869/53358/7476/2246/25759/9965/8600/1499/581/2535/2885/672/2260/7479/1870/675/8817/4854/1647/8822/399694/11211/81029/2247/10297/595/26281/182/54567/28514/2100/26508/8321/27006/54361/8326/3815/5241/2255/10912/7474/3479	52
hsa00140	Metabolism	Lipid metabolism	hsa00140	Steroid hormone biosynthesis	23/2826	62/8843	0.229227872353524	0.443532425381017	0.314901860897156	54575/6820/6783/1586/412/1109/3290/8630/7923/54578/3291/3284/1571/1545/1576/79644/3292/3293/54658/1589/8644/3294/7363	23
hsa00561	Metabolism	Lipid metabolism	hsa00561	Glycerolipid metabolism	24/2826	65/8843	0.231061605347153	0.443532425381017	0.314901860897156	129642/7920/11343/1056/196051/57016/84513/80168/9162/2717/80339/84803/160851/9388/5407/219/8612/5406/8513/1608/116255/3990/84649/1607	24
hsa00830	Metabolism	Metabolism of cofactors and vitamins	hsa00830	Retinol metabolism	25/2826	68/8843	0.232706447916985	0.443532425381017	0.314901860897156	195814/10170/29785/53630/54575/316/1562/339761/10901/1592/130/54905/1555/8630/1559/54578/1576/54658/8608/127/125/340665/7363/126/9227	25
hsa05132	Human Diseases	Infectious disease: bacterial	hsa05132	Salmonella infection	86/2826	251/8843	0.23282200628505	0.443532425381017	0.314901860897156	51807/4671/8517/113146/6281/23265/382/5898/5595/10092/60/10109/10095/302/6237/83658/51176/2597/10097/399/8797/57617/29108/6993/6990/5879/10096/7277/103910/653857/338382/127829/1499/26263/10398/5216/7295/836/7186/581/23643/10627/5287/391/8655/4615/3606/5788/8743/79026/5294/330/54205/5063/929/7099/834/5606/2316/841/5058/4633/10383/7132/114548/7846/10333/3071/10382/57381/9844/54106/1780/3576/3553/79…	86
hsa05230	Human Diseases	Cancer: overview	hsa05230	Central carbon metabolism in cancer	26/2826	71/8843	0.234182413661707	0.443645572548012	0.314982193813992	5296/27165/6513/5315/5214/9123/3099/5595/5223/3098/4233/3091/2539/57103/2260/5159/2261/80201/3945/3418/3939/3815/6510/8140/2322/3948	26
hsa00600	Metabolism	Lipid metabolism	hsa00600	Sphingolipid metabolism	20/2826	54/8843	0.252695179434754	0.476072133631221	0.338004601744654	130367/79603/9517/9334/10825/2717/2760/8560/768239/55331/56624/55512/2583/5660/166929/8612/7368/123099/129807/204219	20
hsa04630	Environmental Information Processing	Signal transduction	hsa04630	JAK-STAT signaling pathway	58/2826	168/8843	0.260347813625053	0.486250881670643	0.345231371459324	5296/3595/10379/3561/3460/316/30837/1950/2056/3560/58985/3597/3594/3589/3559/53833/2688/50615/2057/2885/5617/1438/896/5159/51561/6772/3563/11009/3977/85480/5155/3976/3574/9466/598/595/1439/5008/1270/3575/64109/3598/5777/5154/7066/23529/3718/3587/1154/8651/3592/5618/149233/3568/9021/3586/3569/133396	58
hsa05160	Human Diseases	Infectious disease: viral	hsa05160	Hepatitis C	55/2826	159/8843	0.261521037342734	0.486250881670643	0.345231371459324	5296/8517/4938/51208/637/55844/10379/4939/5595/9451/7529/1950/1871/5925/7534/4940/1869/5522/1499/836/7186/581/7532/2885/5519/6041/4600/4599/100506658/5010/148022/355/1870/6772/91543/7533/137075/3627/5521/54205/9641/842/841/595/1364/7132/3434/3949/9075/3665/356/7124/10686/9021/9071	55
hsa05100	Human Diseases	Infectious disease: bacterial	hsa05100	Bacterial invasion of epithelial cells	28/2826	78/8843	0.262391676595064	0.486250881670643	0.345231371459324	5296/3611/10092/60/10109/10095/2335/1212/10097/5879/53358/10096/4233/653857/25759/1499/391/1495/857/3678/7414/399694/26052/858/9844/29119/3059/26084	28
hsa00410	Metabolism	Metabolism of other amino acids	hsa00410	beta-Alanine metabolism	12/2826	31/8843	0.264908072301644	0.486250881670643	0.345231371459324	218/221/23417/222/51380/219/2571/18/54498/4329/8639/1806	12
hsa04625	Organismal Systems	Immune system	hsa04625	C-type lectin receptor signaling pathway	37/2826	105/8843	0.265227753638532	0.486250881670643	0.345231371459324	5296/8517/8844/10379/5595/5530/6367/8915/6237/5743/805/29108/163688/1959/51561/6772/9641/2207/4046/834/841/5580/5058/3659/114548/4773/22808/3710/3592/1960/4772/3553/30835/7124/26253/3586/3569	37
hsa00071	Metabolism	Lipid metabolism	hsa00071	Fatty acid degradation	16/2826	43/8843	0.277975639181889	0.506896753802267	0.359889653880295	1375/51703/33/37/2181/38/130/2182/10455/30/219/23205/126129/127/125/126	16
hsa05030	Human Diseases	Substance dependence	hsa05030	Cocaine addiction	18/2826	49/8843	0.281827994643654	0.509458691365611	0.36170859396231	2771/2906/4129/2905/5567/26086/2770/1020/1812/627/6571/2903/8851/8787/1813/84699/7054/2354	18
hsa00910	Metabolism	Energy metabolism	hsa00910	Nitrogen metabolism	7/2826	17/8843	0.282368600199708	0.509458691365611	0.36170859396231	23632/377677/768/1373/762/767/771	7
hsa04926	Organismal Systems	Endocrine system	hsa04926	Relaxin signaling pathway	45/2826	130/8843	0.285238700280698	0.511179070522997	0.362930039266212	5296/2771/2769/5595/1278/4312/1281/4318/53358/1284/1282/25759/2782/5331/7424/4313/2885/59/5567/2770/2790/5332/55970/59345/7046/112/1277/339403/7040/399694/108/3640/1285/54331/1287/4842/2793/4843/1906/2784/5330/2775/2786/1288/84699	45
hsa03250	Genetic Information Processing	Information processing in viruses	hsa03250	Viral life cycle - HIV-1	23/2826	64/8843	0.287239679031047	0.511179070522997	0.362930039266212	29082/636/684/4300/4130/27350/7852/140564/128866/905/9638/60489/4600/4599/29969/200316/256987/920/2648/4131/22936/1234/164668	23
hsa05223	Human Diseases	Cancer: specific types	hsa05223	Non-small cell lung cancer	26/2826	73/8843	0.288676987760885	0.511179070522997	0.362930039266212	5296/5170/5595/1950/1871/5925/1869/4233/5915/581/2885/1029/6789/1870/5579/7039/1647/842/595/2309/3718/10912/238/3082/5582/3798	26
hsa01232	Metabolism	Global and overview maps	hsa01232	Nucleotide metabolism	30/2826	85/8843	0.289318359562869	0.511179070522997	0.362930039266212	654364/4907/978/7498/205/954/9615/7083/6241/4831/1716/26289/84618/4860/1633/953/1841/124583/158067/5167/3615/7378/1890/122481/7298/51816/377841/956/129607/270	30
hsa04215	Cellular Processes	Cell growth and death	hsa04215	Apoptosis - multiple species	12/2826	32/8843	0.308431463816979	0.541046694033779	0.384135637066736	56616/637/332/836/581/5366/330/54205/598/842/841/7132	12
hsa04668	Environmental Information Processing	Signal transduction	hsa04668	TNF signaling pathway	41/2826	119/8843	0.309396203333099	0.541046694033779	0.384135637066736	5296/8517/5595/6374/4318/4323/5743/6364/4314/7188/836/7424/7186/6352/8986/7133/355/3627/3976/330/4049/5606/841/3659/182/7132/6376/2921/2920/1906/1051/3553/3383/64127/7124/9021/7412/3569/6401/84699/6372	41
hsa05215	Human Diseases	Cancer: specific types	hsa05215	Prostate cancer	34/2826	98/8843	0.313878785460327	0.543795750279499	0.386087428813968	5296/8517/5327/5170/5328/5595/4318/1950/51176/1871/5925/1869/4314/1499/7850/2885/2260/898/5159/1870/7039/6935/5155/2950/842/595/6692/56034/5154/7113/2078/3479/84699/354	34
hsa05033	Human Diseases	Substance dependence	hsa05033	Nicotine addiction	15/2826	41/8843	0.314157662184931	0.543795750279499	0.386087428813968	2568/89832/2906/1139/2563/2905/2555/2570/2903/2561/2564/2566/8973/1137/2557	15
hsa05212	Human Diseases	Cancer: specific types	hsa05212	Pancreatic cancer	27/2826	77/8843	0.317173405710265	0.546243087612123	0.387825004324088	5296/8517/5880/5888/5898/5899/5595/1950/1871/5925/1869/5879/581/1029/1870/675/6772/7046/7039/1647/7040/598/842/595/7042/10912/5881	27
hsa00061	Metabolism	Lipid metabolism	hsa00061	Fatty acid biosynthesis	7/2826	18/8843	0.343391032122479	0.587837119931556	0.417356189486827	109703458/51703/2181/2182/7923/23205/32	7
hsa00983	Metabolism	Xenobiotics biodegradation and metabolism	hsa00983	Drug metabolism - other enzymes	28/2826	81/8843	0.345248176759894	0.587837119931556	0.417356189486827	654364/978/2946/7498/54575/653689/7083/6241/4831/2939/4258/2941/9446/54578/9/2950/1571/3615/1576/7378/1890/54658/2938/1806/1066/7363/2940/2944	28
hsa00770	Metabolism	Metabolism of cofactors and vitamins	hsa00770	Pantothenate and CoA biosynthesis	8/2826	21/8843	0.347179168529637	0.587837119931556	0.417356189486827	8876/51380/586/587/219/8875/5167/1806	8
hsa04915	Organismal Systems	Endocrine system	hsa04915	Estrogen signaling pathway	47/2826	139/8843	0.34822022940227	0.587837119931556	0.417356189486827	5296/3880/3868/2771/3872/5595/4318/7031/805/54474/53358/25759/5331/163688/5914/4313/2885/1839/5567/3866/2770/5332/25984/112/7039/5443/399694/108/5580/9687/2100/1509/192666/3710/3762/3312/5241/3304/3303/3310/5330/3861/2775/84699/9568/2911/3760	47
hsa00062	Metabolism	Lipid metabolism	hsa00062	Fatty acid elongation	10/2826	27/8843	0.351600122826492	0.58808068476643	0.417529117136221	11332/79071/51495/9374/401494/284486/60481/5538/6785/83401	10
hsa01523	Human Diseases	Drug resistance: antineoplastic	hsa01523	Antifolate resistance	11/2826	30/8843	0.352807717298638	0.58808068476643	0.417529117136221	8517/113235/9429/2350/2348/1244/239/7298/3553/7124/3569	11
hsa00280	Metabolism	Amino acid metabolism	hsa00280	Valine, leucine and isoleucine degradation	17/2826	48/8843	0.353538241575126	0.58808068476643	0.417529117136221	593/27034/64064/316/259307/56922/84693/5019/38/30/586/587/219/18/4329/3158/54511	17
hsa05225	Human Diseases	Cancer: specific types	hsa05225	Hepatocellular carcinoma	57/2826	170/8843	0.356070907052931	0.589418346141017	0.418478838130681	5296/1728/7472/80326/7477/2946/5595/653689/60/51176/1871/5925/8324/1869/53358/7476/4233/2939/25759/1499/581/2535/2885/1029/7479/1870/4258/7296/7046/5579/7039/2941/9446/1647/2950/7040/399694/11211/598/81029/10297/595/8321/3162/54361/8326/2938/7042/8193/10912/3082/7474/5582/3481/51412/2940/2944	57
hsa04936	Human Diseases	Endocrine and metabolic disease	hsa04936	Alcoholic liver disease	48/2826	144/8843	0.391082960822751	0.644247776041343	0.457406971722515	8517/1375/50507/51176/37/23417/727/717/1499/720/836/721/5565/23643/130/148022/355/4615/712/929/9641/1571/219/7099/5606/714/841/595/2309/713/7132/126129/6319/728/32/719/2921/2920/3592/3576/3553/2168/356/7124/127/125/3569/126	48
hsa01250	Metabolism	Global and overview maps	hsa01250	Biosynthesis of nucleotide sugars	13/2826	37/8843	0.398098877759868	0.649704576599235	0.461281224318025	5373/5238/3099/3098/29925/2582/55276/80146/2821/10020/80201/5236/9945	13
hsa04022	Environmental Information Processing	Signal transduction	hsa04022	cGMP-PKG signaling pathway	55/2826	166/8843	0.400216547278026	0.649704576599235	0.461281224318025	4207/2969/2771/7408/27094/5595/5530/1909/4624/805/4878/5331/10398/163688/3643/483/10672/2770/7417/5332/5592/3667/4625/481/27345/775/112/7416/85366/5294/4638/3764/6546/108/3779/2626/478/4773/4208/146850/7225/292/5997/5350/486/493/3710/4772/100271849/5330/4879/23533/4880/84699/779	55
hsa04966	Organismal Systems	Excretory system	hsa04966	Collecting duct acid secretion	10/2826	28/8843	0.402563392368686	0.649704576599235	0.461281224318025	495/51382/9296/245972/527/10312/9550/496/50617/525	10
hsa04146	Cellular Processes	Transport and catabolism	hsa04146	Peroxisome	28/2826	83/8843	0.403732027417192	0.649704576599235	0.461281224318025	51703/7498/55711/51555/23417/2181/6647/5052/255027/5827/55825/1384/23600/10901/2182/2053/283927/10455/30/5189/25824/10654/3418/51268/4843/570/225/54511	28
hsa00340	Metabolism	Amino acid metabolism	hsa00340	Histidine metabolism	8/2826	22/8843	0.404920233120806	0.649704576599235	0.461281224318025	26/218/221/222/4129/219/3176/144193	8
hsa01521	Human Diseases	Drug resistance: antineoplastic	hsa01521	EGFR tyrosine kinase inhibitor resistance	27/2826	80/8843	0.405827198872836	0.649704576599235	0.461281224318025	5296/5595/1950/558/53358/4233/25759/581/2885/5159/5579/7039/5155/9542/1978/2261/399694/598/2247/2309/56034/5154/3084/3082/3479/5582/3569	27
hsa04917	Organismal Systems	Endocrine system	hsa04917	Prolactin signaling pathway	24/2826	71/8843	0.412415868497068	0.654110749569768	0.464409545920811	5296/5595/30837/1586/53358/25759/8600/8792/2885/5617/6772/399694/595/2309/3659/2100/3972/1154/8651/5618/1081/9021/7054/2001	24
hsa05120	Human Diseases	Infectious disease: bacterial	hsa05120	Epithelial cell signaling in Helicobacter pylori infection	24/2826	71/8843	0.412415868497068	0.654110749569768	0.464409545920811	8517/102/5879/51382/4233/9296/836/245972/527/1839/83700/10312/9550/6352/1445/4067/5058/2921/2920/3576/50617/3579/525/3577	24
hsa04114	Cellular Processes	Cell growth and death	hsa04114	Oocyte meiosis	46/2826	139/8843	0.417610114701087	0.659282634782734	0.468081512579191	9232/983/4085/441273/9133/699/891/991/5347/5595/7529/995/6790/5530/100310812/151648/7534/64682/441272/8379/805/51433/246184/9700/9088/729597/163688/9978/7532/5519/22849/817/5567/442590/898/285955/7533/25906/112/108/10734/3710/5241/27127/3479/815	46
hsa03440	Genetic Information Processing	Replication and repair	hsa03440	Homologous recombination	14/2826	41/8843	0.439206052354225	0.690180939413782	0.490018879657879	8940/5888/641/6119/8438/5890/672/7979/472/675/7516/50511/83990/146956	14
hsa00052	Metabolism	Carbohydrate metabolism	hsa00052	Galactose metabolism	11/2826	32/8843	0.44972069540556	0.703462188684844	0.499448382150067	5214/3099/3098/57016/2717/2582/55276/80201/6476/5236/8972	11
hsa04392	Environmental Information Processing	Signal transduction	hsa04392	Hippo signaling pathway - multiple species	10/2826	29/8843	0.453674848985945	0.706406956640215	0.501539126492513	55233/122786/54798/7004/83937/9770/7005/5058/10413/79981	10
hsa00900	Metabolism	Metabolism of terpenoids and polyketides	hsa00900	Terpenoid backbone biosynthesis	8/2826	23/8843	0.462552636372874	0.716956586377955	0.509029217061058	116150/9453/38/10269/23590/10654/100529261/3158	8
hsa00670	Metabolism	Metabolism of cofactors and vitamins	hsa00670	One carbon pool by folate	7/2826	20/8843	0.467645450148011	0.721544251266577	0.512286395404577	160428/10588/100528021/275/4548/10840/7298	7
hsa04922	Organismal Systems	Endocrine system	hsa04922	Glucagon signaling pathway	35/2826	107/8843	0.469744351264458	0.721544251266577	0.512286395404577	1375/6513/5315/5214/5223/5834/5530/805/5256/5331/163688/5565/5531/817/5567/2998/5332/5836/5255/108/5207/3945/126129/32/3939/3710/150094/8789/5105/2203/5330/2642/815/84699/3948	35
hsa00120	Metabolism	Lipid metabolism	hsa00120	Primary bile acid biosynthesis	6/2826	17/8843	0.473355828621826	0.72383111013472	0.513910033434127	23600/1593/1109/10858/9023/570	6
hsa00533	Metabolism	Glycan biosynthesis and metabolism	hsa00533	Glycosaminoglycan biosynthesis - keratan sulfate	5/2826	14/8843	0.479920641493127	0.730593476558733	0.518711219658924	4166/8534/6482/9435/10164	5
hsa00240	Metabolism	Nucleotide metabolism	hsa00240	Pyrimidine metabolism	19/2826	58/8843	0.497227541084121	0.753575962265268	0.535028465260107	654364/4907/978/7083/6241/4831/84618/1633/953/1841/124583/5167/7378/1890/7298/1806/377841/956/129607	19
hsa05207	Human Diseases	Cancer: overview	hsa05207	Chemical carcinogenesis - receptor activation	69/2826	215/8843	0.508929639465676	0.767898261317679	0.545197098635796	5296/89832/196/7421/2771/253152/2946/85315/688/5595/54575/653689/332/402569/1950/3838/5925/1139/1869/2939/8600/79852/2885/9314/5567/2770/896/2053/1555/4258/775/8817/5579/112/1136/2941/9446/54578/8822/1978/9641/108/1545/2247/2052/1143/1576/595/26281/182/54567/28514/2100/27006/990/993/54658/2938/604/5241/2255/9970/5582/7363/84699/779/2940/1137/2944	69
hsa05210	Human Diseases	Cancer: specific types	hsa05210	Colorectal cancer	28/2826	87/8843	0.52244575596733	0.781663352804982	0.554970122380447	5296/5880/5898/5899/5595/332/1950/51176/374/5879/1499/836/581/2885/5366/2069/7046/7039/1647/54205/7040/26060/842/10297/595/7042/10912/5881	28
hsa04620	Organismal Systems	Immune system	hsa04620	Toll-like receptor signaling pathway	35/2826	109/8843	0.522637080467847	0.781663352804982	0.554970122380447	5296/353376/8517/10379/5595/1513/5879/4283/23643/6352/148022/942/4615/6772/3627/929/9641/7099/5606/841/51284/10333/941/9560/6351/51311/6348/54106/3592/3576/3553/3665/7124/6696/3569	35
hsa05171	Human Diseases	Infectious disease: viral	hsa05171	Coronavirus disease - COVID-19	76/2826	238/8843	0.528191946389676	0.786521631960172	0.558419433094118	5296/6171/6139/8517/100529239/6173/6189/4938/10379/4939/5595/6204/9636/4312/10747/4940/727/6154/6170/4314/6142/717/720/6144/721/1839/4600/4599/3921/4615/1636/2212/6772/712/6123/5579/6129/3627/716/9641/6187/6134/6403/6175/7099/834/714/733/713/7132/114548/1536/715/728/51284/5648/719/6130/6159/2162/7113/51311/6193/3592/3576/3553/732/629/7124/59272/100529097/5582/3569/2147/731/6192	76
hsa04071	Environmental Information Processing	Signal transduction	hsa04071	Sphingolipid signaling pathway	39/2826	122/8843	0.533462251217843	0.790915772457759	0.561539211808256	5296/130367/2771/5880/637/79603/55844/5170/5595/9517/165679/5879/5522/5331/7186/581/2205/8698/5519/8560/10672/2770/5332/5579/2534/56624/171546/5521/2207/7132/166929/1509/123099/204219/5881/7124/5330/2206/5582	39
hsa00250	Metabolism	Amino acid metabolism	hsa00250	Alanine, aspartate and glutamate metabolism	12/2826	37/8843	0.537109626065492	0.792876114668108	0.562931027546426	27165/84706/259307/2346/445/2571/18/9945/1373/440/2875/339983	12
hsa00730	Metabolism	Metabolism of cofactors and vitamins	hsa00730	Thiamine metabolism	5/2826	15/8843	0.550955715312312	0.809809909144389	0.574953786396695	205/26289/27010/158067/122481	5
hsa04930	Human Diseases	Endocrine and metabolic disease	hsa04930	Type II diabetes mellitus	15/2826	47/8843	0.557398516605253	0.81576349425919	0.57918074912676	5296/5315/3099/5595/3098/3643/3667/775/777/5580/80201/8651/7124/9021/8913	15
hsa04657	Organismal Systems	Immune system	hsa04657	IL-17 signaling pathway	30/2826	95/8843	0.570380227646106	0.83119511806548	0.590136987668036	8517/5595/6374/4312/4318/5743/6364/51433/8061/4314/3934/7188/836/7186/4586/3627/9641/841/727897/2921/2920/1051/3576/3553/55540/7124/3569/6280/6372/2354	30
hsa04914	Organismal Systems	Endocrine system	hsa04914	Progesterone-mediated oocyte maturation	35/2826	111/8843	0.574367025339634	0.833443215492831	0.591733105613061	5296/983/4085/441273/2771/9133/699/891/5347/5595/995/6790/100310812/64682/890/441272/8379/51433/246184/9088/729597/6793/22849/5567/2770/442590/285955/25906/112/108/993/8900/994/5241/3479	35
hsa04623	Organismal Systems	Immune system	hsa04623	Cytosolic DNA-sensing pathway	26/2826	83/8843	0.59050474046678	0.853229307199881	0.605780955875822	5435/8517/81030/29108/3428/836/9447/653082/55718/6352/51728/3606/3627/9641/51082/834/841/114548/9560/6351/79844/3553/90865/3665/58511/3569	26
hsa00640	Metabolism	Carbohydrate metabolism	hsa00640	Propanoate metabolism	10/2826	32/8843	0.600141546365277	0.863494798778732	0.613069312298529	593/23417/84693/84532/18/3945/4329/32/3939/3948	10
hsa04912	Organismal Systems	Endocrine system	hsa04912	GnRH signaling pathway	29/2826	93/8843	0.602687018470664	0.863513753355027	0.613082769784399	8681/100137049/5595/4323/805/5331/163688/4313/2885/1839/817/5567/5332/775/5579/112/108/5606/5580/5321/3972/255189/3710/283748/1081/5330/2798/815/779	29
hsa04744	Organismal Systems	Sensory system	hsa04744	Phototransduction	9/2826	29/8843	0.611474440518056	0.872438427684758	0.619419164585567	805/2782/163688/9626/5148/8787/3000/5145/5957	9
hsa03450	Genetic Information Processing	Replication and repair	hsa03450	Non-homologous end-joining	4/2826	13/8843	0.638665368320499	0.904465494857491	0.642157937389174	79840/7518/27343/2237	4
hsa00860	Metabolism	Metabolism of cofactors and vitamins	hsa00860	Porphyrin metabolism	14/2826	46/8843	0.641878738285961	0.904465494857491	0.642157937389174	9843/2495/54575/3052/211/644/54578/2512/3162/341208/54658/7363/212/1356	14
hsa03050	Genetic Information Processing	Folding, sorting and degradation	hsa03050	Proteasome	14/2826	46/8843	0.641878738285961	0.904465494857491	0.642157937389174	9861/5700/5683/5687/5698/5696/5707/5691/5715/51371/10213/7979/5704/5720	14
hsa01210	Metabolism	Global and overview maps	hsa01210	2-Oxocarboxylic acid metabolism	10/2826	33/8843	0.644639925442	0.90461816697828	0.642266332474161	593/162417/84706/51166/586/587/95/3418/100526760/2875	10
hsa04217	Cellular Processes	Cell growth and death	hsa04217	Necroptosis	49/2826	159/8843	0.651078591357096	0.906297576005035	0.643458689554432	8681/353376/100137049/29082/55072/2495/637/10379/3460/5834/81030/8797/29108/128866/51510/7188/824/7186/581/817/7417/148022/355/6772/8743/7416/5836/330/3552/2512/7099/834/841/27243/7132/114548/5321/1536/255189/292/3718/3553/283748/90865/356/7124/246/815/100526767	49
hsa05031	Human Diseases	Substance dependence	hsa05031	Amphetamine addiction	21/2826	69/8843	0.651152217364321	0.906297576005035	0.643458689554432	2906/5530/805/814/4129/163688/2905/817/5567/1812/775/5579/6571/6804/2903/23237/5582/815/84699/7054/2354	21
hsa04928	Organismal Systems	Endocrine system	hsa04928	Parathyroid hormone synthesis, secretion and action	35/2826	115/8843	0.67126081543454	0.923287667497759	0.655521418504352	7421/2771/2625/5595/860/5744/4323/1594/8600/4325/5331/5144/1839/5567/10672/2770/2260/5332/5579/112/5142/65268/5143/108/6446/65125/4208/9935/3710/5745/65266/5330/5582/9365/84699	35
hsa04550	Cellular Processes	Cellular community - eukaryotes	hsa04550	Signaling pathways regulating pluripotency of stem cells	44/2826	144/8843	0.671925161314406	0.923287667497759	0.655521418504352	5296/7472/80326/7477/3624/652/5595/90/659/8324/6498/7476/4211/1499/2535/3198/2885/9314/2260/93/7479/3977/3976/2261/11211/81029/3397/5013/2247/10297/3175/388112/6657/8321/54361/8326/3718/4093/7474/3670/3479/10637/1852/9421	44
hsa00230	Metabolism	Nucleotide metabolism	hsa00230	Purine metabolism	39/2826	128/8843	0.673715477094922	0.923287667497759	0.655521418504352	654364/4907/7498/205/954/9615/2984/6241/4831/1716/26289/84618/4860/5144/55276/374659/5136/1633/953/124583/112/5142/158067/5143/108/5167/3615/122481/5152/5236/5148/8622/51816/377841/956/3000/5145/55821/270	39
hsa04370	Environmental Information Processing	Signal transduction	hsa04370	VEGF signaling pathway	18/2826	60/8843	0.674189528466106	0.923287667497759	0.655521418504352	5296/8681/100137049/5880/5595/5530/5743/5879/25759/9047/5579/842/4773/5321/255189/283748/5881/5582	18
hsa00620	Metabolism	Carbohydrate metabolism	hsa00620	Pyruvate metabolism	14/2826	47/8843	0.677718832332322	0.924408487301287	0.656317184995512	5315/38/130/84532/219/3945/32/197257/3939/5105/127/125/126/3948	14
hsa05211	Human Diseases	Cancer: specific types	hsa05211	Renal cell carcinoma	21/2826	70/8843	0.680447339528202	0.924432441351063	0.656334192038106	5296/6513/5595/112399/5879/4233/6923/9978/2885/3091/56924/2113/7039/5155/5063/7040/112398/5058/7042/3082/57144	21
hsa04152	Environmental Information Processing	Signal transduction	hsa04152	AMPK signaling pathway	37/2826	122/8843	0.683454666810469	0.924833497549086	0.656618936367618	5296/92335/1375/5214/5468/55844/5170/23417/55437/890/8408/5522/7248/5565/5519/3643/2998/3667/1978/5521/5207/1938/595/2309/126129/6319/32/5209/5210/8900/8789/5105/2203/3479/1080/84699/1149	37
hsa04728	Organismal Systems	Nervous system	hsa04728	Dopaminergic synapse	40/2826	132/8843	0.690141457003116	0.930190659438983	0.660422446892934	2771/55844/5530/805/5522/4129/2782/5331/163688/5519/817/5567/2770/1812/2790/5332/55970/59345/775/5579/5521/54331/6571/2793/3710/2784/3762/2903/6323/5330/2775/2786/5582/50632/3798/815/1813/84699/7054/3760	40
hsa05322	Human Diseases	Immune disease	hsa05322	Systemic lupus erythematosus	42/2826	139/8843	0.701114661633468	0.937758435265619	0.665795462605625	3123/3117/727/3115/717/6634/6632/720/3122/721/6628/87/3119/3113/942/3112/2212/3108/712/81/3127/3111/940/716/6737/2214/714/3109/733/713/959/715/941/3118/2903/732/7124/2209/3586/1511/2215/731	42
hsa05110	Human Diseases	Infectious disease: bacterial	hsa05110	Vibrio cholerae infection	15/2826	51/8843	0.701256307896577	0.937758435265619	0.665795462605625	60/51382/9296/6558/245972/527/10312/9550/5567/30001/11015/3784/50617/525/1080	15
hsa04723	Organismal Systems	Nervous system	hsa04723	Retrograde endocannabinoid signaling	45/2826	149/8843	0.707050980122831	0.94181400086674	0.668674857846427	2568/11343/4701/2771/4729/5595/5743/2563/2782/5331/4709/5567/2770/2790/5332/55970/59345/775/5579/112/108/54331/51079/57406/747/2555/4696/2570/2793/3710/2784/3762/2561/22999/56901/5330/2564/2775/2786/2566/5582/779/2557/2911/3760	45
hsa01240	Metabolism	Global and overview maps	hsa01240	Biosynthesis of cofactors	46/2826	153/8843	0.721370334913101	0.95714896577964	0.679562469916089	654364/1728/195814/57026/53630/5373/4144/8942/54575/205/2937/4143/29925/133686/211/3620/4831/23498/29968/26289/9104/27010/27430/4337/8630/54578/23475/158067/586/587/79001/219/6999/122481/349565/93100/54658/23057/3242/8564/129607/2643/554235/7363/212/169355	46
hsa00511	Metabolism	Glycan biosynthesis and metabolism	hsa00511	Other glycan degradation	5/2826	18/8843	0.729867347118199	0.964669633206612	0.684902039319403	10825/2517/4123/64772/129807	5
hsa00130	Metabolism	Metabolism of cofactors and vitamins	hsa00130	Ubiquinone and other terpenoid-quinone biosynthesis	3/2826	11/8843	0.735303386716566	0.96810214235656	0.68733907313477	1728/79001/3242	3
hsa05213	Human Diseases	Cancer: specific types	hsa05213	Endometrial cancer	17/2826	59/8843	0.742018953905128	0.97318639723711	0.690948823474411	5296/3611/5170/5595/1950/51176/1499/581/2885/1495/1647/842/10297/595/2309/10912/29119	17
hsa04919	Organismal Systems	Endocrine system	hsa04919	Thyroid hormone signaling pathway	36/2826	122/8843	0.750334915335131	0.980322628847815	0.696015448788385	5296/6513/5214/113026/652/5170/5595/60/4624/6548/117247/1734/1499/5331/3091/5567/483/5332/4625/6772/481/5579/4854/2648/842/3685/595/2626/478/54361/5350/486/3690/1735/5330/5582	36
hsa04012	Environmental Information Processing	Signal transduction	hsa04012	ErbB signaling pathway	25/2826	86/8843	0.753563869338353	0.980783509329689	0.69634266752841	5296/5595/145957/1950/10718/374/53358/25759/2885/1839/2069/817/56924/5579/7039/9542/1978/5063/399694/2066/5058/3084/5582/815/57144	25
hsa01200	Metabolism	Global and overview maps	hsa01200	Carbon metabolism	34/2826	116/8843	0.76104292076135	0.98675146760312	0.700579835001443	5315/2653/5214/3099/5223/3098/84706/2597/5230/2023/5226/230/29968/2026/84693/9104/38/275/2539/2821/10993/7167/84532/226/80201/4329/3418/26227/2731/1373/229/8789/2203/2875	34
hsa04920	Organismal Systems	Endocrine system	hsa04920	Adipocytokine signaling pathway	20/2826	70/8843	0.767677063228719	0.991582873337095	0.704010065959351	8517/1375/6513/51703/2181/7186/5565/2182/7133/4794/3667/5443/26060/23205/7132/126129/32/5105/7124/9021	20
hsa04950	Human Diseases	Endocrine and metabolic disease	hsa04950	Maturity onset diabetes of the young	7/2826	26/8843	0.773316543426139	0.994814359927377	0.706304376549766	168620/2494/3175/6927/3110/5078/3375	7
hsa04720	Organismal Systems	Nervous system	hsa04720	Long-term potentiation	19/2826	67/8843	0.776013547626634	0.994814359927377	0.706304376549766	2906/5595/5530/805/814/5331/163688/2905/817/5567/5332/775/5579/3710/2903/5330/5582/815/2911	19
hsa05216	Human Diseases	Cancer: specific types	hsa05216	Thyroid cancer	10/2826	37/8843	0.792048845971675	1	0.709986108967433	5468/5595/51176/1499/581/7170/1647/595/10912/7849	10
hsa05020	Human Diseases	Neurodegenerative disease	hsa05020	Prion disease	83/2826	278/8843	0.795721962260782	1	0.709986108967433	5296/51807/9861/5700/4701/5683/5880/4729/2906/5595/9451/5530/5687/125965/90550/727/5707/5879/5691/7277/5715/6647/10213/836/4709/581/2905/5621/7979/6262/5704/5567/6352/7417/1339/857/712/1349/775/440567/2534/7416/4685/3552/54205/1535/842/3915/283106/714/1340/4688/5580/51079/733/713/10383/7846/1536/858/4696/292/10382/84701/3710/4689/2903/3312/3553/79861/3304/732/7124/56901/347688/3303/3310/3798/3569…	83
hsa00790	Metabolism	Metabolism of cofactors and vitamins	hsa00790	Folate biosynthesis	7/2826	27/8843	0.808803965447775	1	0.709986108967433	57016/4337/55034/8644/2643/5053/7054	7
hsa01522	Human Diseases	Drug resistance: antineoplastic	hsa01522	Endocrine resistance	28/2826	99/8843	0.814424246196122	1	0.709986108967433	5296/638/5595/4318/1871/5925/1869/53358/25759/581/4313/2885/1029/1839/5567/1870/112/4854/1565/399694/108/595/182/54567/28514/2100/8647/3479	28
hsa05203	Human Diseases	Cancer: overview	hsa05203	Viral carcinogenesis	60/2826	205/8843	0.818517749597282	1	0.709986108967433	5296/728340/2968/8517/5315/5700/983/991/3105/2966/10379/5595/7529/3106/85477/83933/3107/3249/5925/7534/890/8379/11317/5879/2934/1030/3134/7188/836/7186/581/245972/7532/2885/1029/87/5366/3133/5567/1959/3135/896/5934/9734/898/7533/81/1233/2648/4067/841/595/27044/11036/1234/8900/3718/1960/3665/84699	60
hsa00630	Metabolism	Carbohydrate metabolism	hsa00630	Glyoxylate and dicarboxylate metabolism	8/2826	31/8843	0.82258614197186	1	0.709986108967433	81888/2653/84693/38/275/84532/112817/2731	8
hsa04923	Organismal Systems	Endocrine system	hsa04923	Regulation of lipolysis in adipocytes	16/2826	59/8843	0.825846086587064	1	0.709986108967433	5296/11343/2771/5743/4878/3643/5567/2770/5592/5742/3667/4886/112/108/1081/63924	16
hsa05161	Human Diseases	Infectious disease: viral	hsa05161	Hepatitis B	47/2826	163/8843	0.828151275907819	1	0.709986108967433	5296/353376/8517/637/5595/7529/332/4318/1871/5925/7534/890/1869/836/581/2885/1959/148022/355/898/4615/1870/6772/7046/5579/54205/7040/9641/842/7099/5606/841/5111/4773/7042/8900/3339/3718/1960/3576/4772/3665/356/7124/5582/3569/84699	47
hsa00562	Metabolism	Carbohydrate metabolism	hsa00562	Inositol phosphate metabolism	20/2826	73/8843	0.832510846520461	1	0.709986108967433	8897/113026/8821/27124/64768/3613/200576/5331/5287/5332/5294/7167/5305/3635/3706/22876/4329/5288/5330/9651	20
hsa00450	Metabolism	Metabolism of other amino acids	hsa00450	Selenocompound metabolism	4/2826	17/8843	0.843059413221946	1	0.709986108967433	51540/1491/7296/4548	4
hsa05220	Human Diseases	Cancer: specific types	hsa05220	Chronic myeloid leukemia	21/2826	77/8843	0.843435811779049	1	0.709986108967433	5296/8517/5595/861/1871/5925/1869/53358/25759/581/2885/1029/1870/7046/1647/7040/399694/598/595/7042/10912	21
hsa04070	Environmental Information Processing	Signal transduction	hsa04070	Phosphatidylinositol signaling system	27/2826	98/8843	0.853433390389046	1	0.709986108967433	8897/5296/113026/8821/64768/3613/805/200576/9162/1040/5331/163688/160851/5287/5332/5579/5305/3635/3706/22876/3710/1608/5288/5330/5582/117283/1607	27
hsa03030	Genetic Information Processing	Replication and repair	hsa03030	DNA replication	9/2826	36/8843	0.860076191717132	1	0.709986108967433	4175/4171/6119/4173/4172/5427/10535/2237/5111	9
hsa04144	Cellular Processes	Transport and catabolism	hsa04144	Endocytosis	73/2826	252/8843	0.864946209818724	1	0.709986108967433	729092/119016/29082/414189/30011/60682/642517/3105/382/9815/8766/3561/832/10092/11031/3106/10109/10095/3107/10938/1212/10097/3560/7852/10096/5371/653857/30845/3559/128866/1173/51510/3134/9727/163/100287171/830/5584/7456/3133/2869/3135/857/7046/2350/50855/2261/23327/1175/26052/27243/2348/26286/858/30846/1234/56904/9744/3949/3312/116986/3304/27128/23624/3303/3310/440073/273/84249/3579/3798/3577/100…	73
hsa04130	Genetic Information Processing	Folding, sorting and degradation	hsa04130	SNARE interactions in vesicular transport	8/2826	33/8843	0.874503828805207	1	0.709986108967433	10228/9341/9554/8675/10791/6843/6804/8676	8
hsa04980	NA	NA	hsa04980	Cobalamin transport and metabolism	4/2826	18/8843	0.875400003537302	1	0.709986108967433	6947/5052/6948/4548	4
hsa05010	Human Diseases	Neurodegenerative disease	hsa05010	Alzheimer disease	115/2826	391/8843	0.877368286538928	1	0.709986108967433	5296/51807/8517/9861/89832/5700/22943/4701/5683/7472/80326/7477/4729/2906/637/5595/23621/9451/5530/5687/55102/50507/23516/102/5743/125965/2597/90550/1139/8324/283375/2081/5663/805/8408/5707/7476/27123/5691/7277/5715/4035/824/1499/5331/10213/836/163688/55630/4709/7186/57142/2535/2905/27173/348/7979/1131/3643/5704/7417/1020/7479/355/1339/5332/3667/64116/5664/1349/775/440567/7416/4311/3552/54205/112…	115
hsa00920	Metabolism	Energy metabolism	hsa00920	Sulfur metabolism	2/2826	10/8843	0.878961425783651	1	0.709986108967433	10380/23474	2
hsa00053	Metabolism	Carbohydrate metabolism	hsa00053	Ascorbate and aldarate metabolism	7/2826	30/8843	0.889753541195476	1	0.709986108967433	54575/9104/54578/219/54658/7363/9365	7
hsa04935	Organismal Systems	Endocrine system	hsa04935	Growth hormone synthesis, secretion and action	33/2826	122/8843	0.899111541606325	1	0.709986108967433	5296/3486/2771/5595/53358/25759/5331/2688/2885/5567/2770/5332/3667/6772/775/5579/112/399694/108/5606/3710/8651/112609/5330/9021/3479/5582/6752/2692/6751/6755/84699/779	33
hsa00515	Metabolism	Glycan biosynthesis and metabolism	hsa00515	Mannose type O-glycan biosynthesis	5/2826	23/8843	0.903082657420251	1	0.709986108967433	135152/148789/120071/146664/10690	5
hsa03060	Genetic Information Processing	Folding, sorting and degradation	hsa03060	Protein export	7/2826	31/8843	0.909344032635698	1	0.709986108967433	51608/9789/6734/11231/6728/58477/90701	7
hsa05131	Human Diseases	Infectious disease: bacterial	hsa05131	Shigellosis	70/2826	249/8843	0.918766967397833	1	0.709986108967433	5296/7307/3611/7335/4671/8517/664/55072/25851/113026/382/92610/3099/5595/10092/3098/60/8915/10109/10095/199746/10097/29108/9181/5879/10096/103910/653857/643246/7188/824/5331/10398/5216/7186/581/9978/831/87/472/10627/826/6352/4615/5332/3606/3678/81/7414/7416/54205/929/598/7099/834/5580/80201/4633/2309/7132/114548/3710/9844/3576/3553/3059/27128/7124/5330/58498	70
hsa04910	Organismal Systems	Endocrine system	hsa04910	Insulin signaling pathway	37/2826	138/8843	0.920782500023211	1	0.709986108967433	8569/5296/23265/5170/3099/5595/3098/5834/805/53358/5256/25759/7248/163688/5584/5565/2885/3643/5567/2872/79660/2998/3667/5575/5836/5255/1978/399694/80201/90673/32/5507/8789/8651/5105/2203/9021	37
hsa00785	Metabolism	Metabolism of cofactors and vitamins	hsa00785	Lipoic acid metabolism	4/2826	20/8843	0.923121652715072	1	0.709986108967433	593/2653/275/2731	4
hsa05017	Human Diseases	Neurodegenerative disease	hsa05017	Spinocerebellar ataxia	38/2826	144/8843	0.939586888472728	1	0.709986108967433	5296/9861/5700/5683/2906/5687/55102/90550/2081/146227/8408/5707/11317/5691/5715/5331/10213/7186/2905/7436/7979/5704/7417/5332/5579/7416/6095/54205/5649/6511/292/2259/3710/2903/1600/5330/5582/2911	38
hsa04150	Environmental Information Processing	Signal transduction	hsa04150	mTOR signaling pathway	42/2826	158/8843	0.94110480523935	1	0.709986108967433	5296/92335/2887/7472/80326/7477/5170/5595/79899/55437/8324/8408/7476/64798/51382/9296/652968/7248/2535/10641/2885/3643/9550/7479/3667/5579/1978/1975/11211/81029/6446/7132/8321/54361/8326/54541/7124/7474/8140/3479/5582/525	42
hsa04710	Organismal Systems	Environmental adaptation	hsa04710	Circadian rhythm	7/2826	34/8843	0.951186077728604	1	0.709986108967433	9978/5565/79365/6097/6095/8553/6096	7
hsa00563	Metabolism	Glycan biosynthesis and metabolism	hsa00563	Glycosylphosphatidylinositol (GPI)-anchor biosynthesis	5/2826	26/8843	0.951663483557119	1	0.709986108967433	5283/65258/128869/9487/80055	5
hsa05415	Human Diseases	Cardiovascular disease	hsa05415	Diabetic cardiomyopathy	55/2826	205/8843	0.954154162289661	1	0.709986108967433	5296/1375/6513/4701/5880/4729/5164/1278/1281/4318/125965/2597/5879/5331/4709/4313/817/6262/3643/2539/7417/1636/2998/1339/5332/3667/7046/1349/5579/440567/1277/5165/7416/7040/1535/1340/4688/5580/51079/1536/1509/5166/4696/9945/292/5350/7042/183/84701/4689/56901/5330/5582/815/1215	55
hsa04137	Cellular Processes	Transport and catabolism	hsa04137	Mitophagy - animal	26/2826	105/8843	0.957622410069455	1	0.709986108967433	51622/27342/11337/664/221960/9451/6237/1869/8408/285973/643246/338382/665/139341/7186/55669/65018/3091/79735/598/283106/7942/2309/23710/22808/4286	26
hsa04213	Organismal Systems	Aging	hsa04213	Longevity regulating pathway - multiple species	14/2826	62/8843	0.961340574555551	1	0.709986108967433	5296/6647/5565/3643/5567/3667/112/108/2309/3312/3304/3303/3310/3479	14
hsa04330	Environmental Information Processing	Signal transduction	hsa04330	Notch signaling pathway	14/2826	62/8843	0.961340574555551	1	0.709986108967433	5663/11317/84441/5664/4854/2648/4242/5986/182/54567/28514/26508/1840/7089	14
hsa04722	Organismal Systems	Nervous system	hsa04722	Neurotrophin signaling pathway	30/2826	120/8843	0.961818803806518	1	0.709986108967433	5296/398/5170/5595/5663/805/5879/53358/25759/814/397/3656/163688/581/2885/4909/817/4794/3667/5664/399694/627/5580/2309/4908/11213/356/4145/7161/815	30
hsa00531	Metabolism	Glycan biosynthesis and metabolism	hsa00531	Glycosaminoglycan degradation	3/2826	19/8843	0.968448934601973	1	0.709986108967433	10855/2799/3373	3
hsa00040	Metabolism	Carbohydrate metabolism	hsa00040	Pentose and glucuronate interconversions	7/2826	36/8843	0.968463393354435	1	0.709986108967433	54575/57016/27294/54578/54658/7363/9365	7
hsa03410	Genetic Information Processing	Replication and repair	hsa03410	Base excision repair	9/2826	44/8843	0.968645926215098	1	0.709986108967433	10039/55247/27343/5427/2237/79661/4913/143/5111	9
hsa04962	Organismal Systems	Excretory system	hsa04962	Vasopressin-regulated water reabsorption	9/2826	44/8843	0.968645926215098	1	0.709986108967433	398/8766/397/5567/8655/112/1780/84699/359	9
hsa05012	Human Diseases	Neurodegenerative disease	hsa05012	Parkinson disease	73/2826	271/8843	0.970428138459474	1	0.709986108967433	51807/9861/135/5700/4701/5683/2771/4729/9451/5687/23516/125965/90550/283375/2081/805/5707/9246/7327/5691/7277/5715/4129/6647/10213/7295/836/9627/163688/55630/4709/581/55669/27173/65018/7979/817/5704/5567/2770/7417/1812/1339/64116/10131/1349/440567/7416/54205/598/842/201266/1340/51079/10383/7846/6622/6571/4696/292/10382/84701/3710/79861/56901/347688/7345/3798/815/1813/29986/112714/7054	73
hsa04340	Environmental Information Processing	Signal transduction	hsa04340	Hedgehog signaling pathway	12/2826	56/8843	0.970764089074901	1	0.709986108967433	3549/6469/2736/5567/2735/374654/2737/595/50846/4036/57758/57467	12
hsa00510	Metabolism	Glycan biosynthesis and metabolism	hsa00510	N-Glycan biosynthesis	11/2826	53/8843	0.975198211444354	1	0.709986108967433	79796/4247/4122/79087/84620/6480/11320/4248/79644/57134/146664	11
hsa04931	Human Diseases	Endocrine and metabolic disease	hsa04931	Insulin resistance	26/2826	109/8843	0.975544332047142	1	0.709986108967433	5296/1375/6513/8473/5170/5834/22877/5565/3643/79660/2998/3667/5579/5836/5580/90673/7132/32/9945/183/5507/5105/7124/9021/3569/84699	26
hsa04211	Organismal Systems	Aging	hsa04211	Longevity regulating pathway	20/2826	90/8843	0.984715629359865	1	0.709986108967433	5296/5468/8408/814/7248/581/5565/3643/5567/3667/112/1978/26060/108/143686/2309/27244/3479/9365/84699	20
hsa05022	Human Diseases	Neurodegenerative disease	hsa05022	Pathways of neurodegeneration - multiple diseases	133/2826	483/8843	0.986651965977514	1	0.709986108967433	51807/9861/89832/5700/22943/4701/5683/7472/80326/7477/4729/2906/637/5595/9451/2877/55567/493869/5530/5687/55102/50507/5743/3064/125965/90550/1139/8324/2081/5663/805/8408/5707/5879/9246/7327/7476/27123/5691/7277/643246/5715/2876/146754/6647/824/1499/5331/10213/836/9627/163688/4709/7186/581/2535/55669/2905/5621/65018/7979/817/1131/6262/5704/7417/1020/7133/7479/355/3092/1339/5332/10131/5664/1349/775…	133
hsa03022	Genetic Information Processing	Transcription	hsa03022	Basal transcription factors	8/2826	44/8843	0.986922099997126	1	0.709986108967433	728340/2968/2969/2966/6884/10629/11036/138474	8
hsa04932	Human Diseases	Endocrine and metabolic disease	hsa04932	Non-alcoholic fatty liver disease	38/2826	157/8843	0.987263852658667	1	0.709986108967433	5296/4701/4729/637/5468/9451/125965/2081/5879/836/4709/7186/581/22877/5565/3643/355/1339/3667/1349/440567/3552/54205/7040/1571/1340/841/51079/7132/4696/84701/3576/3553/356/7124/56901/9021/3569	38
hsa03430	Genetic Information Processing	Replication and repair	hsa03430	Mismatch repair	3/2826	23/8843	0.990432126993481	1	0.709986108967433	9156/6119/5111	3
hsa00513	Metabolism	Glycan biosynthesis and metabolism	hsa00513	Various types of N-glycan biosynthesis	7/2826	42/8843	0.992283647540053	1	0.709986108967433	79796/4247/4122/79087/283358/11320/57134	7
hsa00310	Metabolism	Amino acid metabolism	hsa00310	Lysine degradation	12/2826	63/8843	0.992666012599842	1	0.709986108967433	10157/38/51166/84444/219/79709/5351/51268/93166/8424/63976/150572	12
hsa03420	Genetic Information Processing	Replication and repair	hsa03420	Nucleotide excision repair	12/2826	63/8843	0.992666012599842	1	0.709986108967433	5435/548644/728340/2968/2966/6119/1069/9978/2073/5427/57654/5111	12
hsa03020	Genetic Information Processing	Transcription	hsa03020	RNA polymerase	5/2826	34/8843	0.99385053629479	1	0.709986108967433	5435/548644/55718/51728/51082	5
hsa05208	Human Diseases	Cancer: overview	hsa05208	Chemical carcinogenesis - reactive oxygen species	55/2826	226/8843	0.995550821282058	1	0.709986108967433	5296/1728/57412/8517/196/4701/253152/4729/2946/5170/5595/653689/50507/1950/125965/5879/4233/2939/6647/4709/79852/2885/3091/7417/2053/1109/1339/4258/1349/440567/7416/2941/9446/5795/1535/1571/1545/1340/4688/2052/5580/51079/2309/3162/115019/4696/2938/292/84701/8644/56901/3082/2940/4025/2944	55
hsa04613	Organismal Systems	Immune system	hsa04613	Neutrophil extracellular trap formation	45/2826	192/8843	0.996567020824467	1	0.709986108967433	5296/5880/5595/60/6404/83933/727/5879/5331/1183/7417/9734/5332/2212/5579/7416/2359/3689/1535/2214/6403/3683/7099/834/4688/3684/366/1536/728/51284/1378/292/2357/51311/4689/3690/2811/2358/27180/5330/2209/5582/1511/2215/566	45
hsa04136	Cellular Processes	Transport and catabolism	hsa04136	Autophagy - other	4/2826	32/8843	0.99718899943062	1	0.709986108967433	11337/55102/285973/23710	4
hsa04120	Genetic Information Processing	Folding, sorting and degradation	hsa04120	Ubiquitin mediated proteolysis	31/2826	142/8843	0.997314164520882	1	0.709986108967433	11065/991/64682/84447/51433/9246/7327/246184/5371/6923/9354/9978/140739/672/10055/23759/10273/25906/10277/330/9040/23327/26232/27338/134111/8651/90293/23624/9021/326/148581	31
hsa04622	Organismal Systems	Immune system	hsa04622	RIG-I-like receptor signaling pathway	12/2826	72/8843	0.998986756064322	1	0.709986108967433	8517/57169/9636/64343/7186/3627/9641/841/3592/3576/3665/7124	12
hsa03018	Genetic Information Processing	Folding, sorting and degradation	hsa03018	RNA degradation	13/2826	78/8843	0.999320617278153	1	0.709986108967433	5214/9924/8761/7832/80336/23644/2023/2026/10200/25804/51690/54512/140886	13
hsa00020	Metabolism	Carbohydrate metabolism	hsa00020	Citrate cycle (TCA cycle)	2/2826	30/8843	0.999857438875594	1	0.709986108967433	3418/5105	2
hsa03015	Genetic Information Processing	Translation	hsa03015	mRNA surveillance pathway	17/2826	103/8843	0.999889080969275	1	0.709986108967433	7919/100529063/8761/55844/65110/1478/80336/5522/10189/10482/5519/8106/29107/5521/390748/56000/140886	17
hsa05014	Human Diseases	Neurodegenerative disease	hsa05014	Amyotrophic lateral sclerosis	87/2826	371/8843	0.99990815648107	1	0.709986108967433	51807/9861/5700/4701/5683/9883/4729/2906/637/9451/2877/55567/493869/5530/60/5687/145957/55102/125965/10718/90550/6506/2081/8408/5707/5879/144983/5691/7277/643246/5715/2876/146754/29978/10189/6647/10213/5216/836/4709/7186/581/10482/9782/2905/65018/7979/5704/7133/1339/1349/440567/7416/9542/29107/4747/54205/598/842/834/5606/2066/1340/25981/51079/4842/10383/56000/7132/7846/4696/4843/10382/84701/3710/…	87
hsa00190	Metabolism	Energy metabolism	hsa00190	Oxidative phosphorylation	25/2826	138/8843	0.999923339500333	1	0.709986108967433	4701/4729/495/125965/51382/9296/4709/245972/527/10312/9550/1339/1349/440567/64077/54205/1340/51079/4696/84701/496/56901/50617/525/479	25
hsa05034	Human Diseases	Substance dependence	hsa05034	Alcoholism	37/2826	188/8843	0.999948686225439	1	0.709986108967433	135/2771/2906/5595/5569/83933/805/53358/25759/814/4129/2782/163688/2885/2905/136/5567/2770/9734/1812/2790/55970/59345/399694/84254/54331/627/6571/2793/2784/2903/2775/2786/1813/84699/7054/2354	37
hsa05016	Human Diseases	Neurodegenerative disease	hsa05016	Huntington disease	69/2826	311/8843	0.999959544756732	1	0.709986108967433	5435/548644/51807/9861/5700/4701/5683/4729/5468/2877/55567/493869/5687/55102/3064/125965/1212/6506/2081/8408/5707/5691/7277/5715/1173/2876/146754/6647/5331/163/10213/836/4709/7186/581/7979/5704/7052/7417/3092/1339/5332/1349/440567/7416/54205/842/1175/1340/841/25981/627/51079/10383/7846/4696/6804/292/10382/84701/79861/56171/56901/347688/6507/5330/3798/84699/112714	69
hsa04141	Genetic Information Processing	Folding, sorting and degradation	hsa04141	Protein processing in endoplasmic reticulum	32/2826	170/8843	0.99996349792744	1	0.709986108967433	81567/9632/6400/9451/5034/2081/84447/7327/10484/29978/824/9709/7186/581/9978/11231/10273/10277/85479/30001/56605/26232/811/23645/57134/6238/25956/91319/3312/3304/3303/3310	32
hsa03083	Genetic Information Processing	Chromosome	hsa03083	Polycomb repressive complex	11/2826	83/8843	0.9999784269882	1	0.709986108967433	1911/8473/7027/9212/26147/23429/171023/57666/6322/10389/91133	11
hsa04140	Cellular Processes	Transport and catabolism	hsa04140	Autophagy - animal	30/2826	169/8843	0.999991207191148	1	0.709986108967433	8897/5296/11337/664/5170/5595/9451/55102/6237/1508/118471/2081/8408/57617/285973/64798/643246/338382/7248/3091/5567/3667/598/5580/23710/58476/89849/22808/1509/54541	30
hsa03013	Genetic Information Processing	Translation	hsa03013	Nucleocytoplasmic transport	15/2826	108/8843	0.999996024697365	1	0.709986108967433	79711/7919/9883/65110/402569/3838/1915/7341/10189/10482/3843/29107/56000/94026/1917	15
hsa05206	Human Diseases	Cancer: overview	hsa05206	MicroRNAs in cancer	65/2826	312/8843	0.999996786682803	1	0.709986108967433	5296/27165/27250/5268/7078/1946/113130/85414/6624/5328/5595/995/9493/3925/4318/1789/5743/1871/659/1869/4233/1944/7430/8091/4325/1945/836/8626/2885/1029/672/4194/23414/3371/472/898/5159/1870/63923/3667/3678/5579/4854/6935/5155/900/6768/2261/399694/1545/5243/10297/595/6659/3162/9839/993/7057/5154/7042/54541/3690/994/8651/5582	65
hsa03010	Genetic Information Processing	Translation	hsa03010	Ribosome	24/2826	172/8843	0.999999988128941	1	0.709986108967433	6171/6139/100529239/6173/6189/6204/6154/6170/6142/64928/6144/3921/28998/6123/6129/6187/6134/6175/6182/6130/6159/6193/100529097/6192	24
hsa04714	Organismal Systems	Environmental adaptation	hsa04714	Thermogenesis	38/2826	235/8843	0.999999992154638	1	0.709986108967433	116228/1375/51703/11343/4701/4729/5468/60/125965/2181/4878/7248/4709/5565/2885/388753/5567/2182/2260/1339/5592/1349/440567/112/108/5606/1340/152831/51079/126129/4696/84701/8193/63976/56901/4879/51412/84699	38
hsa00970	Genetic Information Processing	Translation	hsa00970	Aminoacyl-tRNA biosynthesis	2/2826	66/8843	0.999999999734894	1	0.709986108967433	54938/283459	2
hsa03082	Genetic Information Processing	Chromosome	hsa03082	ATP-dependent chromatin remodeling	10/2826	117/8843	0.99999999975541	1	0.709986108967433	83444/27443/60/29844/283899/55929/8607/9274/8193/51412	10
hsa03040	Genetic Information Processing	Transcription	hsa03040	Spliceosome	23/2826	218/8843	0.999999999999987	1	0.709986108967433	7307/100534599/7919/25766/6625/199746/144983/58517/6634/56259/10189/6632/6431/6628/10465/6629/6636/25804/51690/3312/3304/3303/3310	23
hsa03008	Genetic Information Processing	Translation	hsa03008	Ribosome biogenesis in eukaryotes	11/2826	168/8843	1	1	0.709986108967433	55505/3692/10482/10171/23195/29107/28987/283106/5822/56000/345630	11
hsa04740	Organismal Systems	Sensory system	hsa04740	Olfactory transduction	18/2826	453/8843	1	1	0.709986108967433	805/401427/2782/163688/346528/817/5136/5567/5592/6546/143503/5997/81285/3000/219960/121275/815/196335	18
