# Supplementary material for: The role of disulfidptosis-driven tumor microenvironment remodeling in pancreatic cancer progression
Source: Front Immunol. 2026 Mar 10;17:1747560. doi: 10.3389/fimmu.2026.1747560 (PMC13008902; doi:10.3389/fimmu.2026.1747560)
Supplement: Supplementary file 15 [file DataSheet2.csv]

GO:0045785	BP	GO:0045785	positive regulation of cell adhesion	135/2316	485/18888	6.40E-21	1.09E-17	8.92E-18	CEACAM6/PIK3R2/ILK/ITGA2/EFNB2/FERMT1/MDK/S100A10/IHH/EDIL3/EFNB1/PLAUR/CARD11/HLA-A/EPHA4/TNFSF9/EPB41L4B/ITGA3/SHH/AGR2/GATA3/ANXA1/FRMD5/KIF26B/LCK/IL2RG/NDNF/COL8A1/ADAM8/CHRD/EGFL6/CD55/ACTB/ADAM9/RUNX1/RRAS/CXCL13/B2M/HLA-DRB1/CDH13/FCHO1/GCNT1/LEF1/FOXA1/FN1/HLA-DQA1/FUT1/IL4I1/LGALS1/ADAM19/RHOH/GLI2/EPO/PYCARD/THY1/FOXP3/IL12RB1/PTAFR/RUNX3/COL16A1/IL2RA/SPOCK2/TNFRSF13C/HLA-DPB1/ITGA4/T…	135
GO:0022407	BP	GO:0022407	regulation of cell-cell adhesion	137/2316	496/18888	6.96E-21	1.09E-17	8.92E-18	CEACAM1/CEACAM6/EFNB2/EFNA5/ADORA2A/MDK/FXYD5/IHH/EFNB1/PLAUR/ABCA12/CARD11/HLA-A/BMP4/TNFSF9/IL1RN/SHH/TNFRSF21/GATA3/ANXA1/KIF26B/LCK/IL2RG/LGALS3/ADAM8/CD55/ADTRP/ACTB/RUNX1/CXCL13/B2M/HLA-DRB1/FCHO1/GCNT1/LEF1/FOXA1/HLA-DQA1/TIGIT/IL4I1/LGALS1/TMEM131L/ADAM19/RHOH/GLI2/EPO/PYCARD/IDO1/THY1/FOXP3/IL12RB1/PTAFR/RUNX3/IL2RA/TNFRSF13C/HLA-DPB1/ITGA4/TNFSF11/IL20RB/ILDR2/ASS1/CD27/CD74/UBASH3B/HAS…	137
GO:0007159	BP	GO:0007159	leukocyte cell-cell adhesion	122/2316	419/18888	9.04E-21	1.21E-17	9.93E-18	EFNB2/ADORA2A/MDK/IHH/NT5E/EFNB1/RAC2/CARD11/HLA-A/BMP4/TNFSF9/SHH/TNFRSF21/GATA3/ANXA1/LCK/IL2RG/LGALS3/ADAM8/CD55/ADTRP/ACTB/SELPLG/RUNX1/B2M/HLA-DRB1/FCHO1/GCNT1/LEF1/HLA-DQA1/TIGIT/IL4I1/LGALS1/TMEM131L/RHOH/GLI2/EPO/SELL/PYCARD/IDO1/THY1/FOXP3/IL12RB1/PTAFR/RUNX3/IL2RA/TNFRSF13C/HLA-DPB1/ITGA4/TNFSF11/IL20RB/ILDR2/ASS1/CD27/CD74/HAS2/FOXJ1/VNN1/SIRPG/HLA-DRA/CCR7/FERMT3/TNFSF4/CD70/KLF4/VAV1…	122
GO:1903037	BP	GO:1903037	regulation of leukocyte cell-cell adhesion	112/2316	382/18888	2.04E-19	2.38E-16	1.96E-16	EFNB2/ADORA2A/MDK/IHH/EFNB1/CARD11/HLA-A/BMP4/TNFSF9/SHH/TNFRSF21/GATA3/ANXA1/LCK/IL2RG/LGALS3/ADAM8/CD55/ADTRP/ACTB/RUNX1/B2M/HLA-DRB1/FCHO1/GCNT1/LEF1/HLA-DQA1/TIGIT/IL4I1/LGALS1/TMEM131L/RHOH/GLI2/EPO/PYCARD/IDO1/THY1/FOXP3/IL12RB1/PTAFR/RUNX3/IL2RA/TNFRSF13C/HLA-DPB1/ITGA4/TNFSF11/IL20RB/ILDR2/ASS1/CD27/CD74/HAS2/FOXJ1/VNN1/SIRPG/HLA-DRA/CCR7/TNFSF4/CD70/KLF4/VAV1/HLA-DQB1/HLA-DPA1/CD5/CCL5/H…	112
GO:0022409	BP	GO:0022409	positive regulation of cell-cell adhesion	99/2316	325/18888	1.44E-18	1.50E-15	1.23E-15	CEACAM6/EFNB2/MDK/IHH/EFNB1/PLAUR/CARD11/HLA-A/TNFSF9/SHH/GATA3/ANXA1/KIF26B/LCK/IL2RG/ADAM8/CD55/ACTB/RUNX1/CXCL13/B2M/HLA-DRB1/FCHO1/GCNT1/LEF1/FOXA1/HLA-DQA1/IL4I1/LGALS1/ADAM19/RHOH/GLI2/EPO/PYCARD/THY1/FOXP3/IL12RB1/PTAFR/RUNX3/IL2RA/TNFRSF13C/HLA-DPB1/ITGA4/TNFSF11/CD27/CD74/HAS2/VNN1/SIRPG/HLA-DRA/CCR7/PDPN/TNFSF4/RNASE10/FUT3/CD70/VAV1/HLA-DQB1/HLA-DPA1/CD5/CCL5/HLA-G/CD86/ICOS/HLA-DOB/EM…	99
GO:1903039	BP	GO:1903039	positive regulation of leukocyte cell-cell adhesion	86/2316	277/18888	7.34E-17	6.87E-14	5.64E-14	EFNB2/MDK/IHH/EFNB1/CARD11/HLA-A/TNFSF9/SHH/GATA3/ANXA1/LCK/IL2RG/ADAM8/CD55/ACTB/RUNX1/B2M/HLA-DRB1/FCHO1/GCNT1/LEF1/HLA-DQA1/IL4I1/LGALS1/RHOH/GLI2/EPO/PYCARD/THY1/FOXP3/IL12RB1/PTAFR/RUNX3/IL2RA/TNFRSF13C/HLA-DPB1/ITGA4/TNFSF11/CD27/CD74/HAS2/VNN1/SIRPG/HLA-DRA/CCR7/TNFSF4/CD70/VAV1/HLA-DQB1/HLA-DPA1/CD5/CCL5/HLA-G/CD86/ICOS/HLA-DOB/IL23A/DPP4/PTPRC/HLA-DQB2/CD6/CD4/HLA-DRB5/PDCD1LG2/SPN/CCL19…	86
GO:1903038	BP	GO:1903038	negative regulation of leukocyte cell-cell adhesion	45/2316	148/18888	3.56E-09	6.28E-07	5.16E-07	ADORA2A/MDK/IHH/BMP4/SHH/TNFRSF21/ANXA1/LGALS3/ADTRP/RUNX1/HLA-DRB1/TIGIT/IL4I1/TMEM131L/IDO1/FOXP3/RUNX3/IL2RA/IL20RB/ILDR2/ASS1/CD74/FOXJ1/TNFSF4/KLF4/HLA-G/GPNMB/CD86/PDCD1LG2/SPN/HAVCR2/LAPTM5/CTLA4/LILRB4/FGL1/CD300A/LAG3/RIPOR2/LAX1/CCL21/LGALS9B/CRTAM/CR1/LGALS9C/PLA2G2A	45
GO:0007162	BP	GO:0007162	negative regulation of cell adhesion	75/2316	310/18888	3.97E-09	6.75E-07	5.54E-07	CEACAM1/EFNA5/ADORA2A/MDK/FXYD5/IHH/ABCA12/EPHA4/BMP4/IL1RN/SHH/TNFRSF21/ANXA1/ARHGDIG/LGALS3/ADTRP/RUNX1/MMP14/HLA-DRB1/CDH13/TGFBI/TIGIT/IL4I1/TMEM131L/FZD7/IDO1/FOXP3/RUNX3/IL2RA/ANGPT2/MELTF/POSTN/IL20RB/ILDR2/ASS1/CD74/UBASH3B/FOXJ1/SERPINE2/PLXNC1/MMP2/TNFSF4/CDKN2A/KLF4/TNC/GBP1/HLA-G/GPNMB/CD86/ADAMDEC1/PTPRC/COL1A1/PDCD1LG2/SPN/HAVCR2/LAPTM5/SERPINE1/CTLA4/LILRB4/FGL1/CD300A/CYP1B1/LAG3/…	75
GO:0033627	BP	GO:0033627	cell adhesion mediated by integrin	31/2316	88/18888	2.15E-08	2.64E-06	2.17E-06	ITGA2/FERMT1/ITGB4/ITGB5/ITGA3/ITGA11/PLAU/ITGB6/ADAM9/CXCL13/FBN1/COL16A1/EPHA2/ITGA4/FOXC2/FERMT3/SFRP2/CCL5/EMILIN1/DPP4/LIF/PIK3CG/SERPINE1/CD3E/ITGB2/ITGBL1/ITGAL/CYP1B1/CCL21/ITGAD/EPHA8	31
GO:0031589	BP	GO:0031589	cell-substrate adhesion	80/2316	359/18888	6.08E-08	6.39E-06	5.25E-06	COL17A1/CEACAM6/ILK/ITGA2/MSLN/EFNA5/FERMT1/ITGB4/MDK/S100A10/EDIL3/ITGB5/RAC2/ITGA3/MUC4/KIF14/AGR2/ITGA11/PLAU/ANTXR1/NDNF/COL8A1/ITGB6/EGFL6/CDH11/ADAM9/ADAMTS12/COL3A1/HPSE/ANXA2/ACTN2/RRAS/MMP14/CDH13/AXL/FN1/FUT1/FZD7/THY1/BST1/COL16A1/SPOCK2/ANGPT2/MELTF/LYPD3/POSTN/ITGA4/HAS2/GREM1/FOXF1/CCR7/FERMT3/PDPN/CDKN2A/FBLN2/GBP1/TNN/EPHB1/EMILIN1/CCDC80/RADIL/EPHA3/COL1A1/CD96/SERPINE1/CD3E/CSPG…	80
GO:0022408	BP	GO:0022408	negative regulation of cell-cell adhesion	52/2316	203/18888	1.36E-07	1.17E-05	9.60E-06	CEACAM1/ADORA2A/MDK/FXYD5/IHH/ABCA12/BMP4/IL1RN/SHH/TNFRSF21/ANXA1/LGALS3/ADTRP/RUNX1/HLA-DRB1/TIGIT/IL4I1/TMEM131L/IDO1/FOXP3/RUNX3/IL2RA/IL20RB/ILDR2/ASS1/CD74/UBASH3B/FOXJ1/SERPINE2/TNFSF4/KLF4/HLA-G/GPNMB/CD86/PDCD1LG2/SPN/HAVCR2/LAPTM5/CTLA4/LILRB4/FGL1/CD300A/LAG3/RIPOR2/LAX1/CCL21/LGALS9B/CRTAM/ADAMTS18/CR1/LGALS9C/PLA2G2A	52
GO:0007160	BP	GO:0007160	cell-matrix adhesion	55/2316	241/18888	3.17E-06	0.000160223	0.000131598	COL17A1/CEACAM6/ILK/ITGA2/MSLN/EFNA5/FERMT1/ITGB4/S100A10/ITGB5/ITGA3/MUC4/ITGA11/PLAU/ITGB6/CDH11/ADAM9/ADAMTS12/COL3A1/HPSE/ANXA2/ACTN2/RRAS/MMP14/CDH13/FN1/FUT1/THY1/BST1/COL16A1/LYPD3/POSTN/ITGA4/GREM1/CCR7/FERMT3/CDKN2A/TNN/EMILIN1/EPHA3/CD96/SERPINE1/CD3E/FGL1/ITGB2/ITGBL1/ITGAL/PPFIA2/ONECUT1/CCL21/AJAP1/WNT4/SEMA3E/ITGAD/MYOC	55
GO:0051764	BP	GO:0051764	actin crosslink formation	9/2316	14/18888	6.92E-06	0.000308376	0.000253281	BAIAP2L2/DPYSL3/BAIAP2/DIAPH3/GAS2L3/GAS2/AIF1/LCP1/GAS2L2	9
GO:0098742	BP	GO:0098742	cell-cell adhesion via plasma-membrane adhesion molecules	59/2316	279/18888	1.73E-05	0.000693246	0.000569389	CEACAM1/CEACAM6/CEACAM5/CDHR2/EFNA5/FXYD5/CELSR1/CDH3/EMB/PCDH7/ITGA3/IL1RN/CLDN18/CDH17/CDH23/AMIGO2/CDH11/PALLD/CDH13/DSG3/IL1RAP/SELL/ROBO1/CDH2/TENM4/HMCN1/CDHR5/DCHS2/SDK2/NECTIN4/LRFN4/KLF4/CLDN11/CDH6/PCDHA10/UMOD/LRRC4C/CD6/CLDN23/DSC3/TENM2/IGSF9/ITGB2/SELP/ITGAL/SLITRK3/ADGRL3/PCDHA8/PCDHA13/CRTAM/PCDHA11/CDH16/SLITRK1/MYPN/CLDN2/CRB2/AMIGO3/CDH15/GATA5	59
GO:0033628	BP	GO:0033628	regulation of cell adhesion mediated by integrin	17/2316	49/18888	4.06E-05	0.001371493	0.00112646	FERMT1/PLAU/ADAM9/CXCL13/EPHA2/FOXC2/FERMT3/SFRP2/CCL5/DPP4/LIF/PIK3CG/SERPINE1/CD3E/CYP1B1/CCL21/EPHA8	17
GO:0010810	BP	GO:0010810	regulation of cell-substrate adhesion	48/2316	221/18888	5.04E-05	0.001632975	0.001341225	CEACAM6/ILK/EFNA5/FERMT1/MDK/S100A10/EDIL3/RAC2/ITGA3/AGR2/PLAU/NDNF/COL8A1/EGFL6/RRAS/MMP14/CDH13/FN1/FUT1/FZD7/THY1/BST1/COL16A1/SPOCK2/ANGPT2/MELTF/POSTN/HAS2/GREM1/FOXF1/CCR7/PDPN/CDKN2A/FBLN2/GBP1/EMILIN1/CCDC80/EPHA3/COL1A1/SERPINE1/CD3E/CSPG5/ONECUT1/CCL21/AJAP1/WNT4/SEMA3E/MYOC	48
GO:0010811	BP	GO:0010811	positive regulation of cell-substrate adhesion	29/2316	124/18888	0.00040908	0.008759175	0.007194246	CEACAM6/ILK/FERMT1/MDK/S100A10/EDIL3/ITGA3/AGR2/NDNF/COL8A1/EGFL6/RRAS/CDH13/FN1/FUT1/THY1/COL16A1/SPOCK2/HAS2/FOXF1/CCR7/FBLN2/EMILIN1/CCDC80/CD3E/CSPG5/CCL21/WNT4/MYOC	29
GO:0007157	BP	GO:0007157	heterophilic cell-cell adhesion via plasma membrane cell adhesion molecules	16/2316	53/18888	0.000425427	0.008945436	0.00734723	CEACAM6/CEACAM5/AMIGO2/SELL/CDH2/TENM4/HMCN1/NECTIN4/UMOD/CD6/TENM2/SELP/ITGAL/CRTAM/CRB2/AMIGO3	16
GO:0030046	BP	GO:0030046	parallel actin filament bundle assembly	5/2316	7/18888	0.000467798	0.009393098	0.007714912	USH1C/FSCN1/ESPN/SPIRE2/AIF1	5
GO:0034109	BP	GO:0034109	homotypic cell-cell adhesion	24/2316	98/18888	0.00061745	0.011814878	0.009704013	CEACAM1/CEACAM5/ILK/CDHR2/RAP2B/PLAUR/COMP/CLIC1/ACTB/CDHR5/TNFSF11/UBASH3B/SERPINE2/MYL9/FERMT3/PDIA2/PDPN/CCL5/EMILIN1/PIK3CG/FGL1/MFSD2B/ADAMTS18/CELA2A	24
GO:0033630	BP	GO:0033630	positive regulation of cell adhesion mediated by integrin	9/2316	22/18888	0.000684475	0.012790755	0.010505538	FERMT1/ADAM9/CXCL13/FOXC2/SFRP2/CCL5/LIF/CD3E/CCL21	9
GO:0034110	BP	GO:0034110	regulation of homotypic cell-cell adhesion	11/2316	35/18888	0.0023039	0.030973556	0.02543977	CEACAM1/PLAUR/TNFSF11/UBASH3B/SERPINE2/PDPN/CCL5/EMILIN1/MFSD2B/ADAMTS18/CELA2A	11
GO:0033631	BP	GO:0033631	cell-cell adhesion mediated by integrin	7/2316	17/18888	0.002620378	0.034533635	0.028363799	ADAM9/CXCL13/ITGA4/FERMT3/CCL5/DPP4/CD3E	7
GO:0098858	CC	GO:0098858	actin-based cell projection	54/2443	226/19894	9.24E-07	5.12E-05	4.32E-05	CEACAM1/S100P/CDHR2/LHFPL5/USH1C/AQP5/EPHA4/VASP/ITGA3/ANKS4B/FSCN1/ESPN/MYO1E/SLC6A6/ANTXR1/MYO1A/CDH23/BAIAP2/ACTN2/OSBPL3/PLS1/ARL4C/FOXA1/HOMER2/ACTA1/SYTL1/FSCN2/RAPH1/OXTR/CDHR5/TPRN/MYO7B/DMD/AMN/FCRL3/PDPN/ACTA2/PTPRH/GAP43/DPEP1/HLA-G/ACTG2/EPHB1/ANKRD24/SPN/CEACAM16/TENM2/CA9/SCIMP/RIPOR2/LCP1/CLCA1/TTYH1/FZD9	54
GO:0098862	CC	GO:0098862	cluster of actin-based cell projections	42/2443	165/19894	2.62E-06	0.000124625	0.000105158	CDHR2/LHFPL5/USH1C/SLC46A1/KCNK1/CLIC1/ANKS4B/ESPN/MYO1E/MYO1A/CDH23/ACTB/SLC5A1/SCIN/DIAPH3/PLS1/MYH14/SLC9A3/HOMER2/IDO1/FSCN2/CDHR5/TPRN/SCART1/MYO7B/AMN/ANKRD24/ABCG2/PRKCB/MME/CEACAM16/SLC17A4/ITLN1/RIPOR2/FOLR1/SI/AQP8/TRPA1/CA4/SLC28A2/LRP2/SLC26A3	42
GO:0098636	CC	GO:0098636	protein complex involved in cell adhesion	20/2443	57/19894	7.33E-06	0.000292594	0.000246889	ITGA2/ITGB4/IZUMO1/PLAUR/ITGB5/ITGA3/ITGA11/PLAU/ITGB6/LGALS1/ITGA4/TNC/TNN/EMILIN1/CD28/CTLA4/ITGB2/ITGBL1/ITGAL/ITGAD	20
GO:0032432	CC	GO:0032432	actin filament bundle	23/2443	95/19894	0.000961119	0.016828012	0.014199356	ILK/RFLNA/FSCN1/ABLIM3/MST1R/TPM4/PDLIM7/DIAPH3/PLS1/PALLD/MYH14/MYH6/ACTA1/PDLIM4/MYL9/ACTA2/XIRP1/GAS2/MYH7/MYLK/LCP1/ASB2/GAS2L2	23
GO:0097517	CC	GO:0097517	contractile actin filament bundle	20/2443	85/19894	0.002869112	0.035350295	0.029828326	ILK/FSCN1/ABLIM3/MST1R/TPM4/PDLIM7/PALLD/MYH14/MYH6/ACTA1/PDLIM4/MYL9/ACTA2/XIRP1/GAS2/MYH7/MYLK/LCP1/ASB2/GAS2L2	20
GO:0051015	MF	GO:0051015	actin filament binding	42/2344	208/18522	0.001359648	0.042493796	0.038179004	MISP/CORO2A/VILL/FERMT1/MARCKSL1/TTN/CFL1/IQGAP3/FSCN1/ESPN/MYO1E/ABLIM3/COTL1/ANTXR1/MYO1A/CAPG/TPM4/ARPC1B/SHROOM3/SCIN/ACTN2/PLS1/MYH14/MYH6/ANXA8/GAS2L3/FSCN2/FLNC/MYO7B/RCSD1/GJB6/XIRP1/GAS2/MYH7/FHOD3/AIF1/CNN1/MYH2/LCP1/MYH1/MYH11/GAS2L2	42
GO:0030198	BP	GO:0030198	extracellular matrix organization	109/2316	332/18888	3.58E-23	1.46E-19	1.20E-19	COL17A1/NPHP3/SERPINB5/KLK7/MMP28/FERMT1/SULF2/COL10A1/ADAMTS17/IHH/COMP/FSCN1/PPARG/COL5A2/COL11A1/MIA/MYO1E/ANTXR1/NDNF/COL8A1/COL12A1/ADAM8/COL1A2/EGFL6/MMP1/ADTRP/COL5A1/MMP11/ADAMTS12/COL7A1/CTSK/COL8A2/COL3A1/ANXA2/RUNX1/SULF1/MMP9/MMP14/MATN3/ADAMTS6/TGFBI/CTSS/HPN/OLFML2B/NPHS1/LOXL1/LOXL2/LUM/AEBP1/SERPINH1/FOXF2/ZNF469/TNFRSF11B/PXDN/COL4A2/ADAMTS14/FKBP10/ADAMTS2/COL4A1/ADAMTS7/COL16A1…	109
GO:0043062	BP	GO:0043062	extracellular structure organization	109/2316	333/18888	4.70E-23	1.46E-19	1.20E-19	COL17A1/NPHP3/SERPINB5/KLK7/MMP28/FERMT1/SULF2/COL10A1/ADAMTS17/IHH/COMP/FSCN1/PPARG/COL5A2/COL11A1/MIA/MYO1E/ANTXR1/NDNF/COL8A1/COL12A1/ADAM8/COL1A2/EGFL6/MMP1/ADTRP/COL5A1/MMP11/ADAMTS12/COL7A1/CTSK/COL8A2/COL3A1/ANXA2/RUNX1/SULF1/MMP9/MMP14/MATN3/ADAMTS6/TGFBI/CTSS/HPN/OLFML2B/NPHS1/LOXL1/LOXL2/LUM/AEBP1/SERPINH1/FOXF2/ZNF469/TNFRSF11B/PXDN/COL4A2/ADAMTS14/FKBP10/ADAMTS2/COL4A1/ADAMTS7/COL16A1…	109
GO:0022617	BP	GO:0022617	extracellular matrix disassembly	23/2316	64/18888	9.25E-07	5.67E-05	4.65E-05	KLK7/FSCN1/ADAM8/MMP1/MMP11/CTSK/MMP9/MMP14/CTSS/HPN/MMP3/MELTF/MMP2/PDPN/FAP/DPP4/PRSS2/MMP7/PRSS1/MMP10/LCP1/TMPRSS6/KLK5	23
GO:0035581	BP	GO:0035581	sequestering of extracellular ligand from receptor	6/2316	11/18888	0.000899876	0.015478199	0.012712839	LTBP1/FBN1/NBL1/GREM1/FBN2/GREM2	6
GO:0045226	BP	GO:0045226	extracellular polysaccharide biosynthetic process	3/2316	3/18888	0.001841467	0.026106981	0.021442666	HAS2/HAS3/HAS1	3
GO:0046379	BP	GO:0046379	extracellular polysaccharide metabolic process	3/2316	3/18888	0.001841467	0.026106981	0.021442666	HAS2/HAS3/HAS1	3
GO:0071692	BP	GO:0071692	protein localization to extracellular region	66/2316	379/18888	0.001985968	0.027818414	0.022848331	RBM4/KCNN4/CYP51A1/EFNA5/ADORA2A/ANO1/CTAGE4/SLC16A1/TTN/BRSK2/ABCA12/COMP/IL1RN/CTAGE8/SIDT2/SEL1L/PPARG/GPR68/ABCG1/FAM3D/LTBP1/ADAM8/SLC25A22/F2R/RAB3D/ADTRP/ADAM9/HLA-DRB1/FBN1/SLC9B2/SYBU/SUCNR1/KRT20/CAVIN1/NBL1/F2RL2/SLC12A2/RCN3/LTBP2/ILDR2/VEGFC/UCP2/APOE/ARL4D/CHRM3/BLK/VSNL1/FBN2/SNCG/CCL5/MYRIP/PRF1/RSAD2/PRKCB/C1QTNF12/IL1A/PPY/TREM2/FFAR2/ABAT/CTAGE15/PLA2G1B/NOS2/HCAR2/CELA2A/CARTPT	66
GO:1900115	BP	GO:1900115	extracellular regulation of signal transduction	6/2316	13/18888	0.002686862	0.034638137	0.028449631	LTBP1/FBN1/NBL1/GREM1/FBN2/GREM2	6
GO:1900116	BP	GO:1900116	extracellular negative regulation of signal transduction	6/2316	13/18888	0.002686862	0.034638137	0.028449631	LTBP1/FBN1/NBL1/GREM1/FBN2/GREM2	6
GO:0062023	CC	GO:0062023	collagen-containing extracellular matrix	148/2443	428/19894	8.22E-34	8.21E-31	6.92E-31	COL17A1/SERPINA3/S100A6/TIMP3/LGALS3BP/LAMB3/ITIH4/MMP28/EFNA5/PKM/LAMC2/LAMA3/ITGB4/MDK/S100A10/COL10A1/GDF10/WNT2/EDIL3/MUC17/COMP/SLPI/COCH/SHH/A1BG/LRRC15/SPARC/ECM1/ANXA1/COL5A2/LAMA4/COL11A1/LGALS3/LTBP1/GPC6/COL8A1/COL12A1/COL1A2/LGALS4/MST1/EGFL6/COL5A1/COL7A1/S100A4/COL8A2/COL3A1/CSTB/ANXA2/THBS2/SULF1/MMP9/ENTPD2/MATN3/TIMP1/FBN1/CTSB/CDH13/BGN/ASPN/VCAN/TGFBI/FN1/CTSS/LOXL1/LGALS1/LOXL…	148
GO:0005201	MF	GO:0005201	extracellular matrix structural constituent	63/2344	166/18522	9.53E-17	2.11E-13	1.90E-13	COL17A1/LAMB3/LAMC2/LAMA3/COL10A1/EDIL3/MUC17/COMP/MUC4/SPARC/ECM1/COL5A2/LAMA4/COL11A1/LTBP1/COL8A1/COL12A1/COL1A2/COL5A1/COL7A1/COL8A2/ANOS1/COL3A1/THBS2/MATN3/FBN1/BGN/ASPN/VCAN/TGFBI/FN1/LUM/AEBP1/CTHRC1/PXDN/COL4A2/COL4A1/COL16A1/HMCN1/SRPX2/POSTN/LTBP2/MUC3A/COL14A1/COL6A3/COL6A2/MFAP5/COL22A1/FBLN2/TNC/SPON1/FBN2/EMILIN1/MXRA5/COL24A1/MUC5AC/COL9A2/CD4/COL1A1/COL23A1/ACAN/COL4A3/COL28A1	63
GO:0030020	MF	GO:0030020	extracellular matrix structural constituent conferring tensile strength	24/2344	45/18522	6.59E-11	1.46E-08	1.31E-08	COL17A1/COL10A1/COL5A2/COL11A1/COL8A1/COL12A1/COL1A2/COL5A1/COL7A1/COL8A2/COL3A1/COL4A2/COL4A1/COL16A1/COL14A1/COL6A3/COL6A2/COL22A1/COL24A1/COL9A2/COL1A1/COL23A1/COL4A3/COL28A1	24
GO:0050840	MF	GO:0050840	extracellular matrix binding	23/2344	64/18522	1.61E-06	0.000127762	0.000114789	ITGA2/ITGA3/SHH/LRRC15/SPARC/COL11A1/LGALS3/LTBP1/ADAM9/BGN/TGFBI/CTSS/OLFML2B/LGALS1/SSC5D/ADGRG6/PXDN/SPOCK2/LYPD3/LTBP2/FBLN2/ADAMTSL5/CD248	23
