# Supplementary material for: The role of disulfidptosis-driven tumor microenvironment remodeling in pancreatic cancer progression
Source: Front Immunol. 2026 Mar 10;17:1747560. doi: 10.3389/fimmu.2026.1747560 (PMC13008902; doi:10.3389/fimmu.2026.1747560)
Supplement: Supplementary file 16 [file DataSheet3.csv]

	ONTOLOGY	ID	Description	GeneRatio	BgRatio	RichFactor	FoldEnrichment	zScore	pvalue	p.adjust	qvalue	geneID	Count
GO:0002237	BP	GO:0002237	response to molecule of bacterial origin	35/170	375/18986	0.0933333333333333	10.4236862745098	17.5193386659931	1.07337977549242e-25	1.79791112394981e-22	1.13608775185014e-22	CXCL1/CD55/FGFR2/S100A8/XBP1/MMP9/CD40/ADM/SLC7A5/HMGCS2/CXCL11/IL1B/C2/NOS2/CXCL9/VCAM1/CXCL10/CASP1/CCL2/CD80/CEBPB/THBD/IRAK3/CXCL13/NR1H4/SLPI/PCSK1/HPGD/LTF/SELE/FOS/WNT5A/IL24/IL6/PTGS2	35
GO:0032496	BP	GO:0032496	response to lipopolysaccharide	35/170	354/18986	0.0988700564971751	11.0420405450316	18.1284207767534	1.49784264512183e-26	5.01777286115813e-23	3.17069637825263e-23	CXCL1/CD55/FGFR2/S100A8/XBP1/MMP9/CD40/ADM/SLC7A5/HMGCS2/CXCL11/IL1B/C2/NOS2/CXCL9/VCAM1/CXCL10/CASP1/CCL2/CD80/CEBPB/THBD/IRAK3/CXCL13/NR1H4/SLPI/PCSK1/HPGD/LTF/SELE/FOS/WNT5A/IL24/IL6/PTGS2	35
GO:0006959	BP	GO:0006959	humoral immune response	30/170	310/18986	0.0967741935483871	10.8079696394687	16.5494717668973	1.57952854044986e-22	1.76380687016901e-19	1.11453750696304e-19	CXCL1/CFB/CD55/C4BPB/ADM/MMP7/CXCL11/IL1B/C1R/C2/NPY/REG1A/SERPING1/CXCL9/CCL20/C3/CXCL10/CCL2/C4BPA/CCL22/CXCL13/CFI/SLPI/TREM1/LTF/C1S/CCL21/IL6/CR2/LYZ	30
GO:0050900	BP	GO:0050900	leukocyte migration	28/170	404/18986	0.0693069306930693	7.74036109493302	13.0164851463019	3.36283250756859e-17	1.60935555719354e-14	1.0169407778527e-14	CXCL1/S100A8/ANXA1/MSN/CXCL11/IL1B/CXCL9/VCAM1/CCL20/CXCL10/SELL/CCL2/ITGB2/IL33/CCL22/ADA/CXCL13/MMP28/ITGAL/PLA2G7/TREM1/CXCR4/SELE/CCL21/WNT5A/IL6/TNFAIP6/CD177	28
GO:0006935	BP	GO:0006935	chemotaxis	28/170	472/18986	0.0593220338983051	6.62522432701894	11.7632364053157	1.82596161341357e-15	6.79663489437273e-13	4.29474713985344e-13	CXCL1/S100A8/ANXA1/PLAU/CXCL11/IL1B/CXCL9/VCAM1/CCL20/CXCL10/CCL2/PLAUR/ITGB2/HGF/PDGFRB/CCL22/EPHA2/KDR/CXCL13/MMP28/PLA2G7/TREM1/CXCR4/CCL21/WNT5A/HBEGF/IL6/TNFAIP6	28
GO:0042330	BP	GO:0042330	taxis	28/170	474/18986	0.0590717299578059	6.59726979399355	11.7301846908185	2.03242321256785e-15	6.80861776210229e-13	4.30231903207783e-13	CXCL1/S100A8/ANXA1/PLAU/CXCL11/IL1B/CXCL9/VCAM1/CCL20/CXCL10/CCL2/PLAUR/ITGB2/HGF/PDGFRB/CCL22/EPHA2/KDR/CXCL13/MMP28/PLA2G7/TREM1/CXCR4/CCL21/WNT5A/HBEGF/IL6/TNFAIP6	28
GO:0060326	BP	GO:0060326	cell chemotaxis	26/170	328/18986	0.0792682926829268	8.85286944045911	13.6363727381239	1.91060133834191e-17	1.28010289668908e-14	8.08888271874861e-15	CXCL1/S100A8/ANXA1/CXCL11/IL1B/CXCL9/VCAM1/CCL20/CXCL10/CCL2/ITGB2/HGF/PDGFRB/CCL22/EPHA2/KDR/CXCL13/MMP28/PLA2G7/TREM1/CXCR4/CCL21/WNT5A/HBEGF/IL6/TNFAIP6	26
GO:0009897	CC	GO:0009897	external side of plasma membrane	26/170	407/19960	0.0638820638820639	7.50050585344703	12.2802896610073	1.11026925690682e-15	2.32046274693525e-13	1.61281218371727e-13	ABCG2/ABCB1/PLAU/CD40/SLC7A5/ITGA5/ANXA5/CXCL9/VCAM1/CXCL10/SELL/PLAUR/CD80/THBD/ITGB2/CD27/KDR/ANPEP/ADA/GHR/IL21R/IL7R/ITGAL/OSMR/CXCR4/SELE	26
GO:0007159	BP	GO:0007159	leukocyte cell-cell adhesion	25/170	430/18986	0.0581395348837209	6.49316005471956	10.9516714976002	1.07111288891577e-13	3.26202561624347e-11	2.06125169340632e-11	CD55/S100A8/ANXA1/VNN1/XBP1/MSN/IRF1/IL1B/ITGA5/VCAM1/SELL/CCL2/CD80/CEBPB/ITGB2/CD27/ADA/RASGRP1/IL7R/ITGAL/CAV1/SELE/CCL21/IL6/CD177	25
GO:0042060	BP	GO:0042060	wound healing	24/170	444/18986	0.0540540540540541	6.0368839427663	10.2080138379071	1.66038713556526e-12	3.97306921724545e-10	2.51055528542988e-10	DUOX2/TIMP1/SERPINA1/ANXA1/XBP1/PLAU/C4BPB/CD40/ITGA5/ANXA5/PDPN/SERPING1/PPARG/PLAUR/VWF/THBD/KDR/PLEK/CAV1/CXCR4/WNT5A/HBEGF/IL6/TFPI2	24
GO:0071216	BP	GO:0071216	cellular response to biotic stimulus	23/170	269/18986	0.0855018587360595	9.54904876448721	13.4227630399484	2.99521211561506e-16	1.25424507341381e-13	7.92548890066038e-14	CXCL1/CD55/XBP1/MMP9/CD40/SLC7A5/HMGCS2/CXCL11/IL1B/NOS2/CXCL9/CXCL10/CASP1/CCL2/CD80/IRAK3/CXCL13/NR1H4/LTF/WNT5A/IL24/IL6/PTGS2	23
GO:0045785	BP	GO:0045785	positive regulation of cell adhesion	23/170	499/18986	0.0460921843687375	5.14768360249912	8.92460043115261	1.23200374488548e-10	1.37865162616393e-08	8.71160540523384e-09	CD55/ANXA1/VNN1/XBP1/IL1B/ITGA5/PDPN/VCAM1/CCL2/PLAUR/CD80/ITGB2/CD27/KDR/ADA/CXCL13/RASGRP1/IL7R/CAV1/SELE/CCL21/WNT5A/IL6	23
GO:0071219	BP	GO:0071219	cellular response to molecule of bacterial origin	23/170	242/18986	0.0950413223140496	10.6144385026738	14.307593091622	2.88149793833139e-17	1.60883634890169e-14	1.01661269368148e-14	CXCL1/CD55/XBP1/MMP9/CD40/SLC7A5/HMGCS2/CXCL11/IL1B/NOS2/CXCL9/CXCL10/CASP1/CCL2/CD80/IRAK3/CXCL13/NR1H4/LTF/WNT5A/IL24/IL6/PTGS2	23
GO:0050727	BP	GO:0050727	regulation of inflammatory response	23/170	438/18986	0.0525114155251142	5.86459844211657	9.79042663272058	9.06204374187549e-12	1.66622946155608e-09	1.05287900932892e-09	S100A8/ANXA1/MMP9/IL1B/TNC/PPARG/PLA2G2A/C3/CASP1/CEBPB/HGF/IL33/AIM2/AGT/ADA/NR1H4/PLA2G7/OSMR/SELE/WNT5A/IL6/PTGS2/TNFAIP6	23
GO:0062023	CC	GO:0062023	collagen-containing extracellular matrix	23/170	430/19960	0.0534883720930233	6.28016415868673	10.2589162318104	2.29136905570133e-12	2.39448066320789e-10	1.66425752466728e-10	TIMP1/SERPINA1/FGFR2/S100A8/ANXA1/COL6A3/COL4A1/MMP9/SERPINA3/ANXA5/SERPING1/TNC/COL1A2/COL5A2/COL1A1/VWF/PCOLCE/AGT/THBS2/MMP28/SLPI/FBN1/WNT5A	23
GO:0071222	BP	GO:0071222	cellular response to lipopolysaccharide	23/170	228/18986	0.100877192982456	11.2662022703818	14.8234769940855	7.59031703319463e-18	6.3568905153005e-15	4.01687567204063e-15	CXCL1/CD55/XBP1/MMP9/CD40/SLC7A5/HMGCS2/CXCL11/IL1B/NOS2/CXCL9/CXCL10/CASP1/CCL2/CD80/IRAK3/CXCL13/NR1H4/LTF/WNT5A/IL24/IL6/PTGS2	23
GO:0002443	BP	GO:0002443	leukocyte mediated immunity	23/170	485/18986	0.0474226804123711	5.29627653123105	9.11027746274081	7.0129975199911e-11	9.78897570498757e-09	6.18558684767636e-09	CD55/C4BPB/CD40/IL1B/C1R/C2/NOS2/SERPING1/C3/CD80/ITGB2/C4BPA/CD27/IL21R/CFI/PTGDS/RASGRP1/IL7R/TREM1/C1S/IL6/CR2/CD177	23
GO:0002460	BP	GO:0002460	adaptive immune response based on somatic recombination of immune receptors built from immunoglobulin superfamily domains	21/170	400/18986	0.0525	5.86332352941176	9.344074667	7.82848677587857e-11	1.04901722796773e-08	6.62866817107024e-09	CD55/ANXA1/C4BPB/CD40/IL1B/C1R/C2/SERPING1/C3/CD80/IL33/C4BPA/CD27/ADA/IL21R/CXCL13/CFI/IL7R/C1S/IL6/CR2	21
GO:0002697	BP	GO:0002697	regulation of immune effector process	21/170	410/18986	0.0512195121951219	5.7203156384505	9.18444624052285	1.23461339656472e-10	1.37865162616393e-08	8.71160540523384e-09	CD55/ANXA1/XBP1/C4BPB/CD40/SLC7A5/IL1B/NOS2/SERPING1/C3/CD80/ITGB2/IL33/C4BPA/IRAK3/RASGRP1/IL7R/WNT5A/IL6/CR2/CD177	21
GO:0022409	BP	GO:0022409	positive regulation of cell-cell adhesion	21/170	336/18986	0.0625	6.98014705882353	10.5125528894891	2.95152028558604e-12	6.17974559794577e-10	3.90493900941679e-10	CD55/ANXA1/VNN1/XBP1/IL1B/PDPN/VCAM1/CCL2/PLAUR/CD80/ITGB2/CD27/ADA/CXCL13/RASGRP1/IL7R/CAV1/SELE/CCL21/WNT5A/IL6	21
GO:0045177	CC	GO:0045177	apical part of cell	20/170	474/19960	0.0421940928270042	4.95408289898238	8.07503744030513	4.27045709955757e-09	1.48754255634589e-07	1.03390013989289e-07	DUOX2/SLC23A1/AQP8/ABCG2/ABCB1/SLC22A5/ANXA1/MSN/SLC7A5/ABCB11/PDPN/VCAM1/PDGFRB/SLC13A2/STC1/GJA1/SLC22A4/OSMR/CAV1/CA2	20
GO:0001934	BP	GO:0001934	positive regulation of protein phosphorylation	20/170	455/18986	0.043956043956044	4.90911441499677	8.02233440781296	4.91564376384079e-09	3.22890325664052e-07	2.0403219007397e-07	CHI3L1/XBP1/MMP9/IL1B/ITGA5/FGFR3/C3/PLAUR/CD80/PDGFRB/KDR/GHR/RASGRP1/CAV1/LTF/FBN1/WNT5A/HBEGF/IL6/PTGS2	20
GO:0050867	BP	GO:0050867	positive regulation of cell activation	20/170	391/18986	0.051150895140665	5.71265232435685	8.94997449036979	3.60566729854583e-10	3.26459066219691e-08	2.06287252841413e-08	CD55/ANXA1/VNN1/XBP1/CD40/IL1B/VCAM1/CD38/CCL2/CD80/IL33/CD27/ADA/RASGRP1/IL7R/PLEK/CAV1/CCL21/WNT5A/IL6	20
GO:0015711	BP	GO:0015711	organic anion transport	20/170	462/18986	0.0432900432900433	4.83473389355742	7.93149295597366	6.36400431055386e-09	4.09988739237605e-07	2.59069082358782e-07	SLC23A1/ABCG2/ABCB1/ANXA1/CPT1A/SLC7A5/CLDN2/IL1B/SLCO4A1/ABCB11/NOS2/PPARG/AQP9/PLA2G2A/SLC2A3/SLC13A2/GJA1/RGS4/ACSL4/PTGS2	20
GO:0042327	BP	GO:0042327	positive regulation of phosphorylation	20/170	479/18986	0.0417536534446764	4.66314626059192	7.71827259177043	1.16826736561575e-08	6.4158945488734e-07	4.05415991760704e-07	CHI3L1/XBP1/MMP9/IL1B/ITGA5/FGFR3/C3/PLAUR/CD80/PDGFRB/KDR/GHR/RASGRP1/CAV1/LTF/FBN1/WNT5A/HBEGF/IL6/PTGS2	20
GO:0050878	BP	GO:0050878	regulation of body fluid levels	19/170	381/18986	0.0498687664041995	5.56946117029489	8.56404126201288	1.55962919193357e-09	1.16105728732832e-07	7.33664164907228e-08	SERPINA1/XBP1/PLAU/C4BPB/CD40/ADM/ANXA5/PDPN/SERPING1/PLAUR/VWF/THBD/ADA/GJA1/PLEK/CAV1/HSD11B2/IL6/TFPI2	19
GO:0030595	BP	GO:0030595	leukocyte chemotaxis	19/170	240/18986	0.0791666666666667	8.84151960784314	11.6203084594821	5.35450945468014e-13	1.49480055609821e-10	9.44554255558049e-11	CXCL1/S100A8/ANXA1/CXCL11/IL1B/CXCL9/CXCL10/CCL2/ITGB2/CCL22/CXCL13/MMP28/PLA2G7/TREM1/CXCR4/CCL21/WNT5A/IL6/TNFAIP6	19
GO:0005788	CC	GO:0005788	endoplasmic reticulum lumen	19/170	314/19960	0.0605095541401274	7.10453353315849	10.1053460588391	2.58239657780549e-11	1.79906961587116e-09	1.25042360609529e-09	TIMP1/SERPINA1/COL6A3/COL4A1/CALU/SERPING1/TNC/GPX8/COL1A2/C3/COL5A2/PLAUR/COL1A1/GPX7/FBN1/WNT5A/IL6/SPP1/PTGS2	19
GO:1903037	BP	GO:1903037	regulation of leukocyte cell-cell adhesion	19/170	392/18986	0.048469387755102	5.41317527010804	8.39216289929238	2.49394732400169e-09	1.81624424682732e-07	1.14767232690329e-07	CD55/ANXA1/VNN1/XBP1/IRF1/IL1B/VCAM1/CCL2/CD80/CEBPB/ITGB2/CD27/ADA/RASGRP1/IL7R/CAV1/SELE/CCL21/IL6	19
GO:0042742	BP	GO:0042742	defense response to bacterium	19/170	342/18986	0.0555555555555556	6.20457516339869	9.23198095808824	2.56311518796418e-10	2.39900350783779e-08	1.51591392121345e-08	S100A8/ADM/MMP7/IL1B/NPY/NOS2/CCL20/PLA2G2A/CASP1/CEBPB/EPHA2/CXCL13/NR1H4/IL7R/SLPI/TREM1/LTF/IL6/LYZ	19
GO:0046942	BP	GO:0046942	carboxylic acid transport	19/170	357/18986	0.0532212885154062	5.94387872796177	8.96340985239795	5.27840404869788e-10	4.65332988503629e-08	2.94040735233558e-08	SLC23A1/ABCG2/ABCB1/ANXA1/CPT1A/SLC7A5/CLDN2/IL1B/SLCO4A1/ABCB11/NOS2/PPARG/AQP9/PLA2G2A/SLC13A2/GJA1/RGS4/ACSL4/PTGS2	19
GO:0015849	BP	GO:0015849	organic acid transport	19/170	358/18986	0.053072625698324	5.92727571475518	8.94605106042601	5.53167883062366e-10	4.75157027758699e-08	3.00248478498898e-08	SLC23A1/ABCG2/ABCB1/ANXA1/CPT1A/SLC7A5/CLDN2/IL1B/SLCO4A1/ABCB11/NOS2/PPARG/AQP9/PLA2G2A/SLC13A2/GJA1/RGS4/ACSL4/PTGS2	19
GO:0002696	BP	GO:0002696	positive regulation of leukocyte activation	19/170	371/18986	0.0512129380053908	5.71958141747265	8.72619726117226	1.0032836049649e-09	7.8162792479824e-08	4.93905343839516e-08	CD55/ANXA1/VNN1/XBP1/CD40/IL1B/VCAM1/CD38/CCL2/CD80/IL33/CD27/ADA/RASGRP1/IL7R/CAV1/CCL21/WNT5A/IL6	19
GO:0043434	BP	GO:0043434	response to peptide hormone	19/170	446/18986	0.0426008968609865	4.75776839883936	7.63323588929831	2.02029760500611e-08	9.95293673054479e-07	6.28919269917536e-07	TIMP1/XBP1/ADM/HMGCS2/IL1B/REG1A/PPARG/COL1A1/AGT/GHR/TFF1/NR1H4/PCSK1/CAV1/CA2/FBN1/HSD11B2/FOS/PTGS2	19
GO:0097529	BP	GO:0097529	myeloid leukocyte migration	18/170	243/18986	0.0740740740740741	8.27276688453159	10.8454945563402	6.95200187265023e-12	1.36995331019872e-09	8.65664134111432e-10	CXCL1/S100A8/ANXA1/CXCL11/IL1B/CXCL9/CXCL10/CCL2/ITGB2/CCL22/CXCL13/MMP28/PLA2G7/TREM1/CCL21/IL6/TNFAIP6/CD177	18
GO:0070482	BP	GO:0070482	response to oxygen levels	18/170	358/18986	0.0502793296089385	5.61531383503122	8.37964741945264	3.79495080902994e-09	2.5591881608728e-07	1.61713350872434e-07	FGFR2/PLAU/CPT1A/ADM/SLC7A5/NOS2/PPARG/VCAM1/CD38/COL1A1/ADA/STC1/CAV1/CXCR4/MB/HSD11B2/FOS/PTGS2	18
GO:0016324	CC	GO:0016324	apical plasma membrane	18/170	408/19960	0.0441176470588235	5.17993079584775	7.90632261214603	1.34977551268711e-08	3.52628852689506e-07	2.45090816777396e-07	DUOX2/SLC23A1/AQP8/ABCG2/ABCB1/SLC22A5/ANXA1/MSN/SLC7A5/ABCB11/PDPN/PDGFRB/SLC13A2/STC1/GJA1/SLC22A4/OSMR/CAV1	18
GO:0009410	BP	GO:0009410	response to xenobiotic stimulus	18/170	451/18986	0.0399113082039911	4.45738880918221	7.06327811653685	1.29755806660905e-07	4.72480382950033e-06	2.98557124937162e-06	ABCB1/NNMT/CPT1A/HMGCS2/MMP7/IL1B/ABCB11/NOS2/CD38/COL1A1/AIM2/ADA/NAT2/PCSK1/CXCR4/HSD11B2/FOS/PTGS2	18
GO:0001503	BP	GO:0001503	ossification	18/170	456/18986	0.0394736842105263	4.40851393188855	7.00286726052159	1.528441005728e-07	5.3897656517777e-06	3.40575608035348e-06	FGFR2/TNC/PPARG/COL1A2/FGFR3/COL5A2/COL1A1/CEBPB/HGF/EPHA2/STC1/GJA1/LTF/WNT5A/IL6/SPP1/PTGS2/TNFAIP6	18
GO:0002449	BP	GO:0002449	lymphocyte mediated immunity	18/170	386/18986	0.0466321243523316	5.20798537031393	7.93921404182356	1.22539566751876e-08	6.51599283521883e-07	4.11741134065202e-07	CD55/C4BPB/CD40/IL1B/C1R/C2/SERPING1/C3/CD80/C4BPA/CD27/IL21R/CFI/RASGRP1/IL7R/C1S/IL6/CR2	18
GO:0032102	BP	GO:0032102	negative regulation of response to external stimulus	17/170	437/18986	0.0389016018306636	4.34462242562929	6.72347314390547	4.23409155567424e-07	1.27785646049628e-05	8.07468764197335e-06	PLAU/SERPING1/PPARG/CCL2/PLAUR/THBD/HGF/IL33/ADA/IRAK3/CXCL13/MMP28/NR1H4/LTF/WNT5A/SPP1/TNFAIP6	17
GO:0060205	CC	GO:0060205	cytoplasmic vesicle lumen	17/170	329/19960	0.0516717325227964	6.06686930091185	8.58889694818001	3.37583580457925e-09	1.47688754344599e-07	1.02649449003045e-07	TIMP1/CXCL1/SERPINA1/S100P/CHI3L1/S100A8/SERPINA3/TCN1/SERPING1/C3/VWF/HGF/ADA/SLPI/PCSK1/LTF/LYZ	17
GO:0031983	CC	GO:0031983	vesicle lumen	17/170	330/19960	0.0515151515151515	6.04848484848485	8.57094740316008	3.5332237881483e-09	1.47688754344599e-07	1.02649449003045e-07	TIMP1/CXCL1/SERPINA1/S100P/CHI3L1/S100A8/SERPINA3/TCN1/SERPING1/C3/VWF/HGF/ADA/SLPI/PCSK1/LTF/LYZ	17
GO:0005125	MF	GO:0005125	cytokine activity	17/169	238/18737	0.0714285714285714	7.91927303465765	10.2488243021793	5.43989605624336e-11	2.32827551207216e-08	1.79230259537281e-08	TIMP1/CXCL1/IL1RN/CXCL11/IL1B/CXCL9/CCL20/CXCL10/CCL2/IL33/CCL22/CXCL13/CCL21/WNT5A/IL24/IL6/SPP1	17
GO:0001906	BP	GO:0001906	cell killing	17/170	264/18986	0.0643939393939394	7.19166666666667	9.62940648519993	2.47181665074745e-10	2.39900350783779e-08	1.51591392121345e-08	CXCL1/CD55/CXCL11/NOS2/CXCL9/CCL20/PLA2G2A/C3/CXCL10/CCL22/CXCL13/RASGRP1/IL7R/TREM1/LTF/CCL21/LYZ	17
GO:0050863	BP	GO:0050863	regulation of T cell activation	17/170	393/18986	0.0432569974554707	4.83104325699745	7.29465413795531	9.44243539625725e-08	3.59456347471157e-06	2.27138009352552e-06	CD55/ANXA1/VNN1/XBP1/IRF1/IL1B/VCAM1/CCL2/CD80/CEBPB/CD27/ADA/RASGRP1/IL7R/CAV1/CCL21/IL6	17
GO:0042886	BP	GO:0042886	amide transport	17/170	328/18986	0.0518292682926829	5.78841463414634	8.31499966617158	6.71515245428164e-09	4.24448315506481e-07	2.68205989782728e-07	AQP8/IL1RN/ABCG2/AQP7/ABCB1/S100A8/CPT1A/MMP7/IL1B/NOS2/AQP9/CD38/GJA1/NR1H4/CA2/ACSL4/IL6	17
GO:0051251	BP	GO:0051251	positive regulation of lymphocyte activation	17/170	336/18986	0.0505952380952381	5.65059523809524	8.17532209947034	9.60826680922215e-09	5.62771297028587e-07	3.55611336472738e-07	CD55/ANXA1/VNN1/XBP1/CD40/IL1B/VCAM1/CD38/CCL2/CD80/CD27/ADA/RASGRP1/IL7R/CAV1/CCL21/IL6	17
GO:0002009	BP	GO:0002009	morphogenesis of an epithelium	17/170	500/18986	0.034	3.7972	6.0249459697202	2.67494599841936e-06	6.06851463538218e-05	3.83465292435304e-05	FGFR2/MSN/COL4A1/ADM/ITGA5/PDPN/TNC/CXCL10/HGF/EPHA2/AGT/KDR/GJA1/CA2/CXCR4/WNT5A/HBEGF	17
GO:1903039	BP	GO:1903039	positive regulation of leukocyte cell-cell adhesion	17/170	284/18986	0.0598591549295775	6.68521126760563	9.17546031167097	7.61658003132354e-10	6.22330319632533e-08	3.93246275814933e-08	CD55/ANXA1/VNN1/XBP1/IL1B/VCAM1/CCL2/CD80/ITGB2/CD27/ADA/RASGRP1/IL7R/CAV1/SELE/CCL21/IL6	17
GO:0070661	BP	GO:0070661	leukocyte proliferation	17/170	341/18986	0.0498533724340176	5.56774193548387	8.0902820833833	1.19574981164736e-08	6.46090624035269e-07	4.08260249783166e-07	CD55/ANXA1/MSN/IRF1/CD40/IL1B/VCAM1/CD38/CD80/CEBPB/IL33/ADA/GJA1/RASGRP1/IL7R/IL6/CR2	17
GO:0043086	BP	GO:0043086	negative regulation of catalytic activity	16/170	486/18986	0.0329218106995885	3.67678528201404	5.68213980947926	8.00483453660032e-06	0.00014263933881708	9.01328233656396e-05	TIMP1/SERPINA1/COL6A3/MMP9/SERPINA3/IL1B/SERPING1/LAMP3/PLAUR/AGT/IRAK3/SLPI/CAV1/LTF/PTGS2/TFPI2	16
GO:0001666	BP	GO:0001666	response to hypoxia	16/170	317/18986	0.0504731861198738	5.63696418630544	7.91350633044568	2.76774581733613e-08	1.21999322211527e-06	7.70905379316199e-07	FGFR2/PLAU/CPT1A/ADM/NOS2/PPARG/VCAM1/CD38/ADA/STC1/CAV1/CXCR4/MB/HSD11B2/FOS/PTGS2	16
GO:0019730	BP	GO:0019730	antimicrobial humoral response	16/170	185/18986	0.0864864864864865	9.65901430842607	11.2494154522445	1.04450205052769e-11	1.66622946155608e-09	1.05287900932892e-09	CXCL1/ADM/MMP7/CXCL11/NPY/REG1A/CXCL9/CCL20/CXCL10/CCL2/CCL22/CXCL13/SLPI/LTF/CCL21/LYZ	16
GO:0036293	BP	GO:0036293	response to decreased oxygen levels	16/170	331/18986	0.0483383685800604	5.39854274035898	7.67346109875898	5.04316327328878e-08	2.11182462068968e-06	1.33444754507681e-06	FGFR2/PLAU/CPT1A/ADM/NOS2/PPARG/VCAM1/CD38/ADA/STC1/CAV1/CXCR4/MB/HSD11B2/FOS/PTGS2	16
GO:0048545	BP	GO:0048545	response to steroid hormone	16/170	340/18986	0.0470588235294118	5.2556401384083	7.52623239317312	7.2989346123309e-08	2.91088463706054e-06	1.8393681084458e-06	IL1RN/ANXA1/ADM/HMGCS2/CD38/COL1A1/GHR/STC1/PTGDS/PCSK1/CAV1/HSD11B2/FOS/IL6/SPP1/PTGS2	16
GO:0052547	BP	GO:0052547	regulation of peptidase activity	16/170	346/18986	0.046242774566474	5.16450187011221	7.43094875002801	9.27784707879295e-08	3.57250433493752e-06	2.25744107385997e-06	TIMP1/SERPINA1/S100A8/COL6A3/MMP9/PSMB9/SERPINA3/SERPING1/LAMP3/CASP1/PLAUR/AIM2/SLPI/LTF/PTGS2/TFPI2	16
GO:0034774	CC	GO:0034774	secretory granule lumen	16/170	324/19960	0.0493827160493827	5.79811183732752	8.07025602286132	1.89200912616303e-08	4.39366563742305e-07	3.05376911591227e-07	TIMP1/CXCL1/SERPINA1/S100P/CHI3L1/S100A8/SERPINA3/TCN1/SERPING1/C3/VWF/HGF/SLPI/PCSK1/LTF/LYZ	16
GO:0045765	BP	GO:0045765	regulation of angiogenesis	16/170	360/18986	0.0444444444444444	4.96366013071895	7.21695452166924	1.59286660267202e-07	5.55844074890756e-06	3.51234072146209e-06	CHI3L1/XBP1/CD40/ADM/IL1B/ITGA5/PPARG/C3/CXCL10/EPHA2/KDR/THBS2/CXCL13/CXCR4/WNT5A/IL6	16
GO:0046651	BP	GO:0046651	lymphocyte proliferation	16/170	297/18986	0.0538720538720539	6.01655773420479	8.28241746250101	1.10870369242818e-08	6.19026228272398e-07	3.91158443065449e-07	CD55/ANXA1/MSN/IRF1/CD40/IL1B/VCAM1/CD38/CD80/CEBPB/ADA/GJA1/RASGRP1/IL7R/IL6/CR2	16
GO:0048732	BP	GO:0048732	gland development	16/170	450/18986	0.0355555555555556	3.97092810457516	6.06256625556416	3.02422905040939e-06	6.61626445355092e-05	4.18077229099478e-05	FGFR2/XBP1/MSN/CPT1A/SLC7A5/HMGCS2/TNC/CEBPB/HGF/EPHA2/ADA/GJA1/PCSK1/CAV1/WNT5A/IL6	16
GO:1901342	BP	GO:1901342	regulation of vasculature development	16/170	369/18986	0.043360433604336	4.84259524948191	7.08515057583357	2.22446131809826e-07	7.52721759154462e-06	4.7563973532117e-06	CHI3L1/XBP1/CD40/ADM/IL1B/ITGA5/PPARG/C3/CXCL10/EPHA2/KDR/THBS2/CXCL13/CXCR4/WNT5A/IL6	16
GO:0006869	BP	GO:0006869	lipid transport	16/170	459/18986	0.0348583877995643	3.89306676919134	5.96387260827929	3.89350614900189e-06	8.15202849947271e-05	5.15121109581763e-05	ABCG2/ABCB1/ANXA1/CPT1A/IL1B/SLCO4A1/ABCB11/NOS2/PPARG/AQP9/PLA2G2A/AGT/CAV1/ACSL4/SPP1/PTGS2	16
GO:0032943	BP	GO:0032943	mononuclear cell proliferation	16/170	305/18986	0.0524590163934426	5.85874638379942	8.13092956742858	1.61243388810412e-08	8.18432352295274e-07	5.17161810044241e-07	CD55/ANXA1/MSN/IRF1/CD40/IL1B/VCAM1/CD38/CD80/CEBPB/ADA/GJA1/RASGRP1/IL7R/IL6/CR2	16
GO:0004175	MF	GO:0004175	endopeptidase activity	15/169	404/18737	0.0371287128712871	4.11645380514383	6.04134774163267	4.031918163972e-06	0.000107853810886251	8.30256832449498e-05	CFB/PLAU/MMP9/PSMB9/MMP7/C1R/C2/CASP1/CFI/MMP28/CTSE/PCSK1/MME/LTF/C1S	15
GO:0030098	BP	GO:0030098	lymphocyte differentiation	15/170	426/18986	0.0352112676056338	3.93247721623861	5.81857409921021	7.01610949732618e-06	0.000129856170254379	8.20552265142363e-05	AQP8/ANXA1/VNN1/XBP1/IRF1/IL1B/VCAM1/CD80/DOCK11/CD27/ADA/RASGRP1/IL7R/IL6/CR2	15
GO:0010720	BP	GO:0010720	positive regulation of cell development	15/170	460/18986	0.0326086956521739	3.64181585677749	5.45201118076303	1.73895075508404e-05	0.000278731341125911	0.00017612842953785	ANXA1/VNN1/XBP1/SLC7A5/IL1B/CD80/IL33/CD27/ADA/RASGRP1/IL7R/MME/CXCR4/FOS/IL6	15
GO:0043410	BP	GO:0043410	positive regulation of MAPK cascade	15/170	472/18986	0.0317796610169492	3.54922731804586	5.33083870967223	2.34608150838147e-05	0.000363859863568422	0.000229920561079685	CHI3L1/FGFR2/CD40/IL1B/PLA2G2A/FGFR3/HGF/PDGFRB/CD27/KDR/GHR/RASGRP1/CCL21/WNT5A/IL6	15
GO:0002699	BP	GO:0002699	positive regulation of immune effector process	15/170	272/18986	0.0551470588235294	6.15895328719723	8.14570811865952	2.38606752029351e-08	1.12582059056102e-06	7.11398337036359e-07	CD55/ANXA1/XBP1/CD40/SLC7A5/IL1B/NOS2/C3/CD80/ITGB2/IL33/RASGRP1/WNT5A/IL6/CD177	15
GO:0097530	BP	GO:0097530	granulocyte migration	15/170	156/18986	0.0961538461538462	10.7386877828054	11.6092373713304	1.03164775210242e-11	1.66622946155608e-09	1.05287900932892e-09	CXCL1/S100A8/ANXA1/CXCL11/IL1B/CXCL9/CXCL10/CCL2/ITGB2/CCL22/CXCL13/TREM1/CCL21/TNFAIP6/CD177	15
GO:0007565	BP	GO:0007565	female pregnancy	15/170	189/18986	0.0793650793650794	8.86367880485527	10.3271029587957	1.61145537389135e-10	1.74141145243098e-08	1.10038599555026e-08	TIMP1/MMP9/ADM/IL1B/ITGA5/CD38/THBD/STC1/GJA1/HPGD/ACSL4/HSD11B2/FOS/SPP1/PTGS2	15
GO:0045178	CC	GO:0045178	basal part of cell	15/170	317/19960	0.0473186119873817	5.5557617368714	7.57805369459474	9.38366759005894e-08	1.7828968421112e-06	1.23918289706042e-06	SLC23A1/AQP8/AQP7/SLC22A5/ANXA1/MSN/SLC7A5/SLCO4A1/PDPN/AQP9/CD38/CLDN8/SLC22A4/CAV1/HPGD	15
GO:0005126	MF	GO:0005126	cytokine receptor binding	15/169	277/18737	0.0541516245487365	6.00378100100399	8.00426682264173	3.33146572488982e-08	1.91881735068537e-06	1.47710238751727e-06	CXCL1/IL1RN/CXCL11/IL1B/ITGA5/CXCL9/CCL20/CXCL10/CCL2/IL33/CCL22/CXCL13/OSMR/CCL21/IL6	15
GO:0002685	BP	GO:0002685	regulation of leukocyte migration	15/170	236/18986	0.0635593220338983	7.09845463609172	8.96068627334052	3.52289453057251e-09	2.4586868077954e-07	1.55362739056608e-07	ANXA1/MSN/CCL20/CXCL10/CCL2/IL33/ADA/CXCL13/MMP28/PLA2G7/SELE/CCL21/WNT5A/IL6/TNFAIP6	15
GO:0005925	CC	GO:0005925	focal adhesion	15/170	424/19960	0.035377358490566	4.15371809100999	6.08357584806664	3.65500736003875e-06	4.65018987548741e-05	3.2320634742748e-05	ANXA1/MSN/PLAU/ITGA5/ANXA5/TNC/FGFR3/PLAUR/ITGB2/PDGFRB/EPHA2/GJA1/LCP1/MME/CAV1	15
GO:0030055	CC	GO:0030055	cell-substrate junction	15/170	434/19960	0.0345622119815668	4.05801030089455	5.96963968670553	4.84580067201739e-06	5.62651300250908e-05	3.91064615636491e-05	ANXA1/MSN/PLAU/ITGA5/ANXA5/TNC/FGFR3/PLAUR/ITGB2/PDGFRB/EPHA2/GJA1/LCP1/MME/CAV1	15
GO:0044703	BP	GO:0044703	multi-organism reproductive process	15/170	210/18986	0.0714285714285714	7.97731092436975	9.66411957405157	7.05679333459279e-10	5.91006441772146e-08	3.73452931470161e-08	TIMP1/MMP9/ADM/IL1B/ITGA5/CD38/THBD/STC1/GJA1/HPGD/ACSL4/HSD11B2/FOS/SPP1/PTGS2	15
GO:0050870	BP	GO:0050870	positive regulation of T cell activation	15/170	260/18986	0.0576923076923077	6.44321266968326	8.40012166859279	1.30600844182283e-08	6.73096658477919e-07	4.25325178381491e-07	CD55/ANXA1/VNN1/XBP1/IL1B/VCAM1/CCL2/CD80/CD27/ADA/RASGRP1/IL7R/CAV1/CCL21/IL6	15
GO:0009925	CC	GO:0009925	basal plasma membrane	15/170	298/19960	0.0503355704697987	5.90998815633636	7.91490457765324	4.17682254867676e-08	8.72955912673443e-07	6.06738433386729e-07	SLC23A1/AQP8/AQP7/SLC22A5/ANXA1/MSN/SLC7A5/SLCO4A1/PDPN/AQP9/CD38/CLDN8/SLC22A4/CAV1/HPGD	15
GO:0044706	BP	GO:0044706	multi-multicellular organism process	15/170	218/18986	0.0688073394495413	7.68456556934701	9.43536154850152	1.18498197785877e-09	9.02202187687927e-08	5.70095396524877e-08	TIMP1/MMP9/ADM/IL1B/ITGA5/CD38/THBD/STC1/GJA1/HPGD/ACSL4/HSD11B2/FOS/SPP1/PTGS2	15
GO:0009914	BP	GO:0009914	hormone transport	15/170	330/18986	0.0454545454545455	5.07647058823529	7.10065032060172	2.97038813122656e-07	9.38754739585752e-06	5.93192704259842e-06	IL1RN/ANXA1/CPT1A/SLC7A5/IL1B/SLCO4A1/NOS2/PPARG/CD38/AGT/GJA1/NR1H4/ACSL4/IL6/SPP1	15
GO:0006631	BP	GO:0006631	fatty acid metabolic process	14/170	405/18986	0.0345679012345679	3.86062454611474	5.53120735937638	1.76184293231775e-05	0.000281055896345927	0.000177597300094787	XBP1/CPT1A/ACADS/IL1B/ABCB11/PPARG/FADS1/C3/SCD/PTGDS/CAV1/HPGD/ACSL4/PTGS2	14
GO:0009615	BP	GO:0009615	response to virus	14/170	425/18986	0.0329411764705882	3.67894809688581	5.3091401306854	2.99669654631925e-05	0.000454250381455632	0.000287037711581234	DUOX2/IFITM3/IRF1/CD40/IL1B/CXCL9/CXCL10/CASP1/IL33/CCL22/AIM2/IRAK3/CXCR4/IL6	14
GO:1903706	BP	GO:1903706	regulation of hemopoiesis	14/170	433/18986	0.0323325635103926	3.61097676946067	5.22403397710624	3.67237809043822e-05	0.000539581868551229	0.000340958095100242	ANXA1/VNN1/XBP1/IRF1/CD80/CEBPB/CD27/ADA/RASGRP1/IL7R/LTF/FBN1/FOS/TNFAIP6	14
GO:0016032	BP	GO:0016032	viral process	14/170	452/18986	0.0309734513274336	3.45918792295679	5.02970443112617	5.8376817698063e-05	0.000814843080368795	0.00051489377364388	IFITM3/CD55/ITGA5/LAMP3/CCL2/CD80/EPHA2/CIITA/ANPEP/SLPI/CAV1/CXCR4/LTF/CR2	14
GO:0043269	BP	GO:0043269	regulation of monoatomic ion transport	14/170	480/18986	0.0291666666666667	3.25740196078431	4.7614513022239	0.000110401412681335	0.00131794861817347	0.000832802724633731	ABCB1/MMP9/CXCL11/CXCL9/CXCL10/CCL2/PDGFRB/AGT/STC1/RGS4/CAV1/CA2/CXCR4/PTGS2	14
GO:0023061	BP	GO:0023061	signal release	14/170	493/18986	0.0283975659229209	3.17150698007398	4.64351778994881	0.000145906126930398	0.00165634572134322	0.00104663354143636	IL1RN/ANXA1/CPT1A/IL1B/NOS2/PPARG/CD38/AGT/GJA1/NR1H4/ACSL4/IL6/SPP1/PTGS2	14
GO:1903829	BP	GO:1903829	positive regulation of protein localization	14/170	497/18986	0.028169014084507	3.14598177299089	4.60801221140238	0.000158654006529217	0.00174832540089762	0.00110475487233468	XBP1/MSN/IL1B/PPARG/CD38/ITGB2/EPHA2/NR1H4/PCSK1/PTP4A3/ACSL4/WNT5A/PTGS2/TNFAIP6	14
GO:0071674	BP	GO:0071674	mononuclear cell migration	14/170	231/18986	0.0606060606060606	6.76862745098039	8.38467159683506	2.18798433816013e-08	1.06228225113571e-06	6.71248894590392e-07	ANXA1/MSN/CXCL11/CCL20/CXCL10/CCL2/CXCL13/MMP28/ITGAL/PLA2G7/CXCR4/CCL21/WNT5A/IL6	14
GO:0007596	BP	GO:0007596	blood coagulation	14/170	234/18986	0.0598290598290598	6.68185017596782	8.31266001646592	2.57465789909581e-08	1.18152109068095e-06	7.46595102391013e-07	SERPINA1/PLAU/C4BPB/CD40/ANXA5/PDPN/SERPING1/PLAUR/VWF/THBD/PLEK/CAV1/IL6/TFPI2	14
GO:0007599	BP	GO:0007599	hemostasis	14/170	241/18986	0.0580912863070539	6.48777154015133	8.1494430887162	3.72871515666263e-08	1.60143535574613e-06	1.01193605668671e-06	SERPINA1/PLAU/C4BPB/CD40/ANXA5/PDPN/SERPING1/PLAUR/VWF/THBD/PLEK/CAV1/IL6/TFPI2	14
GO:0050817	BP	GO:0050817	coagulation	14/170	241/18986	0.0580912863070539	6.48777154015133	8.1494430887162	3.72871515666263e-08	1.60143535574613e-06	1.01193605668671e-06	SERPINA1/PLAU/C4BPB/CD40/ANXA5/PDPN/SERPING1/PLAUR/VWF/THBD/PLEK/CAV1/IL6/TFPI2	14
GO:0071621	BP	GO:0071621	granulocyte chemotaxis	14/170	129/18986	0.108527131782946	12.1205654354765	12.0462406182238	9.92077956813914e-12	1.66622946155608e-09	1.05287900932892e-09	CXCL1/S100A8/ANXA1/CXCL11/IL1B/CXCL9/CXCL10/CCL2/ITGB2/CCL22/CXCL13/TREM1/CCL21/TNFAIP6	14
GO:0061134	MF	GO:0061134	peptidase regulator activity	14/169	235/18737	0.0595744680851064	6.60501070124638	8.24898029881709	2.9643131269552e-08	1.91881735068537e-06	1.47710238751727e-06	TIMP1/SERPINA1/COL6A3/SERPINA3/SERPING1/C3/CASP1/PCOLCE/AIM2/AGT/SLPI/CAV1/LTF/TFPI2	14
GO:0001664	MF	GO:0001664	G protein-coupled receptor binding	14/169	299/18737	0.0468227424749164	5.19122914646455	6.96978404444472	5.72119907249029e-07	2.09527983891246e-05	1.61294291583768e-05	CXCL1/ADM/CXCL11/NPY/CXCL9/CCL20/C3/CXCL10/CCL2/CCL22/AGT/CXCL13/CCL21/WNT5A	14
GO:0050729	BP	GO:0050729	positive regulation of inflammatory response	14/170	162/18986	0.0864197530864197	9.65156136528686	10.5114384586133	2.17531921864121e-10	2.27728730701502e-08	1.43900228575246e-08	S100A8/IL1B/PLA2G2A/C3/CASP1/CEBPB/IL33/AIM2/AGT/PLA2G7/OSMR/WNT5A/IL6/PTGS2	14
GO:0002366	BP	GO:0002366	leukocyte activation involved in immune response	14/170	315/18986	0.0444444444444444	4.96366013071895	6.7427026032229	9.80124073687676e-07	2.76766961497522e-05	1.74887151475732e-05	ANXA1/XBP1/CD40/CD80/ITGB2/IL33/DOCK11/ADA/PTGDS/RASGRP1/ITGAL/LCP1/IL6/CD177	14
GO:0061844	BP	GO:0061844	antimicrobial humoral immune response mediated by antimicrobial peptide	14/170	136/18986	0.102941176470588	11.4967128027682	11.67705164	2.04789640079264e-11	3.11838770120698e-09	1.97048787655215e-09	CXCL1/ADM/MMP7/CXCL11/NPY/REG1A/CXCL9/CCL20/CXCL10/CCL2/CCL22/CXCL13/LTF/CCL21	14
GO:0002263	BP	GO:0002263	cell activation involved in immune response	14/170	319/18986	0.0438871473354232	4.90141987829615	6.67954499107927	1.1381581976213e-06	3.17735830169281e-05	2.00775099597933e-05	ANXA1/XBP1/CD40/CD80/ITGB2/IL33/DOCK11/ADA/PTGDS/RASGRP1/ITGAL/LCP1/IL6/CD177	14
GO:0002703	BP	GO:0002703	regulation of leukocyte mediated immunity	14/170	258/18986	0.0542635658914729	6.06028271773826	7.77866455317494	8.71344341791186e-08	3.3941901686052e-06	2.14476557079813e-06	CD55/C4BPB/CD40/IL1B/NOS2/C3/CD80/ITGB2/C4BPA/RASGRP1/IL7R/IL6/CR2/CD177	14
GO:0019058	BP	GO:0019058	viral life cycle	14/170	323/18986	0.043343653250774	4.84072118011291	6.61743101753225	1.31864337040599e-06	3.57969609051916e-05	2.26198549506175e-05	IFITM3/CD55/ITGA5/LAMP3/CCL2/CD80/EPHA2/CIITA/ANPEP/SLPI/CAV1/CXCR4/LTF/CR2	14
GO:1902105	BP	GO:1902105	regulation of leukocyte differentiation	14/170	337/18986	0.0415430267062315	4.63962297085006	6.40781083607172	2.16953780855888e-06	5.38366789531278e-05	3.40190294971689e-05	ANXA1/VNN1/XBP1/IRF1/CD80/CEBPB/CD27/ADA/RASGRP1/IL7R/LTF/FBN1/FOS/TNFAIP6	14
GO:0009636	BP	GO:0009636	response to toxic substance	14/170	270/18986	0.0518518518518519	5.79093681917211	7.53636487298562	1.52547350007886e-07	5.3897656517777e-06	3.40575608035348e-06	DUOX2/SLC23A1/AQP8/ABCG2/ABCB1/SLC22A5/GPX8/EPHX2/GPX7/DDC/AKR1B10/MB/FOS/PTGS2	14
GO:0030198	BP	GO:0030198	extracellular matrix organization	14/170	339/18986	0.0412979351032448	4.61225056394239	6.37880521279831	2.32458405370821e-06	5.56792515553511e-05	3.51833385319123e-05	COL4A1/MMP9/MMP7/OLFML2B/PDPN/PPARG/COL1A2/COL5A2/COL1A1/AGT/MMP28/LCP1/CAV1/IL6	14
GO:0043062	BP	GO:0043062	extracellular structure organization	14/170	340/18986	0.0411764705882353	4.59868512110727	6.36438694307405	2.40575595182367e-06	5.67555101310513e-05	3.58634189704774e-05	COL4A1/MMP9/MMP7/OLFML2B/PDPN/PPARG/COL1A2/COL5A2/COL1A1/AGT/MMP28/LCP1/CAV1/IL6	14
GO:0045229	BP	GO:0045229	external encapsulating structure organization	14/170	341/18986	0.0410557184750733	4.58519924098672	6.35002449665354	2.48944875173103e-06	5.76098536031919e-05	3.64032727717263e-05	COL4A1/MMP9/MMP7/OLFML2B/PDPN/PPARG/COL1A2/COL5A2/COL1A1/AGT/MMP28/LCP1/CAV1/IL6	14
GO:0019216	BP	GO:0019216	regulation of lipid metabolic process	14/170	344/18986	0.0406976744186047	4.54521203830369	6.30726813356747	2.75634228860588e-06	6.15583111121979e-05	3.88982760869222e-05	AQP8/XBP1/CPT1A/SERPINA3/ADM/IL1B/ABCB11/PPARG/C3/EPHX2/NR1H4/CAV1/HPGD/PTGS2	14
GO:0002819	BP	GO:0002819	regulation of adaptive immune response	14/170	221/18986	0.0633484162895928	7.07490018631887	8.63429948589653	1.24864714279514e-08	6.5358873880683e-07	4.12998257263326e-07	CD55/ANXA1/C4BPB/IRF1/CD40/IL1B/C3/CD80/IL33/C4BPA/ADA/IL7R/IL6/CR2	14
GO:0043491	BP	GO:0043491	phosphatidylinositol 3-kinase/protein kinase B signal transduction	13/170	317/18986	0.0410094637223975	4.58003340137317	6.10973383591007	5.83077929920662e-06	0.000112908154059781	7.13458909078462e-05	CHI3L1/COL6A3/XBP1/CD40/FGFR3/HGF/PDGFRB/AIM2/AGT/KDR/RASGRP1/CCL21/HBEGF	13
GO:0046879	BP	GO:0046879	hormone secretion	13/170	319/18986	0.0407523510971787	4.55131845841785	6.08014316854611	6.24049419280328e-06	0.000118782133783472	7.50576185510012e-05	IL1RN/ANXA1/CPT1A/IL1B/NOS2/PPARG/CD38/AGT/GJA1/NR1H4/ACSL4/IL6/SPP1	13
GO:0062012	BP	GO:0062012	regulation of small molecule metabolic process	13/170	348/18986	0.0373563218390805	4.17204192021636	5.6766876113753	1.57887599928031e-05	0.000259910798534005	0.000164235857298314	AQP8/NNMT/CPT1A/ADM/IL1B/ABCB11/PPARG/EPHX2/NR1H4/PLEK/CAV1/ALDOB/PTGS2	13
GO:2001233	BP	GO:2001233	regulation of apoptotic signaling pathway	13/170	403/18986	0.032258064516129	3.60265654648956	5.01969789138068	7.17958157883992e-05	0.000946521329872049	0.000598100359582935	S100A8/VNN1/XBP1/MMP9/IL1B/PPARG/PLAUR/HGF/AGT/G0S2/CAV1/WNT5A/PTGS2	13
GO:0006979	BP	GO:0006979	response to oxidative stress	13/170	405/18986	0.0320987654320988	3.58486564996369	4.99800923735235	7.54699355964859e-05	0.000981796636444685	0.000620390584725927	DUOX2/VNN1/XBP1/ABCB11/GPX8/CD38/COL1A1/HGF/GPX7/MB/FOS/IL6/PTGS2	13
GO:0040013	BP	GO:0040013	negative regulation of locomotion	13/170	416/18986	0.03125	3.49007352941176	4.8811144875699	9.87392271636049e-05	0.00122509781851139	0.000774130938892824	TIMP1/PPARG/CCL2/IL33/ADA/STC1/CXCL13/GJA1/MMP28/CCL21/WNT5A/IL24/TNFAIP6	13
GO:0004857	MF	GO:0004857	enzyme inhibitor activity	13/169	410/18737	0.0317073170731707	3.51538461538462	4.91303509294025	9.1650483520022e-05	0.00134810735291569	0.0010377707856926	TIMP1/SERPINA1/ANXA1/COL6A3/SERPINA3/ANXA5/SERPING1/C3/AGT/SLPI/CAV1/LTF/TFPI2	13
GO:0045088	BP	GO:0045088	regulation of innate immune response	13/170	470/18986	0.0276595744680851	3.08908635794743	4.35911016910516	0.000325326650715173	0.00292183453055182	0.00184628727130863	S100A8/IRF1/CPT1A/SERPING1/PPARG/CASP1/AIM2/IRAK3/NR1H4/RASGRP1/CAV1/LTF/WNT5A	13
GO:0031640	BP	GO:0031640	killing of cells of another organism	13/170	124/18986	0.104838709677419	11.7086337760911	11.3714840872127	8.68938394550569e-11	1.07812726731274e-08	6.81261252023857e-09	CXCL1/CXCL11/NOS2/CXCL9/CCL20/PLA2G2A/CXCL10/CCL22/CXCL13/TREM1/LTF/CCL21/LYZ	13
GO:0141061	BP	GO:0141061	disruption of cell in another organism	13/170	124/18986	0.104838709677419	11.7086337760911	11.3714840872127	8.68938394550569e-11	1.07812726731274e-08	6.81261252023857e-09	CXCL1/CXCL11/NOS2/CXCL9/CCL20/PLA2G2A/CXCL10/CCL22/CXCL13/TREM1/LTF/CCL21/LYZ	13
GO:0052548	BP	GO:0052548	regulation of endopeptidase activity	13/170	248/18986	0.0524193548387097	5.85431688804554	7.31405894143111	3.80635827986101e-07	1.17413123025145e-05	7.4192550008976e-06	TIMP1/SERPINA1/S100A8/MMP9/PSMB9/SERPINA3/SERPING1/LAMP3/CASP1/PLAUR/AIM2/LTF/PTGS2	13
GO:0141060	BP	GO:0141060	disruption of anatomical structure in another organism	13/170	127/18986	0.102362204724409	11.4320518758685	11.2118783629598	1.1771022735712e-10	1.37865162616393e-08	8.71160540523384e-09	CXCL1/CXCL11/NOS2/CXCL9/CCL20/PLA2G2A/CXCL10/CCL22/CXCL13/TREM1/LTF/CCL21/LYZ	13
GO:0005539	MF	GO:0005539	glycosaminoglycan binding	13/169	246/18737	0.0528455284552846	5.85897435897436	7.31865354898674	3.7580545703665e-07	1.78716372901874e-05	1.37575564973651e-05	FGFR2/REG4/CXCL11/REG1A/CXCL10/SELL/PCOLCE/THBS2/CXCL13/LTF/FBN1/HBEGF/TNFAIP6	13
GO:0002822	BP	GO:0002822	regulation of adaptive immune response based on somatic recombination of immune receptors built from immunoglobulin superfamily domains	13/170	206/18986	0.0631067961165049	7.04791547687036	8.29578787390681	4.41387681062077e-08	1.87170725513666e-06	1.18271902280591e-06	CD55/ANXA1/C4BPB/CD40/IL1B/C3/CD80/IL33/C4BPA/ADA/IL7R/IL6/CR2	13
GO:0016064	BP	GO:0016064	immunoglobulin mediated immune response	13/170	209/18986	0.062200956937799	6.94674922600619	8.21685785066486	5.2341732112734e-08	2.1647506491069e-06	1.36789114072395e-06	CD55/C4BPB/CD40/C1R/C2/SERPING1/C3/C4BPA/CD27/IL21R/CFI/C1S/CR2	13
GO:0019724	BP	GO:0019724	B cell mediated immunity	13/170	212/18986	0.0613207547169811	6.8484461709212	8.13947005877714	6.18930001937617e-08	2.49809097167592e-06	1.57852661242428e-06	CD55/C4BPB/CD40/C1R/C2/SERPING1/C3/C4BPA/CD27/IL21R/CFI/C1S/CR2	13
GO:0007584	BP	GO:0007584	response to nutrient	13/170	168/18986	0.0773809523809524	8.64208683473389	9.45683879907553	3.81968382219821e-09	2.5591881608728e-07	1.61713350872434e-07	XBP1/CD40/CPT1A/HMGCS2/C2/TNC/PPARG/VCAM1/CXCL10/COL1A1/STC1/SPP1/PTGS2	13
GO:0005178	MF	GO:0005178	integrin binding	13/169	161/18737	0.0807453416149068	8.95222169135213	9.66773067011456	2.46924383011905e-09	2.86701365914545e-07	2.2070223200013e-07	IL1B/ITGA5/TNC/VCAM1/ICAM2/VWF/ITGB2/KDR/ITGAL/LCP1/FBN1/SPP1/CD177	13
GO:0097305	BP	GO:0097305	response to alcohol	13/170	275/18986	0.0472727272727273	5.27952941176471	6.79485153881118	1.22261070784991e-06	3.35716874696492e-05	2.12137198747728e-05	FGFR2/S100A8/CPT1A/HMGCS2/ABCB11/TNC/VCAM1/CD27/GHR/RGS4/HPGD/CCL21/FOS	13
GO:0042113	BP	GO:0042113	B cell activation	13/170	284/18986	0.0457746478873239	5.11222038111019	6.63678324756644	1.74964876763063e-06	4.51568399980217e-05	2.8534298581625e-05	AQP8/XBP1/CD40/VCAM1/C3/CD38/DOCK11/CD27/ADA/RASGRP1/IL7R/IL6/CR2	13
GO:0030667	CC	GO:0030667	secretory granule membrane	13/170	320/19960	0.040625	4.76985294117647	6.30085679544926	3.78245109489406e-06	4.65018987548741e-05	3.2320634742748e-05	CD55/VNN1/PLAU/LAMP3/SELL/PLAUR/ITGB2/SLC2A3/ANPEP/ITGAL/MME/CAV1/CD177	13
GO:0015718	BP	GO:0015718	monocarboxylic acid transport	13/170	179/18986	0.0726256983240224	8.11100887282287	9.08581904304386	8.2458045534175e-09	4.93275808106225e-07	3.11697611972229e-07	ABCG2/ANXA1/CPT1A/CLDN2/IL1B/SLCO4A1/ABCB11/NOS2/PPARG/AQP9/PLA2G2A/ACSL4/PTGS2	13
GO:0045861	BP	GO:0045861	negative regulation of proteolysis	13/170	303/18986	0.0429042904290429	4.79165210638711	6.32401074938148	3.56917109951835e-06	7.71401495702352e-05	4.87443333183796e-05	TIMP1/SERPINA1/COL6A3/PLAU/MMP9/SERPINA3/SERPING1/LAMP3/PLAUR/SLPI/LTF/PTGS2/TFPI2	13
GO:0070663	BP	GO:0070663	regulation of leukocyte proliferation	12/170	270/18986	0.0444444444444444	4.96366013071895	6.23502043651784	5.98560267975115e-06	0.00011524005159291	7.28194010222599e-05	CD55/ANXA1/IRF1/CD40/IL1B/VCAM1/CD38/CD80/CEBPB/IL33/ADA/IL6	12
GO:0043542	BP	GO:0043542	endothelial cell migration	12/170	287/18986	0.0418118466898955	4.66964541914327	5.954180132	1.10891750829884e-05	0.000191488332618614	0.000121000168702603	S100P/ANXA1/CD40/PPARG/EPHA2/AGT/KDR/STC1/CXCL13/PTP4A3/WNT5A/PTGS2	12
GO:0061448	BP	GO:0061448	connective tissue development	12/170	290/18986	0.0413793103448276	4.62133874239351	5.90690395518895	1.23059561363676e-05	0.000210331393147099	0.00013290696987237	TIMP1/CHI3L1/XBP1/HMGCS2/PPARG/FGFR3/COL1A1/PDGFRB/GHR/STC1/NR1H4/WNT5A	12
GO:0044403	BP	GO:0044403	biological process involved in symbiotic interaction	12/170	322/18986	0.0372670807453416	4.16207526488856	5.43956142314289	3.45650993283909e-05	0.00051463592333382	0.000325194922804183	IFITM3/CD55/ITGA5/CD80/EPHA2/CIITA/ANPEP/TREM1/CAV1/CXCR4/LTF/CR2	12
GO:0051047	BP	GO:0051047	positive regulation of secretion	12/170	322/18986	0.0372670807453416	4.16207526488856	5.43956142314289	3.45650993283909e-05	0.00051463592333382	0.000325194922804183	S100A8/XBP1/IL1B/ABCB11/PPARG/CD38/ITGB2/NR1H4/PCSK1/ACSL4/SPP1/CD177	12
GO:0051235	BP	GO:0051235	maintenance of location	12/170	345/18986	0.0347826086956522	3.88460358056266	5.13957480881406	6.71995775349938e-05	0.000911811406844166	0.0005761673964379	S100A8/CPT1A/CXCL11/IL1B/PPARG/CXCL9/C3/CXCL10/CAV1/FBN1/CCL21/IL6	12
GO:0042176	BP	GO:0042176	regulation of protein catabolic process	12/170	374/18986	0.0320855614973262	3.58339100346021	4.79618063484594	0.000143768110577766	0.00164376508681064	0.00103868392445442	TIMP1/XBP1/MSN/C4BPB/IL1B/NOS2/LAMP3/IL33/C4BPA/IRAK3/CAV1/WNT5A	12
GO:0090287	BP	GO:0090287	regulation of cellular response to growth factor stimulus	12/170	381/18986	0.031496062992126	3.51755442334414	4.71837688457496	0.000170747969363794	0.00185115112417058	0.00116972974413419	XBP1/IL1B/ITGA5/PPARG/AGT/KDR/CXCL13/CAV1/PTP4A3/FBN1/WNT5A/TNFAIP6	12
GO:0071692	BP	GO:0071692	protein localization to extracellular region	12/170	382/18986	0.031413612565445	3.50834616569141	4.70741076987736	0.000174935033334894	0.00188434842981317	0.00119070689469105	IL1RN/CPT1A/IL1B/NOS2/PPARG/CD38/NR1H4/PLEK/PCSK1/ACSL4/FBN1/IL6	12
GO:0030336	BP	GO:0030336	negative regulation of cell migration	12/170	383/18986	0.031331592689295	3.49918599293503	4.69648112558339	0.000179209627838258	0.00191805831711874	0.00121200794209765	TIMP1/PPARG/CCL2/IL33/ADA/STC1/CXCL13/GJA1/MMP28/CCL21/IL24/TNFAIP6	12
GO:2000146	BP	GO:2000146	negative regulation of cell motility	12/170	398/18986	0.0301507537688442	3.36730712385457	4.53676118245933	0.000254891089003398	0.00242581008000393	0.00153285281096242	TIMP1/PPARG/CCL2/IL33/ADA/STC1/CXCL13/GJA1/MMP28/CCL21/IL24/TNFAIP6	12
GO:0001558	BP	GO:0001558	regulation of cell growth	12/170	408/18986	0.0294117647058824	3.28477508650519	4.43445412086032	0.000319221583291094	0.00287998969383975	0.00181984580496834	S100A8/XBP1/TNC/CD38/AGT/GJA1/RGS4/CXCR4/ACSL4/WNT5A/HBEGF/SPP1	12
GO:0051223	BP	GO:0051223	regulation of protein transport	12/170	446/18986	0.0269058295964126	3.0049063571617	4.0726094681343	0.000703870372944823	0.00528691872054968	0.00334076780739211	XBP1/CPT1A/IL1B/NOS2/PPARG/CD38/NR1H4/LCP1/PCSK1/ACSL4/IL6/PTGS2	12
GO:0050673	BP	GO:0050673	epithelial cell proliferation	12/170	482/18986	0.024896265560166	2.78047351720771	3.76350360888223	0.00137065748996152	0.00888143634694602	0.00561211892968058	FGFR2/XBP1/SDR16C5/PPARG/CCL2/CEBPB/HGF/EPHA2/KDR/CAV1/WNT5A/IL6	12
GO:0034762	BP	GO:0034762	regulation of transmembrane transport	12/170	487/18986	0.0246406570841889	2.75192656117889	3.72282276292693	0.0014951256892221	0.00950411965634541	0.00600558825731677	MMP9/SLC7A5/CXCL11/IL1B/CXCL9/C3/CXCL10/CCL2/AGT/RGS4/CAV1/CA2	12
GO:0016049	BP	GO:0016049	cell growth	12/170	490/18986	0.0244897959183673	2.73507803121248	3.69865864844869	0.00157419209555944	0.00980119185885791	0.00619330615181878	S100A8/XBP1/TNC/CD38/AGT/GJA1/RGS4/CXCR4/ACSL4/WNT5A/HBEGF/SPP1	12
GO:0050920	BP	GO:0050920	regulation of chemotaxis	12/170	216/18986	0.0555555555555556	6.20457516339869	7.3121675365094	5.85555334950259e-07	1.73593838237466e-05	1.096927599986e-05	CXCL10/CCL2/PDGFRB/KDR/CXCL13/MMP28/PLA2G7/CXCR4/CCL21/WNT5A/IL6/TNFAIP6	12
GO:0006956	BP	GO:0006956	complement activation	12/170	67/18986	0.17910447761194	20.0028094820018	14.8105857928533	7.02682973255242e-13	1.81075996954235e-10	1.14420684956785e-10	CFB/CD55/C4BPB/IL1B/C1R/C2/SERPING1/C3/C4BPA/CFI/C1S/CR2	12
GO:0005201	MF	GO:0005201	extracellular matrix structural constituent	12/169	166/18737	0.072289156626506	8.01468596278606	8.66051781794237	3.58657448726238e-08	1.91881735068537e-06	1.47710238751727e-06	CHI3L1/COL6A3/COL4A1/TNC/COL1A2/COL5A2/COL1A1/VWF/PCOLCE/THBS2/FBN1/TFPI2	12
GO:0051384	BP	GO:0051384	response to glucocorticoid	12/170	134/18986	0.0895522388059701	10.0014047410009	9.93916917282829	2.94382948094911e-09	2.09826143854883e-07	1.32587706297618e-07	IL1RN/ANXA1/ADM/HMGCS2/GHR/STC1/PTGDS/PCSK1/HSD11B2/FOS/IL6/PTGS2	12
GO:0009612	BP	GO:0009612	response to mechanical stimulus	12/170	222/18986	0.0540540540540541	6.0368839427663	7.17532915801658	7.83396698403819e-07	2.26239563763172e-05	1.42959234164254e-05	CHI3L1/IRF1/CD40/IL1B/TNC/CXCL10/CASP1/COL1A1/IL33/CXCR4/FOS/PTGS2	12
GO:1990266	BP	GO:1990266	neutrophil migration	12/170	108/18986	0.111111111111111	12.4091503267974	11.301947836952	2.3812966929369e-10	2.39900350783779e-08	1.51591392121345e-08	CXCL1/S100A8/CXCL11/IL1B/CXCL9/CXCL10/ITGB2/CXCL13/TREM1/CCL21/TNFAIP6/CD177	12
GO:0060541	BP	GO:0060541	respiratory system development	12/170	225/18986	0.0533333333333333	5.95639215686275	7.10877940386386	9.02968484450619e-07	2.5854225836834e-05	1.63371086120575e-05	SLC23A1/CHI3L1/FGFR2/HMGCS2/PDPN/TNC/KDR/ADA/MME/HSD11B1/FBN1/WNT5A	12
GO:0019838	MF	GO:0019838	growth factor binding	12/169	132/18737	0.0909090909090909	10.0790747713825	9.98649177491579	2.67945201789295e-09	2.86701365914545e-07	2.2070223200013e-07	IL1RN/FGFR2/COL4A1/COL1A2/FGFR3/COL1A1/PDGFRB/EPHA2/KDR/GHR/CXCL13/OSMR	12
GO:1903034	BP	GO:1903034	regulation of response to wounding	12/170	181/18986	0.0662983425414365	7.40435489112772	8.22894420566034	8.6456469213727e-08	3.3941901686052e-06	2.14476557079813e-06	DUOX2/ANXA1/XBP1/PLAU/SERPING1/PLAUR/THBD/IL33/CAV1/CXCR4/HBEGF/SPP1	12
GO:0042581	CC	GO:0042581	specific granule	12/170	160/19960	0.075	8.80588235294118	9.18798654108307	1.27696895035072e-08	3.52628852689506e-07	2.45090816777396e-07	CXCL1/CHI3L1/PLAU/TCN1/PLAUR/ITGB2/SLC2A3/ITGAL/SLPI/LTF/CD177/LYZ	12
GO:0016323	CC	GO:0016323	basolateral plasma membrane	12/170	264/19960	0.0454545454545455	5.33689839572193	6.57450630171948	2.87163929548899e-06	4.00115075171466e-05	2.78095594931566e-05	AQP8/AQP7/ANXA1/MSN/SLC7A5/SLCO4A1/PDPN/AQP9/CD38/CLDN8/CAV1/HPGD	12
GO:0034612	BP	GO:0034612	response to tumor necrosis factor	12/170	243/18986	0.0493827160493827	5.51517792302106	6.73324724448202	2.02414936456747e-06	5.0904056557421e-05	3.21659254475958e-05	CHI3L1/SLC22A5/CD40/VCAM1/CASP1/CCL2/COL1A1/AIM2/NR1H4/SELE/FOS/PTGS2	12
GO:0033002	BP	GO:0033002	muscle cell proliferation	12/170	252/18986	0.0476190476190476	5.31820728291317	6.55925639231352	2.95113939352877e-06	6.50415590021143e-05	4.10993166231742e-05	FGFR2/XBP1/MMP9/PPARG/HGF/PDGFRB/GJA1/HPGD/FOS/HBEGF/IL6/PTGS2	12
GO:0051346	BP	GO:0051346	negative regulation of hydrolase activity	12/170	252/18986	0.0476190476190476	5.31820728291317	6.55925639231352	2.95113939352877e-06	6.50415590021143e-05	4.10993166231742e-05	TIMP1/SERPINA1/COL6A3/MMP9/SERPINA3/SERPING1/LAMP3/PLAUR/SLPI/LTF/PTGS2/TFPI2	12
GO:0010466	BP	GO:0010466	negative regulation of peptidase activity	12/170	198/18986	0.0606060606060606	6.76862745098039	7.75587714085552	2.30071764771732e-07	7.62634715215053e-06	4.81903664508239e-06	TIMP1/SERPINA1/COL6A3/MMP9/SERPINA3/SERPING1/LAMP3/PLAUR/SLPI/LTF/PTGS2/TFPI2	12
GO:0030324	BP	GO:0030324	lung development	12/170	198/18986	0.0606060606060606	6.76862745098039	7.75587714085552	2.30071764771732e-07	7.62634715215053e-06	4.81903664508239e-06	SLC23A1/CHI3L1/FGFR2/HMGCS2/PDPN/TNC/KDR/ADA/MME/HSD11B1/FBN1/WNT5A	12
GO:0031960	BP	GO:0031960	response to corticosteroid	12/170	156/18986	0.0769230769230769	8.59095022624435	9.04897507917008	1.65693670584523e-08	8.28468352922615e-07	5.23503490252122e-07	IL1RN/ANXA1/ADM/HMGCS2/GHR/STC1/PTGDS/PCSK1/HSD11B2/FOS/IL6/PTGS2	12
GO:0046883	BP	GO:0046883	regulation of hormone secretion	12/170	261/18986	0.0459770114942529	5.13482082488168	6.39340394412959	4.23432423612608e-06	8.81055042920644e-05	5.56732660271301e-05	ANXA1/CPT1A/IL1B/NOS2/PPARG/CD38/AGT/GJA1/NR1H4/ACSL4/IL6/SPP1	12
GO:0001649	BP	GO:0001649	osteoblast differentiation	12/170	262/18986	0.0458015267175573	5.11522227211495	6.37544841350743	4.40349960659588e-06	9.05387319707843e-05	5.72108059680274e-05	FGFR2/TNC/PPARG/COL1A1/CEBPB/HGF/EPHA2/GJA1/LTF/IL6/SPP1/TNFAIP6	12
GO:0030323	BP	GO:0030323	respiratory tube development	12/170	202/18986	0.0594059405940594	6.63459522422831	7.6526257892685	2.85548959788136e-07	9.11037157419292e-06	5.75678153517736e-06	SLC23A1/CHI3L1/FGFR2/HMGCS2/PDPN/TNC/KDR/ADA/MME/HSD11B1/FBN1/WNT5A	12
GO:0002440	BP	GO:0002440	production of molecular mediator of immune response	11/170	230/18986	0.0478260869565217	5.34132992327366	6.29626077221983	7.40944689097812e-06	0.000134171065323117	8.4781779219101e-05	CD55/XBP1/CD40/SLC7A5/MMP7/IL1B/IL33/IRAK3/TREM1/WNT5A/IL6	11
GO:0050670	BP	GO:0050670	regulation of lymphocyte proliferation	11/170	240/18986	0.0458333333333333	5.11877450980392	6.10359122625958	1.10707766494638e-05	0.000191488332618614	0.000121000168702603	CD55/ANXA1/IRF1/CD40/IL1B/VCAM1/CD38/CD80/CEBPB/ADA/IL6	11
GO:0032944	BP	GO:0032944	regulation of mononuclear cell proliferation	11/170	245/18986	0.0448979591836735	5.01430972388956	6.01123419883277	1.34302187774119e-05	0.000224956164521649	0.000142148262954607	CD55/ANXA1/IRF1/CD40/IL1B/VCAM1/CD38/CD80/CEBPB/ADA/IL6	11
GO:0045121	CC	GO:0045121	membrane raft	11/170	293/19960	0.037542662116041	4.40795021080104	5.44664343622479	4.42691299548566e-05	0.000370089926422601	0.000257226944579798	ABCG2/CD55/PDPN/ITGB2/KDR/GJA1/MME/CAV1/SELE/PTGS2/CD177	11
GO:0098857	CC	GO:0098857	membrane microdomain	11/170	295/19960	0.0372881355932203	4.37806580259222	5.41755202279746	4.70785068567981e-05	0.00037843876665657	0.000263029714422597	ABCG2/CD55/PDPN/ITGB2/KDR/GJA1/MME/CAV1/SELE/PTGS2/CD177	11
GO:0003018	BP	GO:0003018	vascular process in circulatory system	11/170	276/18986	0.0398550724637681	4.45110826939471	5.48962073192322	4.02789903438413e-05	0.000584132543947482	0.00036910936241269	ABCG2/ABCB1/SLC22A5/ADM/SLC7A5/CD38/SLC2A3/AGT/CAV1/PTP4A3/PTGS2	11
GO:0051896	BP	GO:0051896	regulation of phosphatidylinositol 3-kinase/protein kinase B signal transduction	11/170	280/18986	0.0392857142857143	4.38752100840336	5.42796023219102	4.58928767162143e-05	0.000662677314652232	0.000418741266226438	CHI3L1/XBP1/FGFR3/HGF/PDGFRB/AIM2/AGT/KDR/RASGRP1/CCL21/HBEGF	11
GO:1901681	MF	GO:1901681	sulfur compound binding	11/169	277/18737	0.0397111913357401	4.4027727340696	5.44322401296903	4.43783955097699e-05	0.00070347975104376	0.000541537535850214	FGFR2/REG4/CXCL11/CXCL10/SELL/PCOLCE/THBS2/CXCL13/LTF/FBN1/HBEGF	11
GO:0070372	BP	GO:0070372	regulation of ERK1 and ERK2 cascade	11/170	296/18986	0.0371621621621622	4.15035771065183	5.19238854421124	7.56129946873817e-05	0.000981796636444685	0.000620390584725927	CHI3L1/FGFR2/XBP1/IL1B/PLA2G2A/FGFR3/PDGFRB/EPHA2/KDR/RASGRP1/CCL21	11
GO:0070371	BP	GO:0070371	ERK1 and ERK2 cascade	11/170	319/18986	0.0344827586206897	3.85111561866126	4.88133952347978	0.000146351741348535	0.00165634572134322	0.00104663354143636	CHI3L1/FGFR2/XBP1/IL1B/PLA2G2A/FGFR3/PDGFRB/EPHA2/KDR/RASGRP1/CCL21	11
GO:0030217	BP	GO:0030217	T cell differentiation	11/170	320/18986	0.034375	3.83908088235294	4.86847823651294	0.000150403642970849	0.00169077920789378	0.00106839182626061	ANXA1/VNN1/XBP1/IRF1/IL1B/CD80/CD27/ADA/RASGRP1/IL7R/IL6	11
GO:0071375	BP	GO:0071375	cellular response to peptide hormone stimulus	11/170	321/18986	0.0342679127725857	3.82712112882536	4.85566866972897	0.000154550622966171	0.001720081684175	0.00108690786076227	XBP1/HMGCS2/IL1B/PPARG/AGT/GHR/NR1H4/CAV1/CA2/FBN1/FOS	11
GO:0031253	CC	GO:0031253	cell projection membrane	11/170	358/19960	0.0307262569832402	3.60762405520868	4.61431514479152	0.000258486123062154	0.00174269676516098	0.00121124227445084	AQP8/S100P/ABCG2/SLC22A5/MSN/SLC7A5/ITGA5/PDPN/EPHA2/LCP1/PLEK	11
GO:0051345	BP	GO:0051345	positive regulation of hydrolase activity	11/170	331/18986	0.0332326283987915	3.7114981339968	4.73033381253081	0.000201658867872519	0.00204714305264526	0.00129357570427954	FGFR2/S100A8/FGFR3/CASP1/DOCK11/AIM2/EPHA2/CXCL13/RASGRP1/PLEK/WNT5A	11
GO:0060562	BP	GO:0060562	epithelial tube morphogenesis	11/170	331/18986	0.0332326283987915	3.7114981339968	4.73033381253081	0.000201658867872519	0.00204714305264526	0.00129357570427954	FGFR2/COL4A1/ADM/TNC/CXCL10/EPHA2/AGT/KDR/GJA1/CXCR4/WNT5A	11
GO:0072001	BP	GO:0072001	renal system development	11/170	332/18986	0.0331325301204819	3.70031892274982	4.7180683119917	0.0002069762917926	0.00208542459047718	0.00131776554640993	FGFR2/COL4A1/MMP9/HMGCS2/PDGFRB/AGT/DDC/MME/HPGD/FBN1/WNT5A	11
GO:0071214	BP	GO:0071214	cellular response to abiotic stimulus	11/170	342/18986	0.0321637426900585	3.5921224630203	4.59795938541295	0.000267021066183831	0.00250720483195434	0.00158428559844782	TIMP1/MMP9/IRF1/CD40/IL1B/CASP1/COL1A1/IL33/GJA1/MME/PTGS2	11
GO:0104004	BP	GO:0104004	cellular response to environmental stimulus	11/170	342/18986	0.0321637426900585	3.5921224630203	4.59795938541295	0.000267021066183831	0.00250720483195434	0.00158428559844782	TIMP1/MMP9/IRF1/CD40/IL1B/CASP1/COL1A1/IL33/GJA1/MME/PTGS2	11
GO:0009306	BP	GO:0009306	protein secretion	11/170	371/18986	0.0296495956873315	3.31133661011574	4.27351017235758	0.000530222967035687	0.00423442018321515	0.00267570117468835	IL1RN/CPT1A/IL1B/NOS2/PPARG/CD38/NR1H4/PLEK/PCSK1/ACSL4/IL6	11
GO:0035592	BP	GO:0035592	establishment of protein localization to extracellular region	11/170	374/18986	0.0294117647058824	3.28477508650519	4.24178686470503	0.000566871072851951	0.00442661560385556	0.00279714814747951	IL1RN/CPT1A/IL1B/NOS2/PPARG/CD38/NR1H4/PLEK/PCSK1/ACSL4/IL6	11
GO:0045089	BP	GO:0045089	positive regulation of innate immune response	11/170	387/18986	0.0284237726098191	3.17443380452956	4.10792953790827	0.000751086492561222	0.00549375491283863	0.0034714661837293	S100A8/IRF1/CPT1A/CASP1/AIM2/IRAK3/NR1H4/RASGRP1/CAV1/LTF/WNT5A	11
GO:0010959	BP	GO:0010959	regulation of metal ion transport	11/170	408/18986	0.0269607843137255	3.01104382929642	3.90317701235753	0.00115240546412961	0.00786264420536493	0.00496835113809548	CXCL11/CXCL9/CXCL10/CCL2/PDGFRB/AGT/STC1/RGS4/CAV1/CXCR4/PTGS2	11
GO:0002833	BP	GO:0002833	positive regulation of response to biotic stimulus	11/170	416/18986	0.0264423076923077	2.95313914027149	3.82860009602653	0.00134572370721079	0.00873677213014759	0.00552070659975705	S100A8/IRF1/CPT1A/CASP1/AIM2/IRAK3/NR1H4/RASGRP1/CAV1/LTF/WNT5A	11
GO:0045859	BP	GO:0045859	regulation of protein kinase activity	11/170	427/18986	0.0257611241217799	2.87706295633007	3.72890741049583	0.00165437967473942	0.0101504980043536	0.00641403031791204	CHI3L1/IL1B/PDGFRB/AGT/GHR/IRAK3/RASGRP1/CAV1/LTF/FBN1/WNT5A	11
GO:0006816	BP	GO:0006816	calcium ion transport	11/170	445/18986	0.0247191011235955	2.76068737607403	3.57241404529863	0.00228292018365852	0.0131179804721373	0.00828916220878809	CXCL11/CXCL9/CXCL10/CCL2/PDGFRB/STC1/RGS4/CAV1/CXCR4/CCL21/PTGS2	11
GO:0043549	BP	GO:0043549	regulation of kinase activity	11/170	460/18986	0.0239130434782609	2.67066496163683	3.44781186273279	0.00294397239878006	0.0158303491748205	0.0100030894550084	CHI3L1/IL1B/PDGFRB/AGT/GHR/IRAK3/RASGRP1/CAV1/LTF/FBN1/WNT5A	11
GO:0003012	BP	GO:0003012	muscle system process	11/170	465/18986	0.0236559139784946	2.64194813409235	3.40737399298436	0.00319583594741102	0.0167282037872296	0.0105704376484269	IL1B/PPARG/CD38/AGT/ADA/STC1/GJA1/RGS4/CAV1/CXCR4/PTGS2	11
GO:0051051	BP	GO:0051051	negative regulation of transport	11/170	467/18986	0.0235546038543897	2.63063358105555	3.39134650668243	0.00330131625339121	0.0171463712385435	0.0108346748030514	ANXA1/MMP9/IL1B/AGT/ADA/STC1/GJA1/RGS4/CAV1/ACSL4/PTGS2	11
GO:0045471	BP	GO:0045471	response to ethanol	11/170	129/18986	0.0852713178294574	9.52330141358869	9.23278049892946	2.29033282080564e-08	1.09608784995699e-06	6.92610421449646e-07	FGFR2/S100A8/CPT1A/HMGCS2/ABCB11/TNC/VCAM1/CD27/RGS4/HPGD/FOS	11
GO:0008201	MF	GO:0008201	heparin binding	11/169	176/18737	0.0625	6.92936390532544	7.5398547797076	5.87461637078259e-07	2.09527983891246e-05	1.61294291583768e-05	FGFR2/REG4/CXCL11/CXCL10/SELL/PCOLCE/THBS2/CXCL13/LTF/FBN1/HBEGF	11
GO:0030593	BP	GO:0030593	neutrophil chemotaxis	11/170	85/18986	0.129411764705882	14.4530103806228	11.8155150671205	2.578033620363e-10	2.39900350783779e-08	1.51591392121345e-08	CXCL1/S100A8/CXCL11/IL1B/CXCL9/CXCL10/ITGB2/CXCL13/TREM1/CCL21/TNFAIP6	11
GO:0070820	CC	GO:0070820	tertiary granule	11/170	164/19960	0.0670731707317073	7.87517934002869	8.19385332230607	1.6489232234238e-07	2.87187461412979e-06	1.99606495467092e-06	CXCL1/CD55/PLAU/MMP9/TCN1/ITGB2/SLC2A3/LTF/TNFAIP6/CD177/LYZ	11
GO:0061135	MF	GO:0061135	endopeptidase regulator activity	11/169	189/18737	0.0582010582010582	6.45274099120253	7.18780778587374	1.18953813472164e-06	3.91632555123739e-05	3.01478085965889e-05	TIMP1/SERPINA1/COL6A3/SERPINA3/SERPING1/C3/AIM2/AGT/SLPI/LTF/TFPI2	11
GO:0014074	BP	GO:0014074	response to purine-containing compound	11/170	150/18986	0.0733333333333333	8.19003921568627	8.40327656279032	1.09016243803133e-07	4.05782685267219e-06	2.56411305600119e-06	DUOX2/AQP8/HMGCS2/IL1B/AQP9/COL1A1/THBD/ADA/STC1/FOS/PTGS2	11
GO:0002706	BP	GO:0002706	regulation of lymphocyte mediated immunity	11/170	198/18986	0.0555555555555556	6.20457516339869	6.99751299259375	1.75235498499786e-06	4.51568399980217e-05	2.8534298581625e-05	CD55/C4BPB/CD40/IL1B/C3/CD80/C4BPA/RASGRP1/IL7R/IL6/CR2	11
GO:0070555	BP	GO:0070555	response to interleukin-1	11/170	116/18986	0.0948275862068965	10.5905679513185	9.84812337087337	7.4802501157696e-09	4.55615234324149e-07	2.87900152781104e-07	IL1RN/CHI3L1/CD40/IL1B/CD38/CCL2/GHR/IRAK3/PCSK1/SELE/IL6	11
GO:0018108	BP	GO:0018108	peptidyl-tyrosine phosphorylation	11/170	204/18986	0.053921568627451	6.02208765859285	6.85479645911402	2.34351476695657e-06	5.56792515553511e-05	3.51833385319123e-05	FGFR2/ITGA5/FGFR3/CD80/ITGB2/PDGFRB/KDR/GHR/CAV1/HBEGF/IL6	11
GO:0031099	BP	GO:0031099	regeneration	11/170	204/18986	0.053921568627451	6.02208765859285	6.85479645911402	2.34351476695657e-06	5.56792515553511e-05	3.51833385319123e-05	ANXA1/NNMT/CPT1A/ADM/SLC7A5/TNC/CEBPB/GJA1/LCP1/IL6/SPP1	11
GO:0051701	BP	GO:0051701	biological process involved in interaction with host	11/170	204/18986	0.053921568627451	6.02208765859285	6.85479645911402	2.34351476695657e-06	5.56792515553511e-05	3.51833385319123e-05	IFITM3/CD55/ITGA5/CD80/EPHA2/CIITA/ANPEP/CAV1/CXCR4/LTF/CR2	11
GO:0018212	BP	GO:0018212	peptidyl-tyrosine modification	11/170	206/18986	0.0533980582524272	5.96362078812107	6.80848555212857	2.57614904459937e-06	5.91102691740267e-05	3.7351375116722e-05	FGFR2/ITGA5/FGFR3/CD80/ITGB2/PDGFRB/KDR/GHR/CAV1/HBEGF/IL6	11
GO:0050777	BP	GO:0050777	negative regulation of immune response	11/170	207/18986	0.0531400966183575	5.93481102585962	6.78555816228578	2.69988108513578e-06	6.07020243973481e-05	3.83571943638859e-05	CD55/ANXA1/C4BPB/SERPING1/PPARG/CD80/IL33/C4BPA/IRAK3/IL7R/CR2	11
GO:0042098	BP	GO:0042098	T cell proliferation	11/170	215/18986	0.0511627906976744	5.71398084815321	6.60738248989311	3.89236047720741e-06	8.15202849947271e-05	5.15121109581763e-05	CD55/ANXA1/MSN/IRF1/IL1B/VCAM1/CD80/CEBPB/GJA1/RASGRP1/IL6	11
GO:0030414	MF	GO:0030414	peptidase inhibitor activity	10/169	176/18737	0.0568181818181818	6.29942173211404	6.7388122764196	4.56725761439436e-06	0.000114987426997693	8.85171289972406e-05	TIMP1/SERPINA1/COL6A3/SERPINA3/SERPING1/C3/AGT/SLPI/LTF/TFPI2	10
GO:0004252	MF	GO:0004252	serine-type endopeptidase activity	10/169	178/18737	0.0561797752808989	6.22864171265208	6.68683837221741	5.0503217685186e-06	0.000120085428718109	9.24415621956914e-05	CFB/PLAU/MMP9/MMP7/C1R/C2/CFI/PCSK1/LTF/C1S	10
GO:0001959	BP	GO:0001959	regulation of cytokine-mediated signaling pathway	10/170	187/18986	0.053475935828877	5.97231833910035	6.49498965882023	7.34448833939138e-06	0.000133717586613919	8.44952291219455e-05	IL1RN/CD40/PPARG/CASP1/IRAK3/NR1H4/CAV1/CXCR4/WNT5A/IL6	10
GO:0045766	BP	GO:0045766	positive regulation of angiogenesis	10/170	189/18986	0.0529100529100529	5.90911920323685	6.44697993228388	8.06590642264743e-06	0.000142967124422587	9.03399488495905e-05	CHI3L1/XBP1/CD40/ADM/IL1B/ITGA5/C3/KDR/CXCR4/WNT5A	10
GO:1904018	BP	GO:1904018	positive regulation of vasculature development	10/170	192/18986	0.0520833333333333	5.81678921568628	6.37624144987529	9.26269264320669e-06	0.000162460839553625	0.000102657894215975	CHI3L1/XBP1/CD40/ADM/IL1B/ITGA5/C3/KDR/CXCR4/WNT5A	10
GO:0060759	BP	GO:0060759	regulation of response to cytokine stimulus	10/170	199/18986	0.050251256281407	5.61217853975761	6.21684501281061	1.26668899181963e-05	0.000215401427542931	0.000136110689957214	IL1RN/CD40/PPARG/CASP1/IRAK3/NR1H4/CAV1/CXCR4/WNT5A/IL6	10
GO:0008236	MF	GO:0008236	serine-type peptidase activity	10/169	195/18737	0.0512820512820513	5.68563192231831	6.27489429983294	1.12826041729627e-05	0.000229950218382287	0.000177015293540718	CFB/PLAU/MMP9/MMP7/C1R/C2/CFI/PCSK1/LTF/C1S	10
GO:0017171	MF	GO:0017171	serine hydrolase activity	10/169	199/18737	0.050251256281407	5.57134786357825	6.18498424341937	1.34671773310274e-05	0.000261997813530897	0.000201685478689549	CFB/PLAU/MMP9/MMP7/C1R/C2/CFI/PCSK1/LTF/C1S	10
GO:0010594	BP	GO:0010594	regulation of endothelial cell migration	10/170	235/18986	0.0425531914893617	4.75244055068836	5.50176003129797	5.25594113411484e-05	0.000752453111080543	0.000475469978439269	ANXA1/CD40/PPARG/EPHA2/AGT/KDR/STC1/CXCL13/WNT5A/PTGS2	10
GO:0042180	BP	GO:0042180	cellular ketone metabolic process	10/170	237/18986	0.0421940928270042	4.71233556713825	5.46636282171081	5.64329718167091e-05	0.000797681247198208	0.000504049328551641	CPT1A/ADM/IL1B/ABCB11/PPARG/NR1H4/CAV1/AKR1B10/HSD11B2/PTGS2	10
GO:0042445	BP	GO:0042445	hormone metabolic process	10/170	241/18986	0.04149377593361	4.63412252867952	5.39673973455507	6.49142743798842e-05	0.000891241062182837	0.00056316913622928	DUOX2/ADM/SDR16C5/ADH1C/GHR/PLA2G7/PCSK1/MME/AKR1B10/SPP1	10
GO:0002790	BP	GO:0002790	peptide secretion	10/170	257/18986	0.0389105058365759	4.34561684596017	5.13276733383266	0.000110550316927387	0.00131794861817347	0.000832802724633731	IL1RN/S100A8/CPT1A/MMP7/IL1B/NOS2/CD38/NR1H4/ACSL4/IL6	10
GO:0051924	BP	GO:0051924	regulation of calcium ion transport	10/170	258/18986	0.0387596899224806	4.32877336981304	5.11698908176631	0.000114132422130539	0.00135582841892662	0.000856738711849624	CXCL11/CXCL9/CXCL10/CCL2/PDGFRB/STC1/RGS4/CAV1/CXCR4/PTGS2	10
GO:1903522	BP	GO:1903522	regulation of blood circulation	10/170	267/18986	0.0374531835205993	4.18285966071822	4.97849308006545	0.000151034647981742	0.00169219421651784	0.00106928596053963	ADM/CD38/AGT/ADA/STC1/GJA1/RGS4/CAV1/HBEGF/PTGS2	10
GO:0015833	BP	GO:0015833	peptide transport	10/170	270/18986	0.037037037037037	4.1363834422658	4.93367600005006	0.000165379705181456	0.00180463196207777	0.00114033460353131	IL1RN/S100A8/CPT1A/MMP7/IL1B/NOS2/CD38/NR1H4/ACSL4/IL6	10
GO:0032868	BP	GO:0032868	response to insulin	10/170	276/18986	0.036231884057971	4.0464620630861	4.84595671739625	0.000197535626415806	0.00204553056113372	0.00129255678191356	XBP1/ADM/HMGCS2/IL1B/PPARG/COL1A1/GHR/NR1H4/HSD11B2/FOS	10
GO:0098742	BP	GO:0098742	cell-cell adhesion via plasma-membrane adhesion molecules	10/170	280/18986	0.0357142857142857	3.98865546218487	4.78884203410624	0.000221771470952576	0.00221111436812836	0.00139718805791237	IL1RN/CLDN2/ITGA5/VCAM1/CLDN8/SELL/ITGB2/ITGAL/SELE/CD177	10
GO:0043122	BP	GO:0043122	regulation of canonical NF-kappaB signal transduction	10/170	305/18986	0.0327868852459016	3.66171648987464	4.45428256551852	0.000436840388997422	0.003662735080504	0.00231445726532397	CD40/IL1B/CASP1/IRAK3/GJA1/NR1H4/CAV1/LTF/CCL21/WNT5A	10
GO:0071560	BP	GO:0071560	cellular response to transforming growth factor beta stimulus	10/170	306/18986	0.0326797385620915	3.64975009611688	4.4416394633585	0.000448167651300324	0.00371624166301011	0.00234826770913223	FGFR2/XBP1/PPARG/COL1A2/COL1A1/CAV1/HPGD/FBN1/FOS/WNT5A	10
GO:0071559	BP	GO:0071559	response to transforming growth factor beta	10/170	313/18986	0.0319488817891374	3.56812629205037	4.35459336489738	0.000534500718486078	0.00424307442400085	0.00268116973029559	FGFR2/XBP1/PPARG/COL1A2/COL1A1/CAV1/HPGD/FBN1/FOS/WNT5A	10
GO:0051607	BP	GO:0051607	defense response to virus	10/170	320/18986	0.03125	3.49007352941176	4.26999768150709	0.000634200696675107	0.00487405344574064	0.00307988106186471	IFITM3/IRF1/CD40/IL1B/CXCL9/CXCL10/CASP1/IL33/AIM2/IL6	10
GO:0062197	BP	GO:0062197	cellular response to chemical stress	10/170	321/18986	0.0311526479750779	3.47920102620487	4.25810504762654	0.000649623528627161	0.00495726382893164	0.00313246113432256	XBP1/GPX8/CASP1/HGF/GPX7/CAV1/MB/FOS/IL6/PTGS2	10
GO:0001822	BP	GO:0001822	kidney development	10/170	322/18986	0.031055900621118	3.4683960540738	4.24625944292669	0.000665355228777683	0.00506577276455736	0.00320102718916727	FGFR2/MMP9/HMGCS2/PDGFRB/AGT/DDC/MME/HPGD/FBN1/WNT5A	10
GO:0007249	BP	GO:0007249	canonical NF-kappaB signal transduction	10/170	327/18986	0.0305810397553517	3.41536247526534	4.18772464750729	0.000748814314536914	0.00548912024879357	0.00346853757119367	CD40/IL1B/CASP1/IRAK3/GJA1/NR1H4/CAV1/LTF/CCL21/WNT5A	10
GO:1904951	BP	GO:1904951	positive regulation of establishment of protein localization	10/170	327/18986	0.0305810397553517	3.41536247526534	4.18772464750729	0.000748814314536914	0.00548912024879357	0.00346853757119367	XBP1/IL1B/PPARG/CD38/ITGB2/NR1H4/PCSK1/PTP4A3/ACSL4/PTGS2	10
GO:0010038	BP	GO:0010038	response to metal ion	10/170	345/18986	0.0289855072463768	3.23716965046888	3.98602458101035	0.00112392960640244	0.00770322856036542	0.00486761748150663	S100A8/HMGCS2/VCAM1/SLC13A2/TFF1/PCSK1/CAV1/FOS/WNT5A/PTGS2	10
GO:0016042	BP	GO:0016042	lipid catabolic process	10/170	351/18986	0.0284900284900285	3.18183341712753	3.92171977482161	0.00127872079023209	0.00838300322363503	0.00529716244547684	CPT1A/ACADS/IL1B/ABCB11/PLA2G2A/PLA2G7/HPGD/AKR1B10/HSD11B1/SPP1	10
GO:0031589	BP	GO:0031589	cell-substrate adhesion	10/170	361/18986	0.0277008310249307	3.09369398729021	3.81755036398059	0.0015751110449771	0.00980119185885791	0.00619330615181878	PLAU/ITGA5/PDPN/VCAM1/COL1A1/VWF/ITGB2/KDR/ITGAL/CCL21	10
GO:0141091	BP	GO:0141091	transforming growth factor beta receptor superfamily signaling pathway	10/170	397/18986	0.0251889168765743	2.81315750481553	3.47031486710263	0.00313589184669828	0.0165612730383305	0.010464955249044	XBP1/PPARG/COL1A2/KDR/CAV1/HPGD/FBN1/FOS/WNT5A/TNFAIP6	10
GO:0150063	BP	GO:0150063	visual system development	10/170	415/18986	0.0240963855421687	2.69114103472714	3.31094784902025	0.0042836363325384	0.0206774952651349	0.0130659679428708	COL4A1/C3/COL5A2/PDGFRB/EPHA2/KDR/GJA1/FBN1/FOS/WNT5A	10
GO:0005769	CC	GO:0005769	early endosome	10/170	438/19960	0.0228310502283105	2.68063389739457	3.296241117	0.00441143997088341	0.0209543398616962	0.0145640841143998	IFITM3/ANXA1/LAMP3/VCAM1/KDR/MME/CAV1/CXCR4/PTP4A3/LTF	10
GO:0048880	BP	GO:0048880	sensory system development	10/170	422/18986	0.023696682464455	2.64650125453025	3.25123694085143	0.00481070403480069	0.0225081822857295	0.0142227665598121	COL4A1/C3/COL5A2/PDGFRB/EPHA2/KDR/GJA1/FBN1/FOS/WNT5A	10
GO:0007178	BP	GO:0007178	cell surface receptor protein serine/threonine kinase signaling pathway	10/170	425/18986	0.0235294117647059	2.62782006920415	3.22601429456333	0.00505165713863146	0.0229437705651292	0.0144980118166456	XBP1/PPARG/COL1A2/KDR/CAV1/HPGD/FBN1/FOS/WNT5A/TNFAIP6	10
GO:0030099	BP	GO:0030099	myeloid cell differentiation	10/170	451/18986	0.0221729490022173	2.47632711621234	3.01606489414741	0.00756011968726054	0.0309992667715089	0.0195882248161837	MMP9/PPARG/CEBPB/IL33/EPHA2/MB/LTF/FBN1/FOS/TNFAIP6	10
GO:0031329	BP	GO:0031329	regulation of cellular catabolic process	10/170	472/18986	0.0211864406779661	2.36615154536391	2.85683959596319	0.0102144293950217	0.038577608199913	0.0243769269725138	TIMP1/XBP1/CPT1A/SLC7A5/IL1B/ABCB11/LAMP3/DRAM1/HGF/KDR	10
GO:0043603	BP	GO:0043603	amide metabolic process	10/170	472/18986	0.0211864406779661	2.36615154536391	2.85683959596319	0.0102144293950217	0.038577608199913	0.0243769269725138	VNN1/NNMT/HMGCS2/ADA/NR1H4/PLA2G7/PCSK1/MME/ACSL4/ALDOB	10
GO:0046683	BP	GO:0046683	response to organophosphorus	10/170	135/18986	0.0740740740740741	8.27276688453159	8.06056462084033	3.82030758499725e-07	1.17413123025145e-05	7.4192550008976e-06	DUOX2/AQP8/HMGCS2/IL1B/AQP9/COL1A1/THBD/STC1/FOS/PTGS2	10
GO:1990868	BP	GO:1990868	response to chemokine	10/170	102/18986	0.0980392156862745	10.9492502883506	9.57656047564116	2.66217289746819e-08	1.18910389420246e-06	7.51386624113477e-07	CXCL1/CXCL11/CXCL9/CCL20/CXCL10/CCL2/CCL22/CXCL13/CXCR4/CCL21	10
GO:1990869	BP	GO:1990869	cellular response to chemokine	10/170	102/18986	0.0980392156862745	10.9492502883506	9.57656047564116	2.66217289746819e-08	1.18910389420246e-06	7.51386624113477e-07	CXCL1/CXCL11/CXCL9/CCL20/CXCL10/CCL2/CCL22/CXCL13/CXCR4/CCL21	10
GO:0061041	BP	GO:0061041	regulation of wound healing	10/170	140/18986	0.0714285714285714	7.97731092436975	7.87605264186178	5.35549393150079e-07	1.60186648843997e-05	1.01220848648948e-05	DUOX2/ANXA1/XBP1/PLAU/SERPING1/PLAUR/THBD/CAV1/CXCR4/HBEGF	10
GO:0002526	BP	GO:0002526	acute inflammatory response	10/170	110/18986	0.0909090909090909	10.1529411764706	9.15099122178675	5.5119783382702e-08	2.25184480892746e-06	1.42292534509132e-06	IL1RN/SERPINA1/VNN1/SERPINA3/IL1B/C3/CEBPB/OSMR/IL6/PTGS2	10
GO:0033627	BP	GO:0033627	cell adhesion mediated by integrin	10/170	89/18986	0.112359550561798	12.5485789821547	10.3799014428132	7.02266100614646e-09	4.35665080936864e-07	2.7529378720001e-07	PLAU/ITGA5/VCAM1/ITGB2/EPHA2/ADA/CXCL13/ITGAL/FBN1/CCL21	10
GO:0046718	BP	GO:0046718	symbiont entry into host cell	10/170	159/18986	0.0628930817610063	7.02404735479097	7.25040868588292	1.72036002416122e-06	4.50250475073445e-05	2.84510198074689e-05	IFITM3/CD55/ITGA5/CD80/EPHA2/CIITA/ANPEP/CAV1/CXCR4/CR2	10
GO:0034341	BP	GO:0034341	response to type II interferon	10/170	121/18986	0.0826446280991736	9.22994652406417	8.6323174488156	1.36663431195062e-07	4.92282252154257e-06	3.1106979075639e-06	IFITM3/SLC22A5/IRF1/CD40/NOS2/PPARG/CASP1/CCL2/CIITA/WNT5A	10
GO:0044409	BP	GO:0044409	symbiont entry into host	10/170	164/18986	0.0609756097560976	6.80989956958393	7.10270494484112	2.27686018477349e-06	5.56750483138042e-05	3.51806825323049e-05	IFITM3/CD55/ITGA5/CD80/EPHA2/CIITA/ANPEP/CAV1/CXCR4/CR2	10
GO:0098754	BP	GO:0098754	detoxification	10/170	167/18986	0.0598802395209581	6.68756604438182	7.01701696343104	2.68101542100466e-06	6.06851463538218e-05	3.83465292435304e-05	DUOX2/AQP8/ABCG2/ABCB1/SLC22A5/GPX8/GPX7/AKR1B10/MB/PTGS2	10
GO:0070098	BP	GO:0070098	chemokine-mediated signaling pathway	10/170	93/18986	0.10752688172043	12.0088551549652	10.1157777466099	1.08204015315426e-08	6.14378731028265e-07	3.88221721319039e-07	CXCL1/CXCL11/CXCL9/CCL20/CXCL10/CCL2/CCL22/CXCL13/CXCR4/CCL21	10
GO:0006958	BP	GO:0006958	complement activation, classical pathway	10/170	42/18986	0.238095238095238	26.5910364145658	15.7813003967013	2.9164559004579e-12	6.17974559794577e-10	3.90493900941679e-10	CD55/C4BPB/C1R/C2/SERPING1/C3/C4BPA/CFI/C1S/CR2	10
GO:0072562	CC	GO:0072562	blood microparticle	10/170	144/19960	0.0694444444444444	8.15359477124183	7.98488263364934	4.43031036853591e-07	7.12257590018465e-06	4.95046826605632e-06	CFB/MSN/SERPINA3/C1R/ANXA5/SERPING1/C3/C4BPA/AGT/C1S	10
GO:0022612	BP	GO:0022612	gland morphogenesis	10/170	127/18986	0.078740157480315	8.79388605836035	8.37650190977695	2.15713565750915e-07	7.44990149758316e-06	4.70754184183495e-06	FGFR2/XBP1/MSN/TNC/CEBPB/HGF/EPHA2/CAV1/WNT5A/IL6	10
GO:0002698	BP	GO:0002698	negative regulation of immune effector process	10/170	128/18986	0.078125	8.72518382352941	8.33550853953059	2.32205196871449e-07	7.62634715215053e-06	4.81903664508239e-06	CD55/ANXA1/C4BPB/SERPING1/CD80/IL33/C4BPA/IRAK3/IL7R/CR2	10
GO:0048660	BP	GO:0048660	regulation of smooth muscle cell proliferation	10/170	174/18986	0.0574712643678161	6.4185260311021	6.82502760716696	3.87446822935868e-06	8.15202849947271e-05	5.15121109581763e-05	FGFR2/XBP1/MMP9/PPARG/PDGFRB/GJA1/HPGD/HBEGF/IL6/PTGS2	10
GO:0004866	MF	GO:0004866	endopeptidase inhibitor activity	10/169	168/18737	0.0595238095238095	6.59939419554804	6.95505634930407	3.01266512618201e-06	8.59613782670601e-05	6.61729252277172e-05	TIMP1/SERPINA1/COL6A3/SERPINA3/SERPING1/C3/AGT/SLPI/LTF/TFPI2	10
GO:0050830	BP	GO:0050830	defense response to Gram-positive bacterium	10/170	130/18986	0.0769230769230769	8.59095022624435	8.25484920833716	2.68540682272474e-07	8.73409015158048e-06	5.5190118758298e-06	ADM/MMP7/IL1B/NPY/PLA2G2A/EPHA2/IL7R/LTF/IL6/LYZ	10
GO:0032635	BP	GO:0032635	interleukin-6 production	10/170	177/18986	0.0564971751412429	6.30973745430375	6.74594718387366	4.51274796670315e-06	9.05387319707843e-05	5.72108059680274e-05	XBP1/IL1B/NOS2/CEBPB/HGF/IL33/IRAK3/NR1H4/WNT5A/IL6	10
GO:0032675	BP	GO:0032675	regulation of interleukin-6 production	10/170	177/18986	0.0564971751412429	6.30973745430375	6.74594718387366	4.51274796670315e-06	9.05387319707843e-05	5.72108059680274e-05	XBP1/IL1B/NOS2/CEBPB/HGF/IL33/IRAK3/NR1H4/WNT5A/IL6	10
GO:0002455	BP	GO:0002455	humoral immune response mediated by circulating immunoglobulin	10/170	56/18986	0.178571428571429	19.9432773109244	13.493975978516	6.33716687271421e-11	9.23022131460548e-09	5.83251376706099e-09	CD55/C4BPB/C1R/C2/SERPING1/C3/C4BPA/CFI/C1S/CR2	10
GO:0048659	BP	GO:0048659	smooth muscle cell proliferation	10/170	178/18986	0.0561797752808989	6.27428949107733	6.71999214879631	4.74485751999969e-06	9.46147184047557e-05	5.97863939393444e-05	FGFR2/XBP1/MMP9/PPARG/PDGFRB/GJA1/HPGD/HBEGF/IL6/PTGS2	10
GO:0001101	BP	GO:0001101	response to acid chemical	9/170	144/18986	0.0625	6.98014705882353	6.84692734543301	6.05072793528653e-06	0.000115828220475485	7.3191060919466e-05	XBP1/COL4A1/SLC7A5/HMGCS2/COL1A2/COL5A2/COL1A1/CEBPB/PTGS2	9
GO:0050671	BP	GO:0050671	positive regulation of lymphocyte proliferation	9/170	145/18986	0.0620689655172414	6.93200811359026	6.81553373743947	6.40213415971157e-06	0.000120489603567605	7.61365570383203e-05	CD55/ANXA1/CD40/IL1B/VCAM1/CD38/CD80/ADA/IL6	9
GO:0050921	BP	GO:0050921	positive regulation of chemotaxis	9/170	145/18986	0.0620689655172414	6.93200811359026	6.81553373743947	6.40213415971157e-06	0.000120489603567605	7.61365570383203e-05	CXCL10/PDGFRB/KDR/CXCL13/PLA2G7/CXCR4/CCL21/WNT5A/IL6	9
GO:0071675	BP	GO:0071675	regulation of mononuclear cell migration	9/170	147/18986	0.0612244897959184	6.83769507803121	6.75362994069512	7.15767321991809e-06	0.000131028444189757	8.27959784023887e-05	MSN/CCL20/CXCL10/CCL2/CXCL13/MMP28/PLA2G7/CCL21/WNT5A	9
GO:0032946	BP	GO:0032946	positive regulation of mononuclear cell proliferation	9/170	148/18986	0.0608108108108108	6.79149443561208	6.72310995433524	7.56322971368864e-06	0.00013621945989708	8.6076145751148e-05	CD55/ANXA1/CD40/IL1B/VCAM1/CD38/CD80/ADA/IL6	9
GO:0001890	BP	GO:0001890	placenta development	9/170	152/18986	0.0592105263157895	6.61277089783282	6.60380036156936	9.38835275337251e-06	0.000163807196478114	0.00010350864795522	FGFR2/ADM/PPARG/CEBPB/ADA/STC1/MME/SPP1/PTGS2	9
GO:0002705	BP	GO:0002705	positive regulation of leukocyte mediated immunity	9/170	158/18986	0.0569620253164557	6.36165301563663	6.43266985604243	1.28263754197959e-05	0.000217011907355133	0.000137128341144124	CD55/CD40/IL1B/NOS2/C3/ITGB2/RASGRP1/IL6/CD177	9
GO:0120254	BP	GO:0120254	olefinic compound metabolic process	9/170	163/18986	0.0552147239263804	6.16651028509563	6.29669690209258	1.6461837043922e-05	0.000269010507790921	0.000169985901388073	ADM/SDR16C5/FADS1/EPHX2/ADH1C/PTGDS/AKR1B10/HSD11B2/PTGS2	9
GO:0070665	BP	GO:0070665	positive regulation of leukocyte proliferation	9/170	166/18986	0.0542168674698795	6.05506732813607	6.21780772364445	1.90384577246813e-05	0.000302269352500864	0.000191001938061033	CD55/ANXA1/CD40/IL1B/VCAM1/CD38/CD80/ADA/IL6	9
GO:2000116	BP	GO:2000116	regulation of cysteine-type endopeptidase activity	9/170	167/18986	0.0538922155688623	6.01880943994364	6.19194057730543	1.99702107672958e-05	0.000314085474509113	0.000198468464803716	S100A8/MMP9/PSMB9/LAMP3/CASP1/PLAUR/AIM2/LTF/PTGS2	9
GO:0031214	BP	GO:0031214	biomineral tissue development	9/170	182/18986	0.0494505494505494	5.52275371687136	5.82746429375283	3.93500786699087e-05	0.000573142450192149	0.000362164797277741	FGFR2/COL1A2/FGFR3/COL1A1/CEBPB/GJA1/LTF/SPP1/PTGS2	9
GO:0061138	BP	GO:0061138	morphogenesis of a branching epithelium	9/170	190/18986	0.0473684210526316	5.29021671826625	5.64923215537964	5.50015104893406e-05	0.000780741780251233	0.000493345395156396	FGFR2/COL4A1/ADM/TNC/HGF/EPHA2/AGT/KDR/WNT5A	9
GO:0045580	BP	GO:0045580	regulation of T cell differentiation	9/170	191/18986	0.0471204188481675	5.26251924853711	5.62766168107061	5.72838376146261e-05	0.000802932451920491	0.000507367528927607	ANXA1/VNN1/XBP1/IRF1/CD80/CD27/ADA/RASGRP1/IL7R	9
GO:0048771	BP	GO:0048771	tissue remodeling	9/170	191/18986	0.0471204188481675	5.26251924853711	5.62766168107061	5.72838376146261e-05	0.000802932451920491	0.000507367528927607	TIMP1/PPARG/CD38/EPHA2/AGT/GJA1/CAV1/IL6/SPP1	9
GO:0051897	BP	GO:0051897	positive regulation of phosphatidylinositol 3-kinase/protein kinase B signal transduction	9/170	192/18986	0.046875	5.23511029411765	5.60624195765209	5.96455332689579e-05	0.000829097661622444	0.000523901146118691	CHI3L1/XBP1/FGFR3/HGF/PDGFRB/AGT/KDR/CCL21/HBEGF	9
GO:1902107	BP	GO:1902107	positive regulation of leukocyte differentiation	9/170	195/18986	0.0461538461538462	5.15457013574661	5.54286834873498	6.72290798479131e-05	0.000911811406844166	0.0005761673964379	ANXA1/VNN1/XBP1/CD80/CD27/ADA/RASGRP1/IL7R/FOS	9
GO:1903708	BP	GO:1903708	positive regulation of hemopoiesis	9/170	195/18986	0.0461538461538462	5.15457013574661	5.54286834873498	6.72290798479131e-05	0.000911811406844166	0.0005761673964379	ANXA1/VNN1/XBP1/CD80/CD27/ADA/RASGRP1/IL7R/FOS	9
GO:0002700	BP	GO:0002700	regulation of production of molecular mediator of immune response	9/170	196/18986	0.0459183673469388	5.12827130852341	5.52203285266237	6.99307215721119e-05	0.000933338315803087	0.000589770103088769	CD55/XBP1/CD40/SLC7A5/IL1B/IL33/IRAK3/WNT5A/IL6	9
GO:0007369	BP	GO:0007369	gastrulation	9/170	202/18986	0.0445544554455446	4.97594641817123	5.39993182928485	8.81346578681003e-05	0.00112262777132371	0.000709380816380827	IL1RN/FGFR2/MMP9/ITGA5/COL5A2/ITGB2/EPHA2/GJA1/WNT5A	9
GO:0001763	BP	GO:0001763	morphogenesis of a branching structure	9/170	207/18986	0.0434782608695652	4.85575447570332	5.30181320364159	0.000106201433227702	0.00130320440041319	0.00082348595419668	FGFR2/COL4A1/ADM/TNC/HGF/EPHA2/AGT/KDR/WNT5A	9
GO:0060348	BP	GO:0060348	bone development	9/170	217/18986	0.0414746543778802	4.63198698834372	5.11469443532195	0.000151741630088505	0.00169444820265497	0.00107071023897538	FGFR2/FGFR3/COL1A1/KDR/GHR/STC1/GJA1/LTF/FBN1	9
GO:0045216	BP	GO:0045216	cell-cell junction organization	9/170	218/18986	0.0412844036697248	4.6107393416082	5.09661110988246	0.000157077973693443	0.00173667066624764	0.00109739032516072	CLDN2/IL1B/CLDN8/EPHA2/AGT/GJA1/NR1H4/CAV1/CD177	9
GO:0071356	BP	GO:0071356	cellular response to tumor necrosis factor	9/170	221/18986	0.0407239819004525	4.54815011977642	5.0430113772179	0.000174035913083047	0.00188071067363938	0.00118840822142617	CHI3L1/CD40/VCAM1/CASP1/CCL2/COL1A1/AIM2/NR1H4/FOS	9
GO:0045619	BP	GO:0045619	regulation of lymphocyte differentiation	9/170	223/18986	0.0403587443946188	4.50735953574255	5.00780822010722	0.000186168281139366	0.00197181802587359	0.00124597833465256	ANXA1/VNN1/XBP1/IRF1/CD80/CD27/ADA/RASGRP1/IL7R	9
GO:1901654	BP	GO:1901654	response to ketone	9/170	224/18986	0.0401785714285714	4.48723739495798	4.99036217589397	0.000192493781893379	0.00200265269982242	0.00126546255438897	MSN/HMGCS2/TNC/CD38/GHR/CAV1/CCL21/FOS/SPP1	9
GO:0002285	BP	GO:0002285	lymphocyte activation involved in immune response	9/170	227/18986	0.039647577092511	4.42793469810832	4.93863279686492	0.000212553884482187	0.00212553884482187	0.00134311346957951	ANXA1/XBP1/CD40/CD80/DOCK11/ADA/ITGAL/LCP1/IL6	9
GO:0006909	BP	GO:0006909	phagocytosis	9/170	239/18986	0.0376569037656904	4.20561161703175	4.74034633972278	0.000311029339676537	0.0028160764538281	0.00177945946540403	ANXA1/C4BPB/C2/NCF2/C3/CCL2/ITGB2/C4BPA/ITGAL	9
GO:0016485	BP	GO:0016485	protein processing	9/170	246/18986	0.0365853658536585	4.08593974175036	4.6305898018824	0.000384129974934625	0.00330806019545242	0.00209034062939664	PLAU/C1R/CASP1/PLAUR/THBD/CTSE/PLA2G7/PCSK1/MME	9
GO:0002274	BP	GO:0002274	myeloid leukocyte activation	9/170	247/18986	0.0364372469635627	4.06939747558943	4.61524235798642	0.0003956435671864	0.0033892362299871	0.00214163521084181	ANXA1/PLA2G2A/ITGB2/IL33/PTGDS/RASGRP1/WNT5A/IL6/CD177	9
GO:0002573	BP	GO:0002573	myeloid leukocyte differentiation	9/170	247/18986	0.0364372469635627	4.06939747558943	4.61524235798642	0.0003956435671864	0.0033892362299871	0.00214163521084181	MMP9/PPARG/CEBPB/IL33/EPHA2/LTF/FBN1/FOS/TNFAIP6	9
GO:0060047	BP	GO:0060047	heart contraction	9/170	253/18986	0.0355731225296443	3.97289002557545	4.52482249796234	0.000470860195529532	0.0038756306020244	0.00244898449039154	ADM/AGT/ADA/STC1/GJA1/RGS4/CAV1/CXCR4/HBEGF	9
GO:0003015	BP	GO:0003015	heart process	9/170	262/18986	0.0343511450381679	3.83641670408621	4.39427743639683	0.000605428539808826	0.00469487409342493	0.00296665885369286	ADM/AGT/ADA/STC1/GJA1/RGS4/CAV1/CXCR4/HBEGF	9
GO:0050708	BP	GO:0050708	regulation of protein secretion	9/170	272/18986	0.0330882352941176	3.69537197231834	4.25584651293653	0.000790340344012525	0.00575573946183034	0.00363701242976931	CPT1A/IL1B/NOS2/PPARG/CD38/NR1H4/PCSK1/ACSL4/IL6	9
GO:0010721	BP	GO:0010721	negative regulation of cell development	9/170	281/18986	0.0320284697508897	3.57701486288466	4.13673152764412	0.000993893163454272	0.00698017211230988	0.00441072305352872	ANXA1/IRF1/IL1B/LTF/FBN1/WNT5A/IL6/SPP1/TNFAIP6	9
GO:0008514	MF	GO:0008514	organic anion transmembrane transporter activity	9/169	268/18737	0.0335820895522388	3.72324030733904	4.28381690525438	0.00074843738183693	0.00762693331967157	0.00587120051415938	SLC23A1/ABCG2/ABCB1/SLC7A5/SLCO4A1/ABCB11/SLC2A3/SLC13A2/GJA1	9
GO:1903532	BP	GO:1903532	positive regulation of secretion by cell	9/170	298/18986	0.0302013422818792	3.37295696802211	3.92448516013503	0.00149389951749153	0.00950411965634541	0.00600558825731677	IL1B/PPARG/CD38/ITGB2/NR1H4/PCSK1/ACSL4/SPP1/CD177	9
GO:0051347	BP	GO:0051347	positive regulation of transferase activity	9/170	304/18986	0.0296052631578947	3.30638544891641	3.85321379607532	0.00171237155233793	0.0104488974505138	0.00660258688860432	CHI3L1/IL1B/PDGFRB/AGT/GHR/RASGRP1/LTF/FBN1/WNT5A	9
GO:0097193	BP	GO:0097193	intrinsic apoptotic signaling pathway	9/170	327/18986	0.0275229357798165	3.0738262277388	3.59557345842876	0.00279853463991757	0.0154195576377037	0.00974351309015621	S100A8/VNN1/XBP1/MMP9/PLAUR/CEBPB/EPHA2/CAV1/PTGS2	9
GO:0055074	BP	GO:0055074	calcium ion homeostasis	9/170	329/18986	0.027355623100304	3.05514035401395	3.574247643	0.00291412106171127	0.0156950250108244	0.00991757904061831	CD40/CXCL11/CXCL9/CXCL10/KDR/STC1/CAV1/CCL21/WNT5A	9
GO:0046394	BP	GO:0046394	carboxylic acid biosynthetic process	9/170	331/18986	0.027190332326284	3.03668029145193	3.55308289803954	0.00303345401759528	0.0162593135343107	0.0102741491021206	XBP1/IL1B/ABCB11/FADS1/CASP1/SCD/NR1H4/PTGDS/PTGS2	9
GO:0008202	BP	GO:0008202	steroid metabolic process	9/170	334/18986	0.0269461077844311	3.00940471997182	3.52163269550415	0.00321966241928128	0.0168004191660316	0.010616070052754	AQP8/ADM/HMGCS2/ABCB11/EPHX2/NR1H4/HSD11B1/HSD11B2/SPP1	9
GO:0016053	BP	GO:0016053	organic acid biosynthetic process	9/170	334/18986	0.0269461077844311	3.00940471997182	3.52163269550415	0.00321966241928128	0.0168004191660316	0.010616070052754	XBP1/IL1B/ABCB11/FADS1/CASP1/SCD/NR1H4/PTGDS/PTGS2	9
GO:0006066	BP	GO:0006066	alcohol metabolic process	9/170	363/18986	0.0247933884297521	2.76898395721925	3.23458445056147	0.00552325918025832	0.0244101823929622	0.0154246274288286	AQP8/HMGCS2/SDR16C5/EPHX2/ADH1C/NR1H4/PLEK/AKR1B10/HSD11B2	9
GO:0051090	BP	GO:0051090	regulation of DNA-binding transcription factor activity	9/170	363/18986	0.0247933884297521	2.76898395721925	3.23458445056147	0.00552325918025832	0.0244101823929622	0.0154246274288286	S100A8/IL1B/AIM2/AGT/IRAK3/NR1H4/LTF/WNT5A/IL6	9
GO:0001654	BP	GO:0001654	eye development	9/170	411/18986	0.0218978102189781	2.44559896951481	2.81624503397784	0.0119180397507186	0.0433972099618559	0.0274224003875231	COL4A1/COL5A2/PDGFRB/EPHA2/KDR/GJA1/FBN1/FOS/WNT5A	9
GO:0008009	MF	GO:0008009	chemokine activity	9/169	49/18737	0.183673469387755	20.3638449462625	12.948141927771	4.80951397673254e-10	1.02923599102076e-07	7.92304144588045e-08	CXCL1/CXCL11/CXCL9/CCL20/CXCL10/CCL2/CCL22/CXCL13/CCL21	9
GO:0072678	BP	GO:0072678	T cell migration	9/170	76/18986	0.118421052631579	13.2255417956656	10.1506827767285	2.54884370717775e-08	1.18152109068095e-06	7.46595102391013e-07	MSN/CXCL11/CCL20/CXCL10/CCL2/CXCL13/ITGAL/CCL21/WNT5A	9
GO:0010951	BP	GO:0010951	negative regulation of endopeptidase activity	9/170	109/18986	0.0825688073394495	9.22147868321641	8.18206274056235	5.92723774674651e-07	1.74177600452639e-05	1.10061635352791e-05	TIMP1/SERPINA1/MMP9/SERPINA3/SERPING1/LAMP3/PLAUR/LTF/PTGS2	9
GO:0072676	BP	GO:0072676	lymphocyte migration	9/170	110/18986	0.0818181818181818	9.13764705882353	8.13591340374022	6.40629080829379e-07	1.86618036589428e-05	1.1792266192658e-05	MSN/CXCL11/CCL20/CXCL10/CCL2/CXCL13/ITGAL/CCL21/WNT5A	9
GO:0042379	MF	GO:0042379	chemokine receptor binding	9/169	75/18737	0.12	13.3043786982249	10.1861591123265	2.40642049872386e-08	1.91881735068537e-06	1.47710238751727e-06	CXCL1/CXCL11/CXCL9/CCL20/CXCL10/CCL2/CCL22/CXCL13/CCL21	9
GO:0015908	BP	GO:0015908	fatty acid transport	9/170	120/18986	0.075	8.37617647058824	7.70456486056499	1.3366102627617e-06	3.58211550420135e-05	2.26351430603265e-05	ANXA1/CPT1A/IL1B/SLCO4A1/NOS2/PPARG/PLA2G2A/ACSL4/PTGS2	9
GO:0071230	BP	GO:0071230	cellular response to amino acid stimulus	9/170	91/18986	0.0989010989010989	11.0455074337427	9.13030397299595	1.2502902991651e-07	4.602717035388e-06	2.90842543854368e-06	XBP1/COL4A1/SLC7A5/HMGCS2/COL1A2/COL5A2/COL1A1/CEBPB/PTGS2	9
GO:0002688	BP	GO:0002688	regulation of leukocyte chemotaxis	9/170	126/18986	0.0714285714285714	7.97731092436975	7.46910584897153	2.01059052636386e-06	5.0904056557421e-05	3.21659254475958e-05	CXCL10/CCL2/CXCL13/MMP28/PLA2G7/CCL21/WNT5A/IL6/TNFAIP6	9
GO:0043200	BP	GO:0043200	response to amino acid	9/170	129/18986	0.0697674418604651	7.79179206566348	7.35714041939989	2.44553231056957e-06	5.72904422406157e-05	3.62014389146515e-05	XBP1/COL4A1/SLC7A5/HMGCS2/COL1A2/COL5A2/COL1A1/CEBPB/PTGS2	9
GO:0071229	BP	GO:0071229	cellular response to acid chemical	9/170	100/18986	0.09	10.0514117647059	8.62605928680179	2.8328052845866e-07	9.11037157419292e-06	5.75678153517736e-06	XBP1/COL4A1/SLC7A5/HMGCS2/COL1A2/COL5A2/COL1A1/CEBPB/PTGS2	9
GO:0048661	BP	GO:0048661	positive regulation of smooth muscle cell proliferation	9/170	101/18986	0.0891089108910891	9.95189283634246	8.57399401706907	3.08625666737165e-07	9.6625792856963e-06	6.10571781415091e-06	FGFR2/XBP1/MMP9/PDGFRB/GJA1/HPGD/HBEGF/IL6/PTGS2	9
GO:0050829	BP	GO:0050829	defense response to Gram-negative bacterium	8/170	107/18986	0.0747663551401869	8.3500824628917	7.24704096826229	5.37871466686537e-06	0.000105372480315783	6.65841501696907e-05	ADM/MMP7/NPY/NOS2/TREM1/LTF/IL6/LYZ	8
GO:0032963	BP	GO:0032963	collagen metabolic process	8/170	111/18986	0.0720720720720721	8.04917859035506	7.0798267788076	7.06851248016833e-06	0.00013010723521189	8.22138727450464e-05	MMP9/MMP7/COL1A2/COL1A1/PCOLCE/CIITA/MMP28/IL6	8
GO:0045582	BP	GO:0045582	positive regulation of T cell differentiation	8/170	122/18986	0.0655737704918033	7.32343297974928	6.66011994512141	1.41834182487486e-05	0.000235220055115385	0.000148633945274796	ANXA1/VNN1/XBP1/CD80/CD27/ADA/RASGRP1/IL7R	8
GO:1990748	BP	GO:1990748	cellular detoxification	8/170	125/18986	0.064	7.14767058823529	6.55464758872563	1.69362428531541e-05	0.000275419483291584	0.000174035689206402	DUOX2/AQP8/ABCG2/GPX8/GPX7/AKR1B10/MB/PTGS2	8
GO:0001704	BP	GO:0001704	formation of primary germ layer	8/170	132/18986	0.0606060606060606	6.76862745098039	6.32155347061644	2.51478464068783e-05	0.000386446263591938	0.000244192752893444	FGFR2/MMP9/ITGA5/COL5A2/ITGB2/EPHA2/GJA1/WNT5A	8
GO:0097237	BP	GO:0097237	cellular response to toxic substance	8/170	135/18986	0.0592592592592593	6.61821350762527	6.22678737692116	2.95702066400358e-05	0.000452329644950319	0.000285824011310319	DUOX2/AQP8/ABCG2/GPX8/GPX7/AKR1B10/MB/PTGS2	8
GO:0045621	BP	GO:0045621	positive regulation of lymphocyte differentiation	8/170	137/18986	0.0583941605839416	6.5215972520395	6.16519704245447	3.28660131068421e-05	0.000493727102726103	0.00031198278195827	ANXA1/VNN1/XBP1/CD80/CD27/ADA/RASGRP1/IL7R	8
GO:0030183	BP	GO:0030183	B cell differentiation	8/170	139/18986	0.0575539568345324	6.42776132035548	6.10482383103022	3.64636407321811e-05	0.000538119808162143	0.000340034229132465	AQP8/XBP1/VCAM1/DOCK11/CD27/ADA/IL6/CR2	8
GO:0002702	BP	GO:0002702	positive regulation of production of molecular mediator of immune response	8/170	140/18986	0.0571428571428571	6.3818487394958	6.07508027695286	3.83823316831998e-05	0.000561488258247683	0.000354800593035692	CD55/XBP1/CD40/SLC7A5/IL1B/IL33/WNT5A/IL6	8
GO:0002020	MF	GO:0002020	protease binding	8/169	136/18737	0.0588235294117647	6.52175426383571	6.16563214851732	3.27992228595577e-05	0.000561522695355627	0.000432259231791223	SERPINA1/XBP1/COL1A2/CASP1/SELL/COL1A1/VWF/CD177	8
GO:0001889	BP	GO:0001889	liver development	8/170	147/18986	0.054421768707483	6.07795118047219	5.87468215989642	5.43198879492005e-05	0.000774347338850305	0.000489304791336359	XBP1/CPT1A/SLC7A5/HMGCS2/CEBPB/HGF/ADA/IL6	8
GO:0061008	BP	GO:0061008	hepaticobiliary system development	8/170	150/18986	0.0533333333333333	5.95639215686275	5.79272696550753	6.26643354220823e-05	0.000863891043884674	0.000545886846583529	XBP1/CPT1A/SLC7A5/HMGCS2/CEBPB/HGF/ADA/IL6	8
GO:0002687	BP	GO:0002687	positive regulation of leukocyte migration	8/170	152/18986	0.0526315789473684	5.87801857585139	5.73931511214677	6.87990036599428e-05	0.000921906649043234	0.000582546510990084	CCL20/CXCL10/CXCL13/PLA2G7/SELE/CCL21/WNT5A/IL6	8
GO:0010565	BP	GO:0010565	regulation of cellular ketone metabolic process	8/170	153/18986	0.0522875816993464	5.83960015378701	5.71296486702852	7.20486385424993e-05	0.000946521329872049	0.000598100359582935	CPT1A/ADM/IL1B/ABCB11/PPARG/NR1H4/CAV1/PTGS2	8
GO:0007043	BP	GO:0007043	cell-cell junction assembly	8/170	159/18986	0.050314465408805	5.61923788383278	5.55961142112614	9.43401154375049e-05	0.00117925144296881	0.000745160927513049	CLDN2/IL1B/CLDN8/EPHA2/AGT/GJA1/NR1H4/CAV1	8
GO:0097696	BP	GO:0097696	cell surface receptor signaling pathway via STAT	8/170	160/18986	0.05	5.58411764705882	5.5348114186274	9.8558626732283e-05	0.00122509781851139	0.000774130938892824	CD40/PPARG/FGFR3/CCL2/GHR/IL7R/CAV1/IL6	8
GO:0050730	BP	GO:0050730	regulation of peptidyl-tyrosine phosphorylation	8/170	162/18986	0.0493827160493827	5.51517792302106	5.48583230975578	0.000107465183812754	0.00130912133008264	0.000827224821617027	ITGA5/FGFR3/CD80/ITGB2/GHR/CAV1/HBEGF/IL6	8
GO:0008083	MF	GO:0008083	growth factor activity	8/169	162/18737	0.0493827160493827	5.47505296223245	5.45745926852058	0.000112883768804847	0.00155852429188628	0.00119974939340975	TIMP1/CXCL1/REG1A/HGF/AGT/TFF1/HBEGF/IL6	8
GO:0042129	BP	GO:0042129	regulation of T cell proliferation	8/170	182/18986	0.043956043956044	4.90911441499677	5.03680414624621	0.000239173726893749	0.00231569937888457	0.00146327461144913	CD55/ANXA1/IRF1/IL1B/VCAM1/CD80/CEBPB/IL6	8
GO:0001659	BP	GO:0001659	temperature homeostasis	8/170	185/18986	0.0432432432432432	4.82950715421304	4.97512943397774	0.000267185708957522	0.00250720483195434	0.00158428559844782	IL1B/CEBPB/SCD/G0S2/GJA1/CAV1/CXCR4/PTGS2	8
GO:1905952	BP	GO:1905952	regulation of lipid localization	8/170	188/18986	0.0425531914893617	4.75244055068836	4.91476811108429	0.000297827947851256	0.00270385806314826	0.00170854943126195	IL1B/PPARG/C3/AGT/CAV1/ACSL4/IL6/SPP1	8
GO:0008217	BP	GO:0008217	regulation of blood pressure	8/170	190/18986	0.0421052631578947	4.70241486068111	4.87523182557724	0.000319807810778623	0.00287998969383975	0.00181984580496834	ADM/NPY/NOS2/PPARG/COL1A2/AGT/HSD11B2/PTGS2	8
GO:0001837	BP	GO:0001837	epithelial to mesenchymal transition	8/170	192/18986	0.0416666666666667	4.65343137254902	4.83624246542888	0.000343094648419811	0.00305682731969778	0.00193158829219552	FGFR2/IL1B/PDPN/COL1A1/HGF/AGT/WNT5A/IL6	8
GO:0071466	BP	GO:0071466	cellular response to xenobiotic stimulus	8/170	198/18986	0.0404040404040404	4.5124183006536	4.72242054780847	0.000421385216035993	0.00356474867101155	0.0022525403228293	ABCB1/IL1B/ABCB11/NOS2/AIM2/ADA/NAT2/CXCR4	8
GO:0030073	BP	GO:0030073	insulin secretion	8/170	206/18986	0.0388349514563107	4.33717875499714	4.57753206946119	0.000547773354385566	0.00432792626696143	0.00273478702996369	IL1RN/CPT1A/IL1B/NOS2/CD38/NR1H4/ACSL4/IL6	8
GO:0002791	BP	GO:0002791	regulation of peptide secretion	8/170	207/18986	0.0386473429951691	4.31622620062518	4.5599407243195	0.000565524989406987	0.00442661560385556	0.00279714814747951	S100A8/CPT1A/IL1B/NOS2/CD38/NR1H4/ACSL4/IL6	8
GO:0090087	BP	GO:0090087	regulation of peptide transport	8/170	207/18986	0.0386473429951691	4.31622620062518	4.5599407243195	0.000565524989406987	0.00442661560385556	0.00279714814747951	S100A8/CPT1A/IL1B/NOS2/CD38/NR1H4/ACSL4/IL6	8
GO:0051091	BP	GO:0051091	positive regulation of DNA-binding transcription factor activity	8/170	208/18986	0.0384615384615385	4.29547511312217	4.54246035490576	0.000583739434575292	0.00454773745541216	0.00287368421770113	S100A8/IL1B/AIM2/AGT/IRAK3/LTF/WNT5A/IL6	8
GO:0008016	BP	GO:0008016	regulation of heart contraction	8/170	213/18986	0.0375586854460094	4.19464236398785	4.45667862020177	0.000682069306352645	0.00515786044307305	0.00325921676387114	ADM/AGT/ADA/STC1/GJA1/RGS4/CAV1/HBEGF	8
GO:0045732	BP	GO:0045732	positive regulation of protein catabolic process	8/170	213/18986	0.0375586854460094	4.19464236398785	4.45667862020177	0.000682069306352645	0.00515786044307305	0.00325921676387114	XBP1/MSN/C4BPB/IL1B/IL33/C4BPA/CAV1/WNT5A	8
GO:0098858	CC	GO:0098858	actin-based cell projection	8/170	234/19960	0.0341880341880342	4.01407742584213	4.29846872564192	0.000910992311162413	0.00528881647313734	0.00367593388714658	S100P/MSN/SLC7A5/PDPN/VCAM1/PLEKHG6/ICAM2/LCP1	8
GO:0034764	BP	GO:0034764	positive regulation of transmembrane transport	8/170	216/18986	0.037037037037037	4.1363834422658	4.40646171273763	0.000747206929124365	0.00548912024879357	0.00346853757119367	SLC7A5/CXCL11/CXCL9/C3/CXCL10/CCL2/CAV1/CA2	8
GO:0002064	BP	GO:0002064	epithelial cell development	8/170	219/18986	0.0365296803652968	4.07972065538544	4.35714552712397	0.000817265062656945	0.00593891097592357	0.00375275725768493	MSN/IL1B/EPHA2/KDR/STC1/GJA1/CXCR4/WNT5A	8
GO:0043123	BP	GO:0043123	positive regulation of canonical NF-kappaB signal transduction	8/170	223/18986	0.0358744394618834	4.00654180954893	4.29274063138429	0.000918794025877287	0.0065664221834361	0.00414927730114376	CD40/IL1B/CASP1/IRAK3/GJA1/CAV1/LTF/CCL21	8
GO:0072330	BP	GO:0072330	monocarboxylic acid biosynthetic process	8/170	224/18986	0.0357142857142857	3.98865546218487	4.27687349213173	0.000945694034913729	0.0067405851424702	0.00425932968468423	XBP1/IL1B/ABCB11/FADS1/SCD/NR1H4/PTGDS/PTGS2	8
GO:0097191	BP	GO:0097191	extrinsic apoptotic signaling pathway	8/170	236/18986	0.0338983050847458	3.78584247258225	4.09334198470889	0.00132058009862206	0.00859018122404639	0.00542807680803057	IL1B/FGFR3/HGF/IL33/CD27/AGT/G0S2/CAV1	8
GO:0072593	BP	GO:0072593	reactive oxygen species metabolic process	8/170	242/18986	0.0330578512396694	3.69197860962567	4.00603057028896	0.0015479322007303	0.00980119185885791	0.00619330615181878	DUOX2/NOS2/NCF2/ITGB2/PDGFRB/AGT/MB/CD177	8
GO:0009743	BP	GO:0009743	response to carbohydrate	8/170	243/18986	0.0329218106995885	3.67678528201404	3.99174903657656	0.00158867079980891	0.00980119185885791	0.00619330615181878	COL6A3/XBP1/HMGCS2/IL1B/COL1A1/NR1H4/PCSK1/PTGS2	8
GO:0045860	BP	GO:0045860	positive regulation of protein kinase activity	8/170	243/18986	0.0329218106995885	3.67678528201404	3.99174903657656	0.00158867079980891	0.00980119185885791	0.00619330615181878	CHI3L1/IL1B/PDGFRB/GHR/RASGRP1/LTF/FBN1/WNT5A	8
GO:0022604	BP	GO:0022604	regulation of cell morphogenesis	8/170	248/18986	0.032258064516129	3.60265654648956	3.92145461953773	0.0018052995875629	0.0108273909375457	0.00684175433634072	ANXA1/MSN/PDPN/CCL2/ITGB2/KDR/CXCR4/WNT5A	8
GO:0030072	BP	GO:0030072	peptide hormone secretion	8/170	250/18986	0.032	3.57383529411765	3.89384290907884	0.00189822255747237	0.0113293482545723	0.00715893773446815	IL1RN/CPT1A/IL1B/NOS2/CD38/NR1H4/ACSL4/IL6	8
GO:0051222	BP	GO:0051222	positive regulation of protein transport	8/170	257/18986	0.0311284046692607	3.47649347676814	3.79937853175088	0.00225356984079777	0.012971578980537	0.00819665210679021	XBP1/IL1B/PPARG/CD38/NR1H4/PCSK1/ACSL4/PTGS2	8
GO:0033674	BP	GO:0033674	positive regulation of kinase activity	8/170	258/18986	0.0310077519379845	3.46301869585043	3.78615134606199	0.00230833412952624	0.0131871734632208	0.00833288478697155	CHI3L1/IL1B/PDGFRB/GHR/RASGRP1/LTF/FBN1/WNT5A	8
GO:0071900	BP	GO:0071900	regulation of protein serine/threonine kinase activity	8/170	262/18986	0.0305343511450382	3.41014818140997	3.7338871106933	0.00253793141441348	0.0143373865738367	0.00905969659072605	IL1B/PDGFRB/AGT/GHR/IRAK3/RASGRP1/LTF/WNT5A	8
GO:0001894	BP	GO:0001894	tissue homeostasis	8/170	270/18986	0.0296296296296296	3.30910675381264	3.63233156358229	0.00305060049761224	0.016299061669858	0.0102992656773243	SLC22A5/SERPINA3/CD38/TFF1/GJA1/IL6/SPP1/PTGS2	8
GO:0060249	BP	GO:0060249	anatomical structure homeostasis	8/170	270/18986	0.0296296296296296	3.30910675381264	3.63233156358229	0.00305060049761224	0.016299061669858	0.0102992656773243	SLC22A5/SERPINA3/CD38/TFF1/GJA1/IL6/SPP1/PTGS2	8
GO:0048762	BP	GO:0048762	mesenchymal cell differentiation	8/170	274/18986	0.0291970802919708	3.26079862601975	3.58296995830237	0.00333548428603078	0.0172970160343701	0.0109298662199901	FGFR2/IL1B/PDPN/COL1A1/HGF/AGT/WNT5A/IL6	8
GO:0071695	BP	GO:0071695	anatomical structure maturation	8/170	276/18986	0.0289855072463768	3.23716965046888	3.55862868834231	0.00348546831361206	0.0176379438830822	0.0111452961976051	PPARG/FGFR3/C3/KDR/GJA1/LTF/CCL21/WNT5A	8
GO:0002221	BP	GO:0002221	pattern recognition receptor signaling pathway	8/170	278/18986	0.0287769784172662	3.21388066017774	3.53450852090292	0.00364063733312979	0.0182850600689427	0.0115542044928967	S100A8/IRF1/CASP1/AIM2/IRAK3/NR1H4/CAV1/LTF	8
GO:0002758	BP	GO:0002758	innate immune response-activating signaling pathway	8/170	297/18986	0.0269360269360269	3.0082788671024	3.31570069353488	0.00539641313044599	0.0241277723278662	0.0152461744387553	S100A8/IRF1/CASP1/AIM2/IRAK3/NR1H4/CAV1/LTF	8
GO:0031348	BP	GO:0031348	negative regulation of defense response	8/170	297/18986	0.0269360269360269	3.0082788671024	3.31570069353488	0.00539641313044599	0.0241277723278662	0.0152461744387553	SERPING1/PPARG/HGF/IL33/ADA/IRAK3/NR1H4/TNFAIP6	8
GO:0006874	BP	GO:0006874	intracellular calcium ion homeostasis	8/170	304/18986	0.0263157894736842	2.9390092879257	3.23944869772904	0.00618487027484685	0.0264614500903409	0.0167208094679264	CD40/CXCL11/CXCL9/CXCL10/STC1/CAV1/CCL21/WNT5A	8
GO:0030100	BP	GO:0030100	regulation of endocytosis	8/170	307/18986	0.0260586319218241	2.91028932745737	3.20743331082133	0.0065484023607955	0.0277685416565379	0.0175467516956159	C2/C3/CCL2/CAV1/SELE/CCL21/WNT5A/CD177	8
GO:0030246	MF	GO:0030246	carbohydrate binding	8/169	280/18737	0.0285714285714286	3.16770921386306	3.48657258198004	0.003968079898994	0.0281978049706011	0.0217066231082099	CHI3L1/REG4/REG1A/SELL/SLC2A3/GALNT12/SELE/ALDOB	8
GO:0048608	BP	GO:0048608	reproductive structure development	8/170	309/18986	0.0258899676375405	2.89145250333143	3.18630415328021	0.0067996173271688	0.028296544156541	0.0178803928668669	FGFR2/TNC/C3/CEBPB/KDR/GJA1/WNT5A/TNFAIP6	8
GO:0061458	BP	GO:0061458	reproductive system development	8/170	313/18986	0.0255591054313099	2.85450103364029	3.14454858442256	0.00732389028963506	0.0301783917223585	0.0190695194826906	FGFR2/TNC/C3/CEBPB/KDR/GJA1/WNT5A/TNFAIP6	8
GO:0007162	BP	GO:0007162	negative regulation of cell adhesion	8/170	314/18986	0.0254777070063694	2.84541026601724	3.13421255647858	0.00745960314350684	0.0306998409468648	0.0193990196839419	IL1RN/ANXA1/IRF1/TNC/COL1A1/CD80/CEBPB/CCL21	8
GO:0002218	BP	GO:0002218	activation of innate immune response	8/170	317/18986	0.0252365930599369	2.81848209315272	3.10344634501739	0.00787814710800788	0.0317209048219067	0.0200442229683753	S100A8/IRF1/CASP1/AIM2/IRAK3/NR1H4/CAV1/LTF	8
GO:0048872	BP	GO:0048872	homeostasis of number of cells	8/170	339/18986	0.023598820058997	2.63557175082422	2.88822533912949	0.0115087887703904	0.0419983032470674	0.0265384407949262	ANXA1/PLA2G2A/DOCK11/AIM2/ADA/IL7R/MB/IL6	8
GO:0060485	BP	GO:0060485	mesenchyme development	8/170	341/18986	0.0234604105571848	2.62011385199241	2.86950932319403	0.0118913251463083	0.0433470503157048	0.0273907048499237	FGFR2/IL1B/PDPN/COL1A1/HGF/AGT/WNT5A/IL6	8
GO:0021700	BP	GO:0021700	developmental maturation	8/170	350/18986	0.0228571428571429	2.55273949579832	2.78690638433269	0.0137297052519886	0.0474805782527896	0.0300026529038052	PPARG/FGFR3/C3/KDR/GJA1/LTF/CCL21/WNT5A	8
GO:0034765	BP	GO:0034765	regulation of monoatomic ion transmembrane transport	8/170	354/18986	0.0225988700564972	2.5238949817215	2.75101552561432	0.0146102546181596	0.0499942318394636	0.0315910134262879	MMP9/CXCL11/CXCL9/CXCL10/CCL2/AGT/RGS4/CAV1	8
GO:0051591	BP	GO:0051591	response to cAMP	8/170	91/18986	0.0879120879120879	9.81822882999354	8.01483750346298	1.58322775077189e-06	4.20937536911573e-05	2.65987552782144e-05	DUOX2/AQP8/HMGCS2/AQP9/COL1A1/THBD/STC1/FOS	8
GO:0002920	BP	GO:0002920	regulation of humoral immune response	8/170	48/18986	0.166666666666667	18.6137254901961	11.6137078099775	9.74350305303224e-09	5.62771297028587e-07	3.55611336472738e-07	CD55/C4BPB/IL1B/SERPING1/C3/C4BPA/CXCL13/CR2	8
GO:0006801	BP	GO:0006801	superoxide metabolic process	7/170	77/18986	0.0909090909090909	10.1529411764706	7.64958477840895	5.78922583711433e-06	0.000112755270664727	7.12492849353545e-05	DUOX2/NOS2/NCF2/ITGB2/AGT/MB/CD177	7
GO:0031091	CC	GO:0031091	platelet alpha granule	7/170	91/19960	0.0769230769230769	9.0316742081448	7.11720913745813	1.27468147569582e-05	0.000133204214210213	9.25821282347487e-05	TIMP1/SERPINA1/SERPINA3/SERPING1/VWF/HGF/THBS2	7
GO:1903036	BP	GO:1903036	positive regulation of response to wounding	7/170	81/18986	0.0864197530864197	9.65156136528686	7.41676929958608	8.12349777132499e-06	0.000143230092283888	9.05061164439588e-05	DUOX2/ANXA1/XBP1/PLAU/THBD/CXCR4/HBEGF	7
GO:0001618	MF	GO:0001618	virus receptor activity	7/169	79/18737	0.0886075949367089	9.82390832147405	7.49792714064511	7.2018963511637e-06	0.000162232191489372	0.000124886069690539	CD55/ITGA5/CD80/EPHA2/ANPEP/CXCR4/CR2	7
GO:0140272	MF	GO:0140272	exogenous protein binding	7/169	80/18737	0.0875	9.70110946745562	7.44042850079137	7.83310417697723e-06	0.000167628429387313	0.000129040084599677	CD55/ITGA5/CD80/EPHA2/ANPEP/CXCR4/CR2	7
GO:0005902	CC	GO:0005902	microvillus	7/170	100/19960	0.07	8.21882352941176	6.70730037349292	2.3643725728188e-05	0.000214849507703969	0.000149328794072766	S100P/MSN/SLC7A5/PDPN/VCAM1/PLEKHG6/ICAM2	7
GO:0033273	BP	GO:0033273	response to vitamin	7/170	93/18986	0.0752688172043011	8.40619860847565	6.80538148753835	2.02287513192637e-05	0.000316665032334269	0.00020009846976409	CD40/TNC/CXCL10/COL1A1/STC1/SPP1/PTGS2	7
GO:0004867	MF	GO:0004867	serine-type endopeptidase inhibitor activity	7/169	102/18737	0.0686274509803922	7.60871330780833	6.38486217547723	3.85712236333789e-05	0.000634941681349468	0.00048877704442298	SERPINA1/COL6A3/SERPINA3/SERPING1/AGT/SLPI/TFPI2	7
GO:0002444	BP	GO:0002444	myeloid leukocyte mediated immunity	7/170	116/18986	0.0603448275862069	6.7394523326572	5.89358575427064	8.38211390647232e-05	0.00107175883918635	0.000677237085814216	C3/ITGB2/PTGDS/RASGRP1/TREM1/IL6/CD177	7
GO:0051928	BP	GO:0051928	positive regulation of calcium ion transport	7/170	120/18986	0.0583333333333333	6.51480392156863	5.76032374990552	0.000103790006366951	0.00127829603429885	0.000807746527879021	CXCL11/CXCL9/CXCL10/CCL2/PDGFRB/STC1/CAV1	7
GO:0051092	BP	GO:0051092	positive regulation of NF-kappaB transcription factor activity	7/170	122/18986	0.0573770491803279	6.40800385728062	5.69594941047296	0.000115135419971748	0.00135811146797661	0.000858181354941387	S100A8/IL1B/AIM2/AGT/IRAK3/LTF/WNT5A	7
GO:0071887	BP	GO:0071887	leukocyte apoptotic process	7/170	122/18986	0.0573770491803279	6.40800385728062	5.69594941047296	0.000115135419971748	0.00135811146797661	0.000858181354941387	ANXA1/CD27/ADA/IL7R/CCL21/WNT5A/IL6	7
GO:0043405	BP	GO:0043405	regulation of MAP kinase activity	7/170	123/18986	0.0569105691056911	6.355906265	5.66430004340992	0.000121174711968158	0.00140949751768517	0.000890651848567128	IL1B/PDGFRB/AGT/GHR/IRAK3/RASGRP1/WNT5A	7
GO:0002367	BP	GO:0002367	cytokine production involved in immune response	7/170	127/18986	0.0551181102362205	6.15572024085225	5.54112545659411	0.000147961510335446	0.00166892612667927	0.00105458301359058	CD55/SLC7A5/IL1B/IRAK3/TREM1/WNT5A/IL6	7
GO:0071774	BP	GO:0071774	response to fibroblast growth factor	7/170	128/18986	0.0546875	6.10762867647059	5.51115461094889	0.000155357015737859	0.00172333113484049	0.00108896116643024	FGFR2/TNC/FGFR3/CCL2/COL1A1/CXCL13/WNT5A	7
GO:0007259	BP	GO:0007259	cell surface receptor signaling pathway via JAK-STAT	7/170	132/18986	0.053030303030303	5.92254901960784	5.39437797008245	0.00018799477988692	0.00197181802587359	0.00124597833465256	CD40/FGFR3/CCL2/GHR/IL7R/CAV1/IL6	7
GO:0045834	BP	GO:0045834	positive regulation of lipid metabolic process	7/170	132/18986	0.053030303030303	5.92254901960784	5.39437797008245	0.00018799477988692	0.00197181802587359	0.00124597833465256	XBP1/CPT1A/ADM/IL1B/PPARG/NR1H4/PTGS2	7
GO:0030879	BP	GO:0030879	mammary gland development	7/170	136/18986	0.0514705882352941	5.74835640138408	5.28230160801245	0.000225964077157505	0.00223958478839539	0.00141517832190515	FGFR2/XBP1/CEBPB/EPHA2/GJA1/CAV1/WNT5A	7
GO:0034219	BP	GO:0034219	carbohydrate transmembrane transport	7/170	137/18986	0.0510948905109489	5.70639759553456	5.25497735748238	0.000236361665221772	0.00231523853360508	0.00146298340646656	SLC23A1/AQP7/IL1B/ABCB11/AQP9/C3/SLC2A3	7
GO:0002456	BP	GO:0002456	T cell mediated immunity	7/170	138/18986	0.0507246376811594	5.66504688832055	5.2279211541759	0.00024714144550369	0.00238594767273015	0.00150766402823577	CD55/IL1B/CD80/C4BPA/IL7R/IL6/CR2	7
GO:0090288	BP	GO:0090288	negative regulation of cellular response to growth factor stimulus	7/170	139/18986	0.0503597122302158	5.62429115531105	5.20112827008322	0.000258313753332482	0.00245141947213545	0.00154903521082935	PPARG/AGT/CXCL13/CAV1/FBN1/WNT5A/TNFAIP6	7
GO:0008643	BP	GO:0008643	carbohydrate transport	7/170	142/18986	0.0492957746478873	5.50546810273405	5.12228399030782	0.000294291705756504	0.0026989731557964	0.00170546269169099	SLC23A1/AQP7/IL1B/ABCB11/AQP9/C3/SLC2A3	7
GO:0003158	BP	GO:0003158	endothelium development	7/170	148/18986	0.0472972972972973	5.28227344992051	4.97111679522892	0.000378316521383296	0.00327483293703887	0.0020693445518885	MSN/IL1B/PDPN/CXCL10/KDR/STC1/CXCR4	7
GO:0062013	BP	GO:0062013	positive regulation of small molecule metabolic process	7/170	153/18986	0.0457516339869281	5.10965013456363	4.85128648823792	0.00046212812978161	0.00381312619401082	0.00240948838213849	NNMT/CPT1A/ADM/IL1B/PPARG/NR1H4/PTGS2	7
GO:2001235	BP	GO:2001235	positive regulation of apoptotic signaling pathway	7/170	153/18986	0.0457516339869281	5.10965013456363	4.85128648823792	0.00046212812978161	0.00381312619401082	0.00240948838213849	S100A8/VNN1/PPARG/AGT/G0S2/CAV1/WNT5A	7
GO:0045667	BP	GO:0045667	regulation of osteoblast differentiation	7/170	156/18986	0.0448717948717949	5.01138763197587	4.78187125890296	0.000519126695897852	0.00418802970025355	0.00264638734554906	FGFR2/PPARG/CEBPB/HGF/LTF/IL6/TNFAIP6	7
GO:0048754	BP	GO:0048754	branching morphogenesis of an epithelial tube	7/170	158/18986	0.0443037974683544	4.94795234549516	4.73657545012604	0.000560139808546729	0.00441521966736833	0.0027899471330959	FGFR2/COL4A1/TNC/EPHA2/AGT/KDR/WNT5A	7
GO:0050796	BP	GO:0050796	regulation of insulin secretion	7/170	173/18986	0.0404624277456647	4.51893913634818	4.41948728113707	0.000956561390441712	0.00675858668651498	0.00427070473733908	CPT1A/IL1B/NOS2/CD38/NR1H4/ACSL4/IL6	7
GO:2001242	BP	GO:2001242	regulation of intrinsic apoptotic signaling pathway	7/170	189/18986	0.037037037037037	4.1363834422658	4.11890611637679	0.0015944350241052	0.00981867156388313	0.00620435145796354	S100A8/VNN1/XBP1/MMP9/PLAUR/CAV1/PTGS2	7
GO:0046631	BP	GO:0046631	alpha-beta T cell activation	7/170	196/18986	0.0357142857142857	3.98865546218487	3.99766692014644	0.00196060038537055	0.0115430778400551	0.00729399199885335	CD55/ANXA1/IRF1/CD80/CEBPB/ADA/IL6	7
GO:0046890	BP	GO:0046890	regulation of lipid biosynthetic process	7/170	196/18986	0.0357142857142857	3.98865546218487	3.99766692014644	0.00196060038537055	0.0115430778400551	0.00729399199885335	AQP8/XBP1/ADM/IL1B/C3/NR1H4/PTGS2	7
GO:0070374	BP	GO:0070374	positive regulation of ERK1 and ERK2 cascade	7/170	197/18986	0.0355329949238579	3.96840848014333	3.98080636161951	0.0020178230248468	0.0118383662578577	0.00748058273198803	CHI3L1/FGFR2/PLA2G2A/FGFR3/PDGFRB/KDR/CCL21	7
GO:0001935	BP	GO:0001935	endothelial cell proliferation	7/170	202/18986	0.0346534653465347	3.87018054746651	3.89813585596243	0.00232360843247172	0.0132382453210548	0.00836515674489907	XBP1/PPARG/CCL2/EPHA2/KDR/CAV1/WNT5A	7
GO:0031406	MF	GO:0031406	carboxylic acid binding	7/169	187/18737	0.0374331550802139	4.15020725880454	4.13035329926978	0.00156287623282135	0.013772909253916	0.0106023625097779	S100A8/NOS2/PPARG/SELL/NR1H4/PTGDS/SELE	7
GO:0090276	BP	GO:0090276	regulation of peptide hormone secretion	7/170	204/18986	0.0343137254901961	3.83223760092272	3.8658051388164	0.00245546898780753	0.0138949680897892	0.00878013537425488	CPT1A/IL1B/NOS2/CD38/NR1H4/ACSL4/IL6	7
GO:0051216	BP	GO:0051216	cartilage development	7/170	209/18986	0.0334928229665072	3.7405572755418	3.7867360315538	0.00281038260997515	0.0154594117297484	0.00976869661854642	TIMP1/CHI3L1/FGFR3/COL1A1/GHR/STC1/WNT5A	7
GO:0043270	BP	GO:0043270	positive regulation of monoatomic ion transport	7/170	215/18986	0.0325581395348837	3.63616963064295	3.69500462962681	0.00328683057441022	0.0170976435159538	0.0108038840881644	CXCL11/CXCL9/CXCL10/CCL2/PDGFRB/STC1/CAV1	7
GO:0043177	MF	GO:0043177	organic acid binding	7/169	199/18737	0.0351758793969849	3.89994350450477	3.92359221337595	0.00222384188597	0.0176260060591696	0.0135684699865226	S100A8/NOS2/PPARG/SELL/NR1H4/PTGDS/SELE	7
GO:0034284	BP	GO:0034284	response to monosaccharide	7/170	218/18986	0.0321100917431193	3.5861305990286	3.65036096367611	0.00354704068643505	0.0178954612945142	0.0113080196899507	COL6A3/XBP1/HMGCS2/COL1A1/NR1H4/PCSK1/PTGS2	7
GO:0042594	BP	GO:0042594	response to starvation	7/170	230/18986	0.0304347826086957	3.39902813299233	3.47932707077495	0.00474782185781629	0.0222450394736847	0.0140564884152647	XBP1/ADM/SLC7A5/HMGCS2/FADS1/CAV1/FOS	7
GO:0007160	BP	GO:0007160	cell-matrix adhesion	7/170	241/18986	0.029045643153527	3.24388577007567	3.33221221893423	0.00609711363269854	0.0261527921504995	0.016525770625186	PLAU/ITGA5/VCAM1/ITGB2/KDR/ITGAL/CCL21	7
GO:0034599	BP	GO:0034599	cellular response to oxidative stress	7/170	251/18986	0.0278884462151394	3.11464729318022	3.20563493244318	0.0075555093164959	0.0309992667715089	0.0195882248161837	XBP1/GPX8/HGF/GPX7/MB/FOS/IL6	7
GO:0045444	BP	GO:0045444	fat cell differentiation	7/170	251/18986	0.0278884462151394	3.11464729318022	3.20563493244318	0.0075555093164959	0.0309992667715089	0.0195882248161837	XBP1/PPARG/CEBPB/MB/WNT5A/IL6/PTGS2	7
GO:0090257	BP	GO:0090257	regulation of muscle system process	7/170	254/18986	0.0275590551181102	3.07786012042612	3.16889026909006	0.00803953350163403	0.032254415844879	0.0203813449376439	PPARG/AGT/ADA/STC1/RGS4/CAV1/PTGS2	7
GO:1901617	BP	GO:1901617	organic hydroxy compound biosynthetic process	7/170	255/18986	0.0274509803921569	3.06579008073818	3.15676247400426	0.00820585195579388	0.0327647247340995	0.0207038056371639	AQP8/HMGCS2/ABCB11/DDC/NR1H4/PLEK/WNT5A	7
GO:0031669	BP	GO:0031669	cellular response to nutrient levels	7/170	257/18986	0.0272373540856031	3.04193179217212	3.13268413070999	0.00854608740886892	0.0340420842089309	0.0215109603595161	XBP1/SLC7A5/TNC/FADS1/COL1A1/CAV1/FOS	7
GO:0045927	BP	GO:0045927	positive regulation of growth	7/170	259/18986	0.027027027027027	3.01844197138315	3.10883844785276	0.00889660170784508	0.0349397605173283	0.0220781958838483	FGFR2/S100A8/CD38/GHR/CXCR4/ACSL4/HBEGF	7
GO:0005996	BP	GO:0005996	monosaccharide metabolic process	7/170	262/18986	0.0267175572519084	2.98387965873372	3.07349678498976	0.00944203214501117	0.0367372911565475	0.0232140432099975	SLC23A1/NNMT/CPT1A/PFKFB3/SLC2A3/FBN1/ALDOB	7
GO:1901888	BP	GO:1901888	regulation of cell junction assembly	7/170	268/18986	0.0261194029850746	2.91707638279192	3.00429933568203	0.0106058393549211	0.0398313473531231	0.0251691561750607	IL1B/EPHA2/AGT/KDR/THBS2/CAV1/WNT5A	7
GO:0006898	BP	GO:0006898	receptor-mediated endocytosis	7/170	275/18986	0.0254545454545455	2.84282352941176	2.92595542401414	0.0120918251274817	0.0438869059339802	0.0277318359256038	ADM/C3/ITGB2/GHR/CAV1/SELE/CCL21	7
GO:0042908	BP	GO:0042908	xenobiotic transport	7/170	61/18986	0.114754098360656	12.8160077145612	8.78585129828847	1.18428470286929e-06	3.27880475587777e-05	2.07185431706841e-05	ABCG2/ABCB1/SLC22A5/SLC7A5/ABCB11/GJA1/SLC22A4	7
GO:0007566	BP	GO:0007566	embryo implantation	7/170	62/18986	0.112903225806452	12.6092979127135	8.70284883973526	1.32502183649067e-06	3.57969609051916e-05	2.26198549506175e-05	TIMP1/MMP9/IL1B/STC1/GJA1/SPP1/PTGS2	7
GO:0071715	BP	GO:0071715	icosanoid transport	7/170	64/18986	0.109375	12.2152573529412	8.5424377123016	1.64875958747553e-06	4.34909025042758e-05	2.748160406476e-05	ANXA1/IL1B/SLCO4A1/NOS2/PLA2G2A/ACSL4/PTGS2	7
GO:0090303	BP	GO:0090303	positive regulation of wound healing	7/170	66/18986	0.106060606060606	11.8450980392157	8.38901543268144	2.03616226229684e-06	5.0904056557421e-05	3.21659254475958e-05	DUOX2/ANXA1/XBP1/PLAU/THBD/CXCR4/HBEGF	7
GO:0031100	BP	GO:0031100	animal organ regeneration	7/170	67/18986	0.104477611940299	11.6683055311677	8.31476285037649	2.25670730204732e-06	5.55880107489597e-05	3.51256840899161e-05	NNMT/CPT1A/ADM/SLC7A5/CEBPB/LCP1/IL6	7
GO:2000401	BP	GO:2000401	regulation of lymphocyte migration	7/170	70/18986	0.1	11.1682352941176	8.10113862607831	3.04150664431893e-06	6.61626445355092e-05	4.18077229099478e-05	MSN/CCL20/CXCL10/CCL2/CXCL13/CCL21/WNT5A	7
GO:0030449	BP	GO:0030449	regulation of complement activation	7/170	23/18986	0.304347826086957	33.9902813299233	15.0474366561919	8.85729225084517e-10	7.0647450096027e-08	4.46416408933575e-08	CD55/C4BPB/IL1B/SERPING1/C3/C4BPA/CR2	7
GO:0006953	BP	GO:0006953	acute-phase response	7/170	48/18986	0.145833333333333	16.2870098039216	10.0795748889028	2.20384552215295e-07	7.52721759154462e-06	4.7563973532117e-06	IL1RN/SERPINA1/SERPINA3/IL1B/CEBPB/IL6/PTGS2	7
GO:0098636	CC	GO:0098636	protein complex involved in cell adhesion	7/170	58/19960	0.120689655172414	14.1703853955375	9.30968683357215	5.99273022034519e-07	8.94629011465818e-06	6.21802083013261e-06	PLAU/ITGA5/TNC/PLAUR/CD80/ITGB2/ITGAL	7
GO:0071260	BP	GO:0071260	cellular response to mechanical stimulus	7/170	74/18986	0.0945945945945946	10.564546899841	7.83569712139458	4.43083394495805e-06	9.05387319707843e-05	5.72108059680274e-05	IRF1/CD40/IL1B/CASP1/COL1A1/IL33/PTGS2	7
GO:0045123	BP	GO:0045123	cellular extravasation	7/170	75/18986	0.0933333333333333	10.4236862745098	7.77249252644558	4.85042024322139e-06	9.5581810675245e-05	6.03974929357165e-05	VCAM1/SELL/CCL2/ITGAL/SELE/CCL21/CD177	7
GO:0071496	BP	GO:0071496	cellular response to external stimulus	7/170	75/18986	0.0933333333333333	10.4236862745098	7.77249252644558	4.85042024322139e-06	9.5581810675245e-05	6.03974929357165e-05	IRF1/CD40/IL1B/CASP1/COL1A1/IL33/PTGS2	7
GO:0140353	BP	GO:0140353	lipid export from cell	6/170	52/18986	0.115384615384615	12.8864253393665	8.15826600219057	6.828276197594e-06	0.000127081807010777	8.03021253412955e-05	IL1B/NOS2/AGT/ACSL4/SPP1/PTGS2	6
GO:0035580	NA	GO:0035580	specific granule lumen	6/170	62/19960	0.0967741935483871	11.3624288425047	7.57397113183661	1.44739176535518e-05	0.000144049942361539	0.00010012033264111	CXCL1/CHI3L1/TCN1/SLPI/LTF/LYZ	6
GO:0002686	BP	GO:0002686	negative regulation of leukocyte migration	6/170	57/18986	0.105263157894737	11.7560371517028	7.73022251101212	1.17294663764611e-05	0.000201506217236639	0.000127330401528006	CCL2/IL33/ADA/MMP28/CCL21/TNFAIP6	6
GO:0031093	NA	GO:0031093	platelet alpha granule lumen	6/170	67/19960	0.0895522388059701	10.5144863915716	7.23008764558415	2.26855816407475e-05	0.000214849507703969	0.000149328794072766	TIMP1/SERPINA1/SERPINA3/SERPING1/VWF/HGF	6
GO:0061756	BP	GO:0061756	leukocyte adhesion to vascular endothelial cell	6/170	58/18986	0.103448275862069	11.5533468559838	7.65099564329393	1.29865429441383e-05	0.000218617682727956	0.00013814301962794	VCAM1/SELL/ITGB2/SELE/CCL21/IL6	6
GO:0070542	BP	GO:0070542	response to fatty acid	6/170	60/18986	0.1	11.1682352941176	7.49821525597686	1.5827403851026e-05	0.000259910798534005	0.000164235857298314	CPT1A/HMGCS2/SCD/NR1H4/PCSK1/PTGS2	6
GO:0002823	BP	GO:0002823	negative regulation of adaptive immune response based on somatic recombination of immune receptors built from immunoglobulin superfamily domains	6/170	62/18986	0.0967741935483871	10.8079696394687	7.35249261745045	1.9149815015932e-05	0.000302603208978171	0.000191212899687385	C4BPB/CD80/IL33/C4BPA/IL7R/CR2	6
GO:0002820	BP	GO:0002820	negative regulation of adaptive immune response	6/170	67/18986	0.0895522388059701	10.0014047410009	7.01559826188113	2.99604623292883e-05	0.000454250381455632	0.000287037711581234	C4BPB/CD80/IL33/C4BPA/IL7R/CR2	6
GO:0050818	BP	GO:0050818	regulation of coagulation	6/170	76/18986	0.0789473684210526	8.81702786377709	6.49036021701555	6.14173593125967e-05	0.00085019898221983	0.000537234926392483	PLAU/ANXA5/SERPING1/PLAUR/THBD/CAV1	6
GO:0035579	CC	GO:0035579	specific granule membrane	6/170	91/19960	0.0659340659340659	7.74143503555268	5.97387316656344	0.000128054401800906	0.000922874826772049	0.000641434027169694	PLAU/PLAUR/ITGB2/SLC2A3/ITGAL/CD177	6
GO:0032890	BP	GO:0032890	regulation of organic acid transport	6/170	78/18986	0.0769230769230769	8.59095022624435	6.38538014537231	7.11021500919686e-05	0.000941471157344248	0.000594909190076758	SLC7A5/CLDN2/IL1B/ABCB11/RGS4/ACSL4	6
GO:0035924	BP	GO:0035924	cellular response to vascular endothelial growth factor stimulus	6/170	78/18986	0.0769230769230769	8.59095022624435	6.38538014537231	7.11021500919686e-05	0.000941471157344248	0.000594909190076758	ANXA1/XBP1/VCAM1/PDGFRB/KDR/PTP4A3	6
GO:0014823	BP	GO:0014823	response to activity	6/170	82/18986	0.0731707317073171	8.17187948350072	6.18627417761227	9.41170825309413e-05	0.00117925144296881	0.000745160927513049	SLC7A5/ITGA5/AGT/CXCR4/FOS/IL6	6
GO:0050871	BP	GO:0050871	positive regulation of B cell activation	6/170	86/18986	0.0697674418604651	7.79179206566348	6.00024265587514	0.000122700606612067	0.00141740355913939	0.000895647622130185	XBP1/CD40/CD38/CD27/ADA/IL6	6
GO:0150076	BP	GO:0150076	neuroinflammatory response	6/170	86/18986	0.0697674418604651	7.79179206566348	6.00024265587514	0.000122700606612067	0.00141740355913939	0.000895647622130185	MMP9/IL1B/ITGB2/IL33/IL6/PTGS2	6
GO:0071347	BP	GO:0071347	cellular response to interleukin-1	6/170	88/18986	0.0681818181818182	7.61470588235294	5.911668345	0.000139365489461023	0.0015988848962138	0.00101032443873871	IL1RN/CD40/IL1B/CCL2/IRAK3/IL6	6
GO:0042100	BP	GO:0042100	B cell proliferation	6/170	92/18986	0.0652173913043478	7.28363171355499	5.74260295794483	0.000178056684031741	0.00191182657534081	0.00120807014705746	CD40/CD38/ADA/RASGRP1/IL7R/CR2	6
GO:0050886	BP	GO:0050886	endocrine process	6/170	93/18986	0.0645161290322581	7.20531309297913	5.70191606784782	0.000188941369046395	0.00197181802587359	0.00124597833465256	IL1B/PPARG/AGT/GJA1/HSD11B2/SPP1	6
GO:2000106	BP	GO:2000106	regulation of leukocyte apoptotic process	6/170	93/18986	0.0645161290322581	7.20531309297913	5.70191606784782	0.000188941369046395	0.00197181802587359	0.00124597833465256	ANXA1/CD27/ADA/IL7R/CCL21/WNT5A	6
GO:0071677	BP	GO:0071677	positive regulation of mononuclear cell migration	6/170	94/18986	0.0638297872340425	7.12866082603254	5.66182777713075	0.000200344649544985	0.00204620297553567	0.00129298167597871	CCL20/CXCL10/CXCL13/PLA2G7/CCL21/WNT5A	6
GO:1904705	BP	GO:1904705	regulation of vascular associated smooth muscle cell proliferation	6/170	94/18986	0.0638297872340425	7.12866082603254	5.66182777713075	0.000200344649544985	0.00204620297553567	0.00129298167597871	FGFR2/XBP1/MMP9/PPARG/GJA1/HPGD	6
GO:0002690	BP	GO:0002690	positive regulation of leukocyte chemotaxis	6/170	95/18986	0.0631578947368421	7.05362229102167	5.62232255977041	0.000212284011485652	0.00212553884482187	0.00134311346957951	CXCL10/CXCL13/PLA2G7/CCL21/WNT5A/IL6	6
GO:1990874	BP	GO:1990874	vascular associated smooth muscle cell proliferation	6/170	96/18986	0.0625	6.98014705882353	5.58338545303716	0.000224777262799313	0.00223443273109109	0.00141192277210501	FGFR2/XBP1/MMP9/PPARG/GJA1/HPGD	6
GO:0019915	BP	GO:0019915	lipid storage	6/170	97/18986	0.0618556701030928	6.90818677986659	5.54500203140458	0.000237842532471366	0.00231569937888457	0.00146327461144913	CPT1A/IL1B/PPARG/C3/CAV1/IL6	6
GO:0071346	BP	GO:0071346	cellular response to type II interferon	6/170	98/18986	0.0612244897959184	6.83769507803121	5.5071583819232	0.000251498269498606	0.00240033960917473	0.00151675819451701	IRF1/NOS2/PPARG/CASP1/CCL2/WNT5A	6
GO:0060349	BP	GO:0060349	bone morphogenesis	6/170	100/18986	0.06	6.70094117647059	5.43303717222976	0.000280656534543091	0.00262625528133898	0.00165951276379346	FGFR2/FGFR3/COL1A1/GHR/STC1/LTF	6
GO:0120162	BP	GO:0120162	positive regulation of cold-induced thermogenesis	6/170	101/18986	0.0594059405940594	6.63459522422831	5.39673414599076	0.000296197549507109	0.0026989731557964	0.00170546269169099	CEBPB/SCD/G0S2/GJA1/CAV1/CXCR4	6
GO:1903035	BP	GO:1903035	negative regulation of response to wounding	6/170	101/18986	0.0594059405940594	6.63459522422831	5.39673414599076	0.000296197549507109	0.0026989731557964	0.00170546269169099	PLAU/SERPING1/PLAUR/THBD/IL33/SPP1	6
GO:0001960	BP	GO:0001960	negative regulation of cytokine-mediated signaling pathway	6/170	103/18986	0.058252427184466	6.50576813249572	5.32558281790782	0.000329301923527465	0.00294176385017869	0.0018588804721789	IL1RN/PPARG/IRAK3/NR1H4/CAV1/IL6	6
GO:0032755	BP	GO:0032755	positive regulation of interleukin-6 production	6/170	103/18986	0.058252427184466	6.50576813249572	5.32558281790782	0.000329301923527465	0.00294176385017869	0.0018588804721789	XBP1/IL1B/NOS2/IL33/WNT5A/IL6	6
GO:0042102	BP	GO:0042102	positive regulation of T cell proliferation	6/170	104/18986	0.0576923076923077	6.44321266968326	5.29071155759428	0.000346905652104362	0.00308258338076821	0.00194786337116256	CD55/ANXA1/IL1B/VCAM1/CD80/IL6	6
GO:0032602	BP	GO:0032602	chemokine production	6/170	105/18986	0.0571428571428571	6.3818487394958	5.25629522849971	0.000365237838236547	0.00316981025412547	0.00200298143630678	IL1B/IL33/EPHA2/NR1H4/WNT5A/IL6	6
GO:0032637	BP	GO:0032637	interleukin-8 production	6/170	105/18986	0.0571428571428571	6.3818487394958	5.25629522849971	0.000365237838236547	0.00316981025412547	0.00200298143630678	CHI3L1/ANXA1/IL1B/NOS2/WNT5A/IL6	6
GO:0032642	BP	GO:0032642	regulation of chemokine production	6/170	105/18986	0.0571428571428571	6.3818487394958	5.25629522849971	0.000365237838236547	0.00316981025412547	0.00200298143630678	IL1B/IL33/EPHA2/NR1H4/WNT5A/IL6	6
GO:0032677	BP	GO:0032677	regulation of interleukin-8 production	6/170	105/18986	0.0571428571428571	6.3818487394958	5.25629522849971	0.000365237838236547	0.00316981025412547	0.00200298143630678	CHI3L1/ANXA1/IL1B/NOS2/WNT5A/IL6	6
GO:0019217	BP	GO:0019217	regulation of fatty acid metabolic process	6/170	108/18986	0.0555555555555556	6.20457516339869	5.15567201109352	0.000424816237007576	0.00357571455772709	0.00225946959170123	CPT1A/IL1B/ABCB11/PPARG/CAV1/PTGS2	6
GO:0060761	BP	GO:0060761	negative regulation of response to cytokine stimulus	6/170	108/18986	0.0555555555555556	6.20457516339869	5.15567201109352	0.000424816237007576	0.00357571455772709	0.00225946959170123	IL1RN/PPARG/IRAK3/NR1H4/CAV1/IL6	6
GO:0007229	BP	GO:0007229	integrin-mediated signaling pathway	6/170	111/18986	0.0540540540540541	6.0368839427663	5.05878314227057	0.000491723403583583	0.00402756333008558	0.00254498974290718	TIMP1/ITGA5/ITGB2/ITGAL/PLEK/CD177	6
GO:0030316	BP	GO:0030316	osteoclast differentiation	6/170	112/18986	0.0535714285714286	5.98298319327731	5.02727413298573	0.000515758526476128	0.00418802970025355	0.00264638734554906	CEBPB/EPHA2/LTF/FBN1/FOS/TNFAIP6	6
GO:0001776	BP	GO:0001776	leukocyte homeostasis	6/170	113/18986	0.0530973451327434	5.9300364393545	4.99614449570087	0.000540698180751944	0.00428212507214897	0.0027058455679785	ANXA1/DOCK11/AIM2/ADA/IL7R/IL6	6
GO:0033559	BP	GO:0033559	unsaturated fatty acid metabolic process	6/170	114/18986	0.0526315789473684	5.87801857585139	4.96538606133153	0.00056656569827091	0.00442661560385556	0.00279714814747951	IL1B/FADS1/SCD/PTGDS/HPGD/PTGS2	6
GO:0050731	BP	GO:0050731	positive regulation of peptidyl-tyrosine phosphorylation	6/170	118/18986	0.0508474576271186	5.67876370887338	4.8459094165389	0.00067979094267228	0.00515786044307305	0.00325921676387114	ITGA5/FGFR3/CD80/GHR/HBEGF/IL6	6
GO:0044344	BP	GO:0044344	cellular response to fibroblast growth factor stimulus	6/170	120/18986	0.05	5.58411764705882	4.78820319457578	0.000742598016301272	0.00547952280750938	0.00346247301363751	FGFR2/FGFR3/CCL2/COL1A1/CXCL13/WNT5A	6
GO:0006690	BP	GO:0006690	icosanoid metabolic process	6/170	124/18986	0.0483870967741935	5.40398481973434	4.6765856733048	0.000881605990217986	0.00632415431955086	0.00399618989367377	IL1B/FADS1/CASP1/PTGDS/HPGD/PTGS2	6
GO:0030510	BP	GO:0030510	regulation of BMP signaling pathway	6/170	124/18986	0.0483870967741935	5.40398481973434	4.6765856733048	0.000881605990217986	0.00632415431955086	0.00399618989367377	PPARG/KDR/CAV1/FBN1/WNT5A/TNFAIP6	6
GO:0045446	BP	GO:0045446	endothelial cell differentiation	6/170	125/18986	0.048	5.36075294117647	4.64943564243826	0.000919299105681055	0.0065664221834361	0.00414927730114376	MSN/IL1B/PDPN/KDR/STC1/CXCR4	6
GO:0002718	BP	GO:0002718	regulation of cytokine production involved in immune response	6/170	126/18986	0.0476190476190476	5.31820728291317	4.62257560591534	0.000958221362576512	0.00675858668651498	0.00427070473733908	CD55/SLC7A5/IL1B/IRAK3/WNT5A/IL6	6
GO:0030282	BP	GO:0030282	bone mineralization	6/170	128/18986	0.046875	5.23511029411765	4.56970330142166	0.0010398606446742	0.00722724721920863	0.00456684812500504	FGFR2/COL1A2/FGFR3/GJA1/LTF/PTGS2	6
GO:0032612	BP	GO:0032612	interleukin-1 production	6/170	130/18986	0.0461538461538462	5.15457013574661	4.51792581612235	0.0011267408939042	0.00770322856036542	0.00486761748150663	ANXA1/CASP1/AIM2/NR1H4/WNT5A/IL6	6
GO:0032652	BP	GO:0032652	regulation of interleukin-1 production	6/170	130/18986	0.0461538461538462	5.15457013574661	4.51792581612235	0.0011267408939042	0.00770322856036542	0.00486761748150663	ANXA1/CASP1/AIM2/NR1H4/WNT5A/IL6	6
GO:0002065	BP	GO:0002065	columnar/cuboidal epithelial cell differentiation	6/170	132/18986	0.0454545454545455	5.07647058823529	4.46720246954846	0.00121908286717536	0.00815155210586317	0.00515091006595156	FGFR2/NPY/CEBPB/GJA1/CAV1/WNT5A	6
GO:0002824	BP	GO:0002824	positive regulation of adaptive immune response based on somatic recombination of immune receptors built from immunoglobulin superfamily domains	6/170	133/18986	0.0451127819548872	5.03830163644405	4.44222396689344	0.00126737196563042	0.00832489428404298	0.00526044380367964	CD55/CD40/IL1B/C3/ADA/IL6	6
GO:0010595	BP	GO:0010595	positive regulation of endothelial cell migration	6/170	133/18986	0.0451127819548872	5.03830163644405	4.44222396689344	0.00126737196563042	0.00832489428404298	0.00526044380367964	ANXA1/CD40/AGT/KDR/WNT5A/PTGS2	6
GO:0050864	BP	GO:0050864	regulation of B cell activation	6/170	133/18986	0.0451127819548872	5.03830163644405	4.44222396689344	0.00126737196563042	0.00832489428404298	0.00526044380367964	XBP1/CD40/CD38/CD27/ADA/IL6	6
GO:0016616	MF	GO:0016616	oxidoreductase activity, acting on the CH-OH group of donors, NAD or NADP as acceptor	6/169	122/18737	0.0491803278688525	5.45261422058396	4.70720043861275	0.000840497994632225	0.00836588701633936	0.00644004583402415	SDR16C5/ADH1C/HPGD/AKR1B10/HSD11B1/HSD11B2	6
GO:0043271	BP	GO:0043271	negative regulation of monoatomic ion transport	6/170	134/18986	0.0447761194029851	5.00070237050044	4.41749469273589	0.00131711088724459	0.00858428301997934	0.0054243497731904	MMP9/AGT/STC1/RGS4/CAV1/PTGS2	6
GO:0002708	BP	GO:0002708	positive regulation of lymphocyte mediated immunity	6/170	136/18986	0.0441176470588235	4.92716262975779	4.36876588877137	0.00142105270527594	0.0091023452441193	0.00575170975205779	CD55/CD40/IL1B/C3/RASGRP1/IL6	6
GO:0002821	BP	GO:0002821	positive regulation of adaptive immune response	6/170	139/18986	0.0431654676258993	4.82082099026661	4.29743270913623	0.00158856006393069	0.00980119185885791	0.00619330615181878	CD55/CD40/IL1B/C3/ADA/IL6	6
GO:0008360	BP	GO:0008360	regulation of cell shape	6/170	140/18986	0.0428571428571429	4.78638655462185	4.27410791204394	0.00164760503285382	0.0101274804771749	0.00639948569979535	ANXA1/MSN/PDPN/CCL2/ITGB2/KDR	6
GO:0030168	BP	GO:0030168	platelet activation	6/170	141/18986	0.0425531914893617	4.75244055068836	4.25100303641667	0.00170830400633443	0.0104430993087962	0.00659892308247894	CD40/PDPN/VWF/THBD/PLEK/IL6	6
GO:0071902	BP	GO:0071902	positive regulation of protein serine/threonine kinase activity	6/170	142/18986	0.0422535211267606	4.71897265948633	4.22811430015884	0.00177068690194816	0.0106687070531049	0.00674148307424792	IL1B/PDGFRB/GHR/RASGRP1/LTF/WNT5A	6
GO:0043281	BP	GO:0043281	regulation of cysteine-type endopeptidase activity involved in apoptotic process	6/170	144/18986	0.0416666666666667	4.65343137254902	4.18297057301629	0.00190062499076705	0.0113293482545723	0.00715893773446815	S100A8/MMP9/LAMP3/CASP1/PLAUR/PTGS2	6
GO:0016614	MF	GO:0016614	oxidoreductase activity, acting on CH-OH group of donors	6/169	132/18737	0.0454545454545455	5.03953738569123	4.44327289866869	0.00126464120472722	0.0117666616439837	0.00905795645491122	SDR16C5/ADH1C/HPGD/AKR1B10/HSD11B1/HSD11B2	6
GO:0045598	BP	GO:0045598	regulation of fat cell differentiation	6/170	147/18986	0.0408163265306122	4.55846338535414	4.11678659829902	0.00210891917747479	0.012329632189425	0.00779101031671131	XBP1/PPARG/CEBPB/WNT5A/IL6/PTGS2	6
GO:0120161	BP	GO:0120161	regulation of cold-induced thermogenesis	6/170	151/18986	0.0397350993377483	4.43770938839112	4.03126112794005	0.00241292773568715	0.0136773399569407	0.00864261764443293	CEBPB/SCD/G0S2/GJA1/CAV1/CXCR4	6
GO:0070851	MF	GO:0070851	growth factor receptor binding	6/169	138/18737	0.0434782608695652	4.82042706457422	4.29740105841245	0.00158786902176234	0.013772909253916	0.0106023625097779	IL1RN/IL1B/ITGA5/PDGFRB/HBEGF/IL6	6
GO:0106106	BP	GO:0106106	cold-induced thermogenesis	6/170	153/18986	0.0392156862745098	4.37970011534025	3.98960810944732	0.00257675765981476	0.0145322191252179	0.00918280994840951	CEBPB/SCD/G0S2/GJA1/CAV1/CXCR4	6
GO:0032368	BP	GO:0032368	regulation of lipid transport	6/170	156/18986	0.0384615384615385	4.29547511312217	3.92845049484953	0.0028379951223832	0.0155347772221956	0.00981631955815722	IL1B/PPARG/AGT/CAV1/ACSL4/SPP1	6
GO:0043535	BP	GO:0043535	regulation of blood vessel endothelial cell migration	6/170	156/18986	0.0384615384615385	4.29547511312217	3.92845049484953	0.0028379951223832	0.0155347772221956	0.00981631955815722	ANXA1/CD40/PPARG/EPHA2/KDR/PTGS2	6
GO:1905039	BP	GO:1905039	carboxylic acid transmembrane transport	6/170	156/18986	0.0384615384615385	4.29547511312217	3.92845049484953	0.0028379951223832	0.0155347772221956	0.00981631955815722	SLC23A1/ABCB1/CPT1A/SLC7A5/SLC13A2/RGS4	6
GO:0019955	MF	GO:0019955	cytokine binding	6/169	143/18737	0.041958041958042	4.65188066371498	4.18212885881537	0.00190227480756085	0.0156571849545393	0.0120528747928451	IL1RN/PDPN/CASP1/GHR/OSMR/CXCR4	6
GO:0045807	BP	GO:0045807	positive regulation of endocytosis	6/170	159/18986	0.0377358490566038	4.21442841287458	3.86881415636936	0.00311858967405338	0.0165043845309302	0.0104290077900081	C2/C3/CCL2/SELE/CCL21/WNT5A	6
GO:1903825	BP	GO:1903825	organic acid transmembrane transport	6/170	159/18986	0.0377358490566038	4.21442841287458	3.86881415636936	0.00311858967405338	0.0165043845309302	0.0104290077900081	SLC23A1/ABCB1/CPT1A/SLC7A5/SLC13A2/RGS4	6
GO:0006633	BP	GO:0006633	fatty acid biosynthetic process	6/170	165/18986	0.0363636363636364	4.06117647058823	3.7538343191307	0.00374133262854497	0.018623275342683	0.0117679204129255	XBP1/IL1B/FADS1/SCD/PTGDS/PTGS2	6
GO:0007204	BP	GO:0007204	positive regulation of cytosolic calcium ion concentration	6/170	170/18986	0.0352941176470588	3.94173010380623	3.66209614848042	0.00432715773270559	0.0208275551789709	0.0131607897768768	CD55/ADM/CD38/CXCL13/CAV1/CXCR4	6
GO:1990845	BP	GO:1990845	adaptive thermogenesis	6/170	170/18986	0.0352941176470588	3.94173010380623	3.66209614848042	0.00432715773270559	0.0208275551789709	0.0131607897768768	CEBPB/SCD/G0S2/GJA1/CAV1/CXCR4	6
GO:0140375	MF	GO:0140375	immune receptor activity	6/169	154/18737	0.038961038961039	4.31960347344963	3.94627989362987	0.00275809351370175	0.0210797147118634	0.0162271291313656	GHR/IL21R/IL7R/OSMR/CXCR4/CR2	6
GO:0030509	BP	GO:0030509	BMP signaling pathway	6/170	172/18986	0.0348837209302326	3.89589603283174	3.62637513973133	0.00457950429464424	0.0216992070538305	0.013711580639514	PPARG/KDR/CAV1/FBN1/WNT5A/TNFAIP6	6
GO:0043409	BP	GO:0043409	negative regulation of MAPK cascade	6/170	172/18986	0.0348837209302326	3.89589603283174	3.62637513973133	0.00457950429464424	0.0216992070538305	0.013711580639514	XBP1/IL1B/PPARG/AGT/IRAK3/CAV1	6
GO:0050792	BP	GO:0050792	regulation of viral process	6/170	173/18986	0.0346820809248555	3.87337640258415	3.60871557395518	0.00470966990796888	0.0221806350469372	0.0140157916981589	IFITM3/LAMP3/CIITA/SLPI/CXCR4/LTF	6
GO:0101002	NA	GO:0101002	ficolin-1-rich granule	6/170	185/19960	0.0324324324324324	3.80794912559618	3.55621333203248	0.00512456574284594	0.0238007608945512	0.0165424578365553	SERPINA1/CD55/MMP9/ITGB2/SLC2A3/TNFAIP6	6
GO:0071453	BP	GO:0071453	cellular response to oxygen levels	6/170	178/18986	0.0337078651685393	3.7645736946464	3.52235377944677	0.00540174007340287	0.0241277723278662	0.0152461744387553	FGFR2/PPARG/STC1/CAV1/FOS/PTGS2	6
GO:0055088	BP	GO:0055088	lipid homeostasis	6/170	180/18986	0.0333333333333333	3.72274509803922	3.4886799614927	0.00569842998024309	0.0251180795181768	0.0158719427843059	XBP1/ABCB11/PPARG/EPHX2/NR1H4/CAV1	6
GO:0043534	BP	GO:0043534	blood vessel endothelial cell migration	6/170	182/18986	0.032967032967033	3.68183581124758	3.45548385123297	0.00600686490347904	0.0258983235864283	0.0163649736786512	ANXA1/CD40/PPARG/EPHA2/KDR/PTGS2	6
GO:0071772	BP	GO:0071772	response to BMP	6/170	184/18986	0.0326086956521739	3.64181585677749	3.42275283734008	0.00632730794878346	0.0268649957267739	0.0169758071976566	PPARG/KDR/CAV1/FBN1/WNT5A/TNFAIP6	6
GO:0071773	BP	GO:0071773	cellular response to BMP stimulus	6/170	184/18986	0.0326086956521739	3.64181585677749	3.42275283734008	0.00632730794878346	0.0268649957267739	0.0169758071976566	PPARG/KDR/CAV1/FBN1/WNT5A/TNFAIP6	6
GO:0032640	BP	GO:0032640	tumor necrosis factor production	6/170	188/18986	0.0319148936170213	3.56433041301627	3.3586379770531	0.00700526784454324	0.029008216661582	0.0183300938590547	IL33/IRAK3/NR1H4/LTF/WNT5A/IL6	6
GO:0032680	BP	GO:0032680	regulation of tumor necrosis factor production	6/170	188/18986	0.0319148936170213	3.56433041301627	3.3586379770531	0.00700526784454324	0.029008216661582	0.0183300938590547	IL33/IRAK3/NR1H4/LTF/WNT5A/IL6	6
GO:0071706	BP	GO:0071706	tumor necrosis factor superfamily cytokine production	6/170	193/18986	0.0310880829015544	3.47199024687595	3.28090352231163	0.00792492271225342	0.0318327231247589	0.0201148801897534	IL33/IRAK3/NR1H4/LTF/WNT5A/IL6	6
GO:1903555	BP	GO:1903555	regulation of tumor necrosis factor superfamily cytokine production	6/170	193/18986	0.0310880829015544	3.47199024687595	3.28090352231163	0.00792492271225342	0.0318327231247589	0.0201148801897534	IL33/IRAK3/NR1H4/LTF/WNT5A/IL6	6
GO:0050728	BP	GO:0050728	negative regulation of inflammatory response	6/170	203/18986	0.0295566502463054	3.30095624456679	3.1328529400926	0.0100202276329211	0.0380586877214122	0.0240490246685813	PPARG/HGF/IL33/ADA/NR1H4/TNFAIP6	6
GO:0046943	MF	GO:0046943	carboxylic acid transmembrane transporter activity	6/169	185/18737	0.0324324324324324	3.59577802654726	3.38498910825153	0.00671652001527706	0.0390822813423487	0.0300854748159251	SLC23A1/ABCG2/ABCB1/SLC7A5/ABCB11/SLC13A2	6
GO:0005342	MF	GO:0005342	organic acid transmembrane transporter activity	6/169	186/18737	0.032258064516129	3.57644588661958	3.36893833863754	0.00688988217871876	0.0390822813423487	0.0300854748159251	SLC23A1/ABCG2/ABCB1/SLC7A5/ABCB11/SLC13A2	6
GO:0090101	BP	GO:0090101	negative regulation of transmembrane receptor protein serine/threonine kinase signaling pathway	6/170	205/18986	0.0292682926829268	3.26875179340029	3.10434992286175	0.0104824056108544	0.0394562458386091	0.0249321320915767	XBP1/PPARG/CAV1/FBN1/WNT5A/TNFAIP6	6
GO:0022408	BP	GO:0022408	negative regulation of cell-cell adhesion	6/170	207/18986	0.0289855072463768	3.23716965046888	3.0761957656753	0.0109595378798601	0.0408142065983897	0.025790218215039	IL1RN/ANXA1/IRF1/CD80/CEBPB/CCL21	6
GO:0009746	BP	GO:0009746	response to hexose	6/170	211/18986	0.028436018957346	3.1758015054363	3.02090200165148	0.0119596431840269	0.0435014165759935	0.0274882478348226	COL6A3/XBP1/COL1A1/NR1H4/PCSK1/PTGS2	6
GO:0032869	BP	GO:0032869	cellular response to insulin stimulus	6/170	213/18986	0.028169014084507	3.14598177299089	2.99374702935216	0.0124830990007972	0.0444060974851226	0.028059909518486	XBP1/HMGCS2/IL1B/PPARG/GHR/NR1H4	6
GO:1904724	NA	GO:1904724	tertiary granule lumen	6/170	55/19960	0.109090909090909	12.8085561497326	8.12770637029189	7.16973986624919e-06	7.88671385287411e-05	5.48157396976392e-05	CXCL1/MMP9/TCN1/LTF/TNFAIP6/LYZ	6
GO:0032309	BP	GO:0032309	icosanoid secretion	6/170	47/18986	0.127659574468085	14.2573216520651	8.64952602096152	3.73708931417546e-06	7.97404407801769e-05	5.03874395629021e-05	ANXA1/IL1B/NOS2/PLA2G2A/ACSL4/PTGS2	6
GO:0048247	BP	GO:0048247	lymphocyte chemotaxis	6/170	47/18986	0.127659574468085	14.2573216520651	8.64952602096152	3.73708931417546e-06	7.97404407801769e-05	5.03874395629021e-05	CXCL11/CXCL10/CCL2/CXCL13/CCL21/WNT5A	6
GO:0015732	BP	GO:0015732	prostaglandin transport	5/170	30/18986	0.166666666666667	18.6137254901961	9.177081955	6.45036019405379e-06	0.000120719031564694	7.62815310217123e-05	IL1B/SLCO4A1/NOS2/ACSL4/PTGS2	5
GO:2000406	BP	GO:2000406	positive regulation of T cell migration	5/170	35/18986	0.142857142857143	15.9546218487395	8.41704213612196	1.41718461553311e-05	0.000235220055115385	0.000148633945274796	CCL20/CXCL10/CXCL13/CCL21/WNT5A	5
GO:0033280	BP	GO:0033280	response to vitamin D	5/170	39/18986	0.128205128205128	14.3182503770739	7.9136230628338	2.44180882437722e-05	0.000376961270122751	0.00023819925034308	TNC/CXCL10/STC1/SPP1/PTGS2	5
GO:0042887	MF	GO:0042887	amide transmembrane transporter activity	5/169	39/18737	0.128205128205128	14.2140798057958	7.88081038974282	2.52726102690163e-05	0.00047029031283213	0.000362028696302156	AQP8/ABCG2/AQP7/AQP9/GJA1	5
GO:0150077	BP	GO:0150077	regulation of neuroinflammatory response	5/170	41/18986	0.121951219512195	13.6197991391679	7.68888163643577	3.13261449496711e-05	0.000472714349465757	0.000298704966779462	MMP9/IL1B/IL33/IL6/PTGS2	5
GO:2000403	BP	GO:2000403	positive regulation of lymphocyte migration	5/170	42/18986	0.119047619047619	13.2955182072829	7.5823137140237	3.5303385146144e-05	0.00052330239044063	0.000330671204140175	CCL20/CXCL10/CXCL13/CCL21/WNT5A	5
GO:0015144	MF	GO:0015144	carbohydrate transmembrane transporter activity	5/169	41/18737	0.121951219512195	13.5207100591716	7.65677287814266	3.24190699640906e-05	0.000561522695355627	0.000432259231791223	SLC23A1/AQP7/ABCB11/AQP9/SLC2A3	5
GO:0042554	BP	GO:0042554	superoxide anion generation	5/170	45/18986	0.111111111111111	12.4091503267974	7.28323321279546	4.96170171045625e-05	0.000713377713735126	0.000450778501907726	DUOX2/NCF2/ITGB2/AGT/CD177	5
GO:0030020	MF	GO:0030020	extracellular matrix structural constituent conferring tensile strength	5/169	45/18737	0.111111111111111	12.318869165023	7.25238144483704	5.13374928258784e-05	0.000784730247481284	0.000604084032124058	COL6A3/COL4A1/COL1A2/COL5A2/COL1A1	5
GO:0002673	BP	GO:0002673	regulation of acute inflammatory response	5/170	48/18986	0.104166666666667	11.6335784313726	7.01130904675325	6.80487081591576e-05	0.000915514748326016	0.000578507512610721	IL1B/C3/OSMR/IL6/PTGS2	5
GO:0007157	BP	GO:0007157	heterophilic cell-cell adhesion via plasma membrane cell adhesion molecules	5/170	48/18986	0.104166666666667	11.6335784313726	7.01130904675325	6.80487081591576e-05	0.000915514748326016	0.000578507512610721	ITGA5/VCAM1/SELL/ITGAL/SELE	5
GO:0033628	BP	GO:0033628	regulation of cell adhesion mediated by integrin	5/170	49/18986	0.102040816326531	11.3961584633854	6.92598346310164	7.52365815113862e-05	0.000981796636444685	0.000620390584725927	PLAU/EPHA2/ADA/CXCL13/CCL21	5
GO:2000404	BP	GO:2000404	regulation of T cell migration	5/170	50/18986	0.1	11.1682352941176	6.84309511099779	8.29951812776683e-05	0.00106526382099689	0.000673132928208877	CCL20/CXCL10/CXCL13/CCL21/WNT5A	5
GO:0006636	BP	GO:0006636	unsaturated fatty acid biosynthetic process	5/170	51/18986	0.0980392156862745	10.9492502883506	6.76252523741149	9.13549581584248e-05	0.0011592390523891	0.000732515234675408	IL1B/FADS1/SCD/PTGDS/PTGS2	5
GO:0050922	BP	GO:0050922	negative regulation of chemotaxis	5/170	52/18986	0.0961538461538462	10.7386877828054	6.68416308318347	0.000100347158367024	0.00124045380269199	0.000783834280349911	CCL2/CXCL13/MMP28/WNT5A/TNFAIP6	5
GO:1904707	BP	GO:1904707	positive regulation of vascular associated smooth muscle cell proliferation	5/170	53/18986	0.0943396226415094	10.5360710321865	6.60790520284341	0.000110003816030035	0.00131794861817347	0.000832802724633731	FGFR2/XBP1/MMP9/GJA1/HPGD	5
GO:0048020	MF	GO:0048020	CCR chemokine receptor binding	5/169	51/18737	0.0980392156862745	10.8695904397262	6.7332582871544	9.44935060454922e-05	0.00134810735291569	0.0010377707856926	CCL20/CCL2/CCL22/CXCL13/CCL21	5
GO:0002548	BP	GO:0002548	monocyte chemotaxis	5/170	54/18986	0.0925925925925926	10.3409586056645	6.53365485391644	0.000120357745088173	0.00140487263430446	0.000887729416366461	ANXA1/CXCL10/CCL2/PLA2G7/IL6	5
GO:0050819	BP	GO:0050819	negative regulation of coagulation	5/170	54/18986	0.0925925925925926	10.3409586056645	6.53365485391644	0.000120357745088173	0.00140487263430446	0.000887729416366461	PLAU/ANXA5/SERPING1/PLAUR/THBD	5
GO:2000117	BP	GO:2000117	negative regulation of cysteine-type endopeptidase activity	5/170	54/18986	0.0925925925925926	10.3409586056645	6.53365485391644	0.000120357745088173	0.00140487263430446	0.000887729416366461	MMP9/LAMP3/PLAUR/LTF/PTGS2	5
GO:0060986	BP	GO:0060986	endocrine hormone secretion	5/170	58/18986	0.0862068965517241	9.62778904665315	6.25499922517697	0.000169429254610449	0.00184281819137989	0.00116446422085309	IL1B/PPARG/AGT/GJA1/SPP1	5
GO:0002707	BP	GO:0002707	negative regulation of lymphocyte mediated immunity	5/170	60/18986	0.0833333333333333	9.30686274509804	6.12561011453314	0.000199057600874505	0.00204553056113372	0.00129255678191356	C4BPB/CD80/C4BPA/IL7R/CR2	5
GO:0010718	BP	GO:0010718	positive regulation of epithelial to mesenchymal transition	5/170	60/18986	0.0833333333333333	9.30686274509804	6.12561011453314	0.000199057600874505	0.00204553056113372	0.00129255678191356	IL1B/PDPN/COL1A1/AGT/IL6	5
GO:0046456	BP	GO:0046456	icosanoid biosynthetic process	5/170	60/18986	0.0833333333333333	9.30686274509804	6.12561011453314	0.000199057600874505	0.00204553056113372	0.00129255678191356	IL1B/FADS1/CASP1/PTGDS/PTGS2	5
GO:0004601	MF	GO:0004601	peroxidase activity	5/169	57/18737	0.087719298245614	9.72542302501817	6.29411553965802	0.000161250594145128	0.00215672669669109	0.00166024460419162	DUOX2/GPX8/GPX7/MB/PTGS2	5
GO:0016684	MF	GO:0016684	oxidoreductase activity, acting on peroxide as acceptor	5/169	59/18737	0.0847457627118644	9.39574766823789	6.16196781008346	0.000190024470613028	0.00239207274771694	0.00184141360067733	DUOX2/GPX8/GPX7/MB/PTGS2	5
GO:0002712	BP	GO:0002712	regulation of B cell mediated immunity	5/170	63/18986	0.0793650793650794	8.86367880485527	5.94247215662742	0.000250708837725053	0.00239964173251122	0.0015163172110228	C4BPB/CD40/C3/C4BPA/CR2	5
GO:0002889	BP	GO:0002889	regulation of immunoglobulin mediated immune response	5/170	63/18986	0.0793650793650794	8.86367880485527	5.94247215662742	0.000250708837725053	0.00239964173251122	0.0015163172110228	C4BPB/CD40/C3/C4BPA/CR2	5
GO:0034113	BP	GO:0034113	heterotypic cell-cell adhesion	5/170	63/18986	0.0793650793650794	8.86367880485527	5.94247215662742	0.000250708837725053	0.00239964173251122	0.0015163172110228	IL1RN/IL1B/ITGA5/VCAM1/ITGB2	5
GO:0004714	MF	GO:0004714	transmembrane receptor protein tyrosine kinase activity	5/169	60/18737	0.0833333333333333	9.23915187376726	6.09823002074207	0.000205801192780641	0.00251665458600327	0.00193731649143882	FGFR2/FGFR3/PDGFRB/EPHA2/KDR	5
GO:0022617	BP	GO:0022617	extracellular matrix disassembly	5/170	65/18986	0.0769230769230769	8.59095022624435	5.82702509519415	0.00029040833749719	0.00269492501555564	0.00170290469953885	MMP9/MMP7/PDPN/LCP1/IL6	5
GO:0032757	BP	GO:0032757	positive regulation of interleukin-8 production	5/170	65/18986	0.0769230769230769	8.59095022624435	5.82702509519415	0.00029040833749719	0.00269492501555564	0.00170290469953885	CHI3L1/IL1B/NOS2/WNT5A/IL6	5
GO:1905330	BP	GO:1905330	regulation of morphogenesis of an epithelium	5/170	65/18986	0.0769230769230769	8.59095022624435	5.82702509519415	0.00029040833749719	0.00269492501555564	0.00170290469953885	CXCL10/HGF/AGT/GJA1/WNT5A	5
GO:0019229	BP	GO:0019229	regulation of vasoconstriction	5/170	68/18986	0.0735294117647059	8.21193771626297	5.66284823225774	0.000358676651530776	0.00316981025412547	0.00200298143630678	ADM/CD38/AGT/CAV1/PTGS2	5
GO:0030193	BP	GO:0030193	regulation of blood coagulation	5/170	69/18986	0.072463768115942	8.09292412617221	5.61034846812873	0.000383927791195347	0.00330806019545242	0.00209034062939664	PLAU/SERPING1/PLAUR/THBD/CAV1	5
GO:0002704	BP	GO:0002704	negative regulation of leukocyte mediated immunity	5/170	71/18986	0.0704225352112676	7.86495443247722	5.50845453984718	0.000438434855905105	0.003662735080504	0.00231445726532397	C4BPB/CD80/C4BPA/IL7R/CR2	5
GO:1900046	BP	GO:1900046	regulation of hemostasis	5/170	71/18986	0.0704225352112676	7.86495443247722	5.50845453984718	0.000438434855905105	0.003662735080504	0.00231445726532397	PLAU/SERPING1/PLAUR/THBD/CAV1	5
GO:0045670	BP	GO:0045670	regulation of osteoclast differentiation	5/170	73/18986	0.0684931506849315	7.6494762288477	5.41046716591684	0.000498580757957965	0.00407376960770532	0.00257418717394985	CEBPB/LTF/FBN1/FOS/TNFAIP6	5
GO:0014015	BP	GO:0014015	positive regulation of gliogenesis	5/170	74/18986	0.0675675675675676	7.54610492845787	5.36285681709782	0.000530882530432944	0.00423442018321515	0.00267570117468835	SLC7A5/IL1B/IL33/CXCR4/IL6	5
GO:0030514	BP	GO:0030514	negative regulation of BMP signaling pathway	5/170	74/18986	0.0675675675675676	7.54610492845787	5.36285681709782	0.000530882530432944	0.00423442018321515	0.00267570117468835	PPARG/CAV1/FBN1/WNT5A/TNFAIP6	5
GO:2000242	BP	GO:2000242	negative regulation of reproductive process	5/170	76/18986	0.0657894736842105	7.34752321981424	5.27025269711123	0.000600176900424696	0.00466494806594601	0.00294774880145088	TIMP1/ADA/GJA1/PTGDS/WNT5A	5
GO:0043406	BP	GO:0043406	positive regulation of MAP kinase activity	5/170	77/18986	0.0649350649350649	7.25210084033613	5.22520297019487	0.000637264301264	0.00487405344574064	0.00307988106186471	IL1B/PDGFRB/GHR/RASGRP1/WNT5A	5
GO:0005581	CC	GO:0005581	collagen trimer	5/170	86/19960	0.0581395348837209	6.82626538987688	5.01842916720603	0.000843644657189808	0.00503776381007629	0.00350144248698327	COL6A3/COL4A1/COL1A2/COL5A2/COL1A1	5
GO:0019731	BP	GO:0019731	antibacterial humoral response	5/170	79/18986	0.0632911392405063	7.06850335070737	5.13747757079138	0.00071656019225931	0.00531555560605295	0.00335886325963	ADM/MMP7/NPY/SLPI/LTF	5
GO:0005604	CC	GO:0005604	basement membrane	5/170	92/19960	0.0543478260869565	6.38107416879795	4.79464844051341	0.00114354451717142	0.00645948119158991	0.00448959156101439	TIMP1/COL4A1/TNC/THBS2/FBN1	5
GO:0002720	BP	GO:0002720	positive regulation of cytokine production involved in immune response	5/170	85/18986	0.0588235294117647	6.56955017301038	4.89162664150423	0.000998971279125214	0.00700115854617043	0.00442398423765868	CD55/SLC7A5/IL1B/WNT5A/IL6	5
GO:0001570	BP	GO:0001570	vasculogenesis	5/170	86/18986	0.0581395348837209	6.49316005471956	4.85295971331506	0.00105306206137911	0.0073038465954866	0.00461525074737582	ADM/PDGFRB/EPHA2/KDR/CAV1	5
GO:0019199	MF	GO:0019199	transmembrane receptor protein kinase activity	5/169	79/18737	0.0632911392405063	7.01707737248146	5.11288264732942	0.00074011672994499	0.00762693331967157	0.00587120051415938	FGFR2/FGFR3/PDGFRB/EPHA2/KDR	5
GO:0010232	BP	GO:0010232	vascular transport	5/170	88/18986	0.0568181818181818	6.34558823529412	4.77743762413412	0.00116772572067771	0.00790279023084913	0.00499371913723099	ABCG2/ABCB1/SLC22A5/SLC7A5/SLC2A3	5
GO:0034103	BP	GO:0034103	regulation of tissue remodeling	5/170	88/18986	0.0568181818181818	6.34558823529412	4.77743762413412	0.00116772572067771	0.00790279023084913	0.00499371913723099	PPARG/CD38/GJA1/IL6/SPP1	5
GO:0042310	BP	GO:0042310	vasoconstriction	5/170	88/18986	0.0568181818181818	6.34558823529412	4.77743762413412	0.00116772572067771	0.00790279023084913	0.00499371913723099	ADM/CD38/AGT/CAV1/PTGS2	5
GO:0150104	BP	GO:0150104	transport across blood-brain barrier	5/170	88/18986	0.0568181818181818	6.34558823529412	4.77743762413412	0.00116772572067771	0.00790279023084913	0.00499371913723099	ABCG2/ABCB1/SLC22A5/SLC7A5/SLC2A3	5
GO:0033077	BP	GO:0033077	T cell differentiation in thymus	5/170	89/18986	0.0561797752808989	6.27428949107733	4.74054904788239	0.00122840319288245	0.00819751134692469	0.0051799513962814	VNN1/IL1B/ADA/RASGRP1/IL7R	5
GO:0046849	BP	GO:0046849	bone remodeling	5/170	90/18986	0.0555555555555556	6.20457516339869	4.70422091786982	0.00129138133533966	0.00843299702414785	0.00532875318635077	CD38/EPHA2/GJA1/IL6/SPP1	5
GO:0032587	CC	GO:0032587	ruffle membrane	5/170	101/19960	0.0495049504950495	5.81246359930111	4.49386901062153	0.00173243572285441	0.00952839647569923	0.00662260747240742	ITGA5/PDPN/EPHA2/LCP1/PLEK	5
GO:0046889	BP	GO:0046889	positive regulation of lipid biosynthetic process	5/170	94/18986	0.0531914893617021	5.94055068836045	4.5642184998823	0.00156736541186672	0.00980119185885791	0.00619330615181878	XBP1/ADM/IL1B/NR1H4/PTGS2	5
GO:1904892	BP	GO:1904892	regulation of receptor signaling pathway via STAT	5/170	96/18986	0.0520833333333333	5.81678921568628	4.49721228803692	0.00172055268161803	0.0104797299698553	0.00662206974685907	PPARG/GHR/IL7R/CAV1/IL6	5
GO:0016209	MF	GO:0016209	antioxidant activity	5/169	86/18737	0.0581395348837209	6.44591991193065	4.82912717078823	0.00108729392237404	0.0105764045176384	0.00814169850964292	DUOX2/GPX8/GPX7/MB/PTGS2	5
GO:0002275	BP	GO:0002275	myeloid cell activation involved in immune response	5/170	98/18986	0.0510204081632653	5.69807923169268	4.43206883434573	0.00188444854448115	0.0112730404000212	0.00712335718599923	ITGB2/IL33/PTGDS/RASGRP1/CD177	5
GO:0005811	CC	GO:0005811	lipid droplet	5/170	106/19960	0.0471698113207547	5.53829078801332	4.34202376475687	0.00214243318535636	0.0114812445061405	0.00797991307906013	AQP7/SDR16C5/G0S2/CAV1/ACSL4	5
GO:0098869	BP	GO:0098869	cellular oxidant detoxification	5/170	99/18986	0.0505050505050505	5.64052287581699	4.40016674312613	0.00197054882654276	0.0115812957349443	0.00731814162544319	DUOX2/GPX8/GPX7/MB/PTGS2	5
GO:0002312	BP	GO:0002312	B cell activation involved in immune response	5/170	106/18986	0.0471698113207547	5.26803551609323	4.18837994671254	0.00265590128423237	0.014730578314865	0.00930815176471121	XBP1/CD40/DOCK11/ADA/IL6	5
GO:0042632	BP	GO:0042632	cholesterol homeostasis	5/170	106/18986	0.0471698113207547	5.26803551609323	4.18837994671254	0.00265590128423237	0.014730578314865	0.00930815176471121	XBP1/ABCB11/EPHX2/NR1H4/CAV1	5
GO:0032526	BP	GO:0032526	response to retinoic acid	5/170	107/18986	0.0467289719626168	5.21880153930731	4.15965776529528	0.00276628018459719	0.0152669499479417	0.00964708133395466	FGFR2/TNC/CD38/COL1A1/WNT5A	5
GO:0055092	BP	GO:0055092	sterol homeostasis	5/170	107/18986	0.0467289719626168	5.21880153930731	4.15965776529528	0.00276628018459719	0.0152669499479417	0.00964708133395466	XBP1/ABCB11/EPHX2/NR1H4/CAV1	5
GO:0004896	MF	GO:0004896	cytokine receptor activity	5/169	97/18737	0.0515463917525773	5.71493930336119	4.44158775254114	0.00185864824981215	0.0155980676650902	0.0120073664022952	GHR/IL21R/IL7R/OSMR/CXCR4	5
GO:0002709	BP	GO:0002709	regulation of T cell mediated immunity	5/170	108/18986	0.0462962962962963	5.17047930283224	4.13129270678378	0.00287994348302387	0.015665631248432	0.0098990053230469	CD55/IL1B/CD80/IL7R/IL6	5
GO:0001676	BP	GO:0001676	long-chain fatty acid metabolic process	5/170	109/18986	0.0458715596330275	5.123043713	4.1032767511616	0.00299694678192569	0.0160893777555305	0.010166767844893	CPT1A/FADS1/PTGDS/ACSL4/PTGS2	5
GO:0044853	CC	GO:0044853	plasma membrane raft	5/170	116/19960	0.0431034482758621	5.06085192697769	4.06539259676816	0.00316824429753306	0.0161503184923027	0.0112251017473572	ITGB2/CAV1/SELE/PTGS2/CD177	5
GO:0019218	BP	GO:0019218	regulation of steroid metabolic process	5/170	110/18986	0.0454545454545455	5.07647058823529	4.07560213155412	0.00311734568735433	0.0165043845309302	0.0104290077900081	AQP8/ADM/ABCB11/EPHX2/NR1H4	5
GO:1901890	BP	GO:1901890	positive regulation of cell junction assembly	5/170	110/18986	0.0454545454545455	5.07647058823529	4.07560213155412	0.00311734568735433	0.0165043845309302	0.0104290077900081	EPHA2/AGT/KDR/THBS2/CAV1	5
GO:0014013	BP	GO:0014013	regulation of gliogenesis	5/170	112/18986	0.0446428571428571	4.98581932773109	4.02124703773649	0.00336855267678979	0.0174145855976015	0.0110041576234962	SLC7A5/IL1B/IL33/CXCR4/IL6	5
GO:0140888	BP	GO:0140888	interferon-mediated signaling pathway	5/170	112/18986	0.0446428571428571	4.98581932773109	4.02124703773649	0.00336855267678979	0.0174145855976015	0.0110041576234962	IFITM3/IRF1/PPARG/WNT5A/CR2	5
GO:1905954	BP	GO:1905954	positive regulation of lipid localization	5/170	113/18986	0.0442477876106195	4.94169703279542	3.99455220592645	0.00349947186642117	0.017682097665929	0.011173196671228	IL1B/PPARG/C3/CAV1/SPP1	5
GO:0010821	BP	GO:0010821	regulation of mitochondrion organization	5/170	114/18986	0.043859649122807	4.89834881320949	3.96816997687227	0.00363400884661156	0.0182791736278509	0.0115504848910002	MMP9/PPARG/PLAUR/HGF/KDR	5
GO:1902106	BP	GO:1902106	negative regulation of leukocyte differentiation	5/170	117/18986	0.0427350427350427	4.7727501256913	3.89083344286484	0.00405988030674776	0.0200303373013328	0.0126570332483835	ANXA1/IRF1/LTF/FBN1/TNFAIP6	5
GO:0015695	BP	GO:0015695	organic cation transport	5/170	120/18986	0.0416666666666667	4.65343137254902	3.81608263924604	0.00452030154255951	0.0214794470462048	0.01357271579259	AQP8/SLC22A5/SLC7A5/SLC22A4/RGS4	5
GO:0032355	BP	GO:0032355	response to estradiol	5/170	120/18986	0.0416666666666667	4.65343137254902	3.81608263924604	0.00452030154255951	0.0214794470462048	0.01357271579259	CD38/COL1A1/GHR/HPGD/PTGS2	5
GO:0046634	BP	GO:0046634	regulation of alpha-beta T cell activation	5/170	122/18986	0.040983606557377	4.5771456123433	3.76760834117606	0.00484717564112898	0.0225841980497664	0.0142708004015963	CD55/ANXA1/IRF1/CD80/ADA	5
GO:0032609	BP	GO:0032609	type II interferon production	5/170	124/18986	0.0403225806451613	4.50332068311195	3.7201716141751	0.00519050019545678	0.0233712038370702	0.0147681039799994	SLC7A5/IL1B/IL33/NR1H4/WNT5A	5
GO:0032649	BP	GO:0032649	regulation of type II interferon production	5/170	124/18986	0.0403225806451613	4.50332068311195	3.7201716141751	0.00519050019545678	0.0233712038370702	0.0147681039799994	SLC7A5/IL1B/IL33/NR1H4/WNT5A	5
GO:1903707	BP	GO:1903707	negative regulation of hemopoiesis	5/170	124/18986	0.0403225806451613	4.50332068311195	3.7201716141751	0.00519050019545678	0.0233712038370702	0.0147681039799994	ANXA1/IRF1/LTF/FBN1/TNFAIP6	5
GO:0010717	BP	GO:0010717	regulation of epithelial to mesenchymal transition	5/170	126/18986	0.0396825396825397	4.43183940242764	3.67373219156327	0.00555070845897516	0.0244991743577955	0.0154808608432134	IL1B/PDPN/COL1A1/AGT/IL6	5
GO:0035710	BP	GO:0035710	CD4-positive, alpha-beta T cell activation	5/170	129/18986	0.0387596899224806	4.32877336981304	3.60586026034074	0.00612361747848564	0.0262328881750984	0.0165763827557338	CD55/ANXA1/CD80/CEBPB/IL6	5
GO:0002761	BP	GO:0002761	regulation of myeloid leukocyte differentiation	5/170	130/18986	0.0384615384615385	4.29547511312217	3.58369496806864	0.00632349254186891	0.0268649957267739	0.0169758071976566	CEBPB/LTF/FBN1/FOS/TNFAIP6	5
GO:0003014	BP	GO:0003014	renal system process	5/170	132/18986	0.0378787878787879	4.23039215686275	3.54002696901447	0.00673691718397446	0.028158154857915	0.0177929456148522	ABCG2/ADM/AGT/STC1/HSD11B2	5
GO:0046632	BP	GO:0046632	alpha-beta T cell differentiation	5/170	133/18986	0.037593984962406	4.19858469703671	3.51851616855118	0.00695057129406603	0.0288530530794563	0.0182320470519361	ANXA1/IRF1/CD80/ADA/IL6	5
GO:0002286	BP	GO:0002286	T cell activation involved in immune response	5/170	136/18986	0.0367647058823529	4.10596885813149	3.45523016953029	0.00761992185309581	0.0310544260436386	0.0196230795832702	ANXA1/CD80/ITGAL/LCP1/IL6	5
GO:0042476	BP	GO:0042476	odontogenesis	5/170	136/18986	0.0367647058823529	4.10596885813149	3.45523016953029	0.00761992185309581	0.0310544260436386	0.0196230795832702	FGFR2/ADM/TNC/COL1A2/COL1A1	5
GO:0048565	BP	GO:0048565	digestive tract development	5/170	137/18986	0.0364963503649635	4.07599828252469	3.43453798753821	0.00785267217466767	0.0316563800061813	0.0200034501782971	FGFR2/HMGCS2/NPY/ADA/WNT5A	5
GO:0043547	BP	GO:0043547	positive regulation of GTPase activity	5/170	140/18986	0.0357142857142857	3.98865546218487	3.37362172958948	0.0085805314220381	0.0340981972287398	0.021546417793243	DOCK11/EPHA2/CXCL13/RASGRP1/WNT5A	5
GO:0042383	CC	GO:0042383	sarcolemma	5/170	144/19960	0.0347222222222222	4.07679738562091	3.43433851054402	0.00786256490266933	0.034234918013706	0.0237946043107098	ANXA1/COL6A3/ANXA5/VCAM1/CAV1	5
GO:0031623	BP	GO:0031623	receptor internalization	5/170	141/18986	0.0354609929078014	3.96036712557363	3.35369194254471	0.00883318684173309	0.0347314271359224	0.0219465514439403	ADM/ITGB2/GHR/CAV1/SELE	5
GO:1903900	BP	GO:1903900	regulation of viral life cycle	5/170	146/18986	0.0342465753424658	3.82473811442385	3.25671892471126	0.0101739342518366	0.0385115025352008	0.0243351552547647	IFITM3/LAMP3/CIITA/SLPI/LTF	5
GO:0005179	MF	GO:0005179	hormone activity	5/169	132/18737	0.0378787878787879	4.19961448807603	3.51940308596084	0.00693984435051052	0.0390822813423487	0.0300854748159251	ADM/NPY/AGT/STC1/FBN1	5
GO:0034763	BP	GO:0034763	negative regulation of transmembrane transport	5/170	147/18986	0.0340136054421769	3.79871948779512	3.23783881750032	0.0104579136558635	0.0394083360485294	0.0249018582226528	MMP9/IL1B/AGT/RGS4/CAV1	5
GO:0046887	BP	GO:0046887	positive regulation of hormone secretion	5/170	147/18986	0.0340136054421769	3.79871948779512	3.23783881750032	0.0104579136558635	0.0394083360485294	0.0249018582226528	PPARG/CD38/NR1H4/ACSL4/SPP1	5
GO:0055123	BP	GO:0055123	digestive system development	5/170	148/18986	0.0337837837837838	3.77305246422894	3.21912363612261	0.0107472797545522	0.0402272482432959	0.0254193232418752	FGFR2/HMGCS2/NPY/ADA/WNT5A	5
GO:0050714	BP	GO:0050714	positive regulation of protein secretion	5/170	150/18986	0.0333333333333333	3.72274509803922	3.18217736822473	0.011342356891033	0.0414360911504477	0.0261831828133701	PPARG/CD38/NR1H4/PCSK1/ACSL4	5
GO:1903038	BP	GO:1903038	negative regulation of leukocyte cell-cell adhesion	5/170	153/18986	0.0326797385620915	3.64975009611688	3.12792973065671	0.0122765165532273	0.0439975306743042	0.0278017389429774	ANXA1/IRF1/CD80/CEBPB/CCL21	5
GO:0035296	BP	GO:0035296	regulation of tube diameter	5/170	154/18986	0.0324675324675325	3.62605042016807	3.11014979936834	0.0125991600834547	0.0445693624916295	0.0281630755603038	ADM/CD38/AGT/CAV1/PTGS2	5
GO:0097746	BP	GO:0097746	blood vessel diameter maintenance	5/170	154/18986	0.0324675324675325	3.62605042016807	3.11014979936834	0.0125991600834547	0.0445693624916295	0.0281630755603038	ADM/CD38/AGT/CAV1/PTGS2	5
GO:0035150	BP	GO:0035150	regulation of tube size	5/170	155/18986	0.032258064516129	3.60265654648956	3.09251722910338	0.0129275051570628	0.0456613098095778	0.0288530696078746	ADM/CD38/AGT/CAV1/PTGS2	5
GO:0004713	MF	GO:0004713	protein tyrosine kinase activity	5/169	138/18737	0.036231884057971	4.01702255381185	3.39369282461364	0.00833153308818347	0.0457166174582375	0.0351925756626373	FGFR2/FGFR3/PDGFRB/EPHA2/KDR	5
GO:0008037	BP	GO:0008037	cell recognition	5/170	156/18986	0.032051282051282	3.57956259426848	3.0750297307961	0.0132615948933105	0.0465684935981028	0.029426312843923	MSN/C4BPB/C4BPA/CXCR4/CCL21	5
GO:0071456	BP	GO:0071456	cellular response to hypoxia	5/170	156/18986	0.032051282051282	3.57956259426848	3.0750297307961	0.0132615948933105	0.0465684935981028	0.029426312843923	FGFR2/PPARG/STC1/FOS/PTGS2	5
GO:0034767	BP	GO:0034767	positive regulation of monoatomic ion transmembrane transport	5/170	157/18986	0.0318471337579618	3.55676283252154	3.05768506574939	0.0136014719262582	0.0471939407494168	0.0298215286243762	CXCL11/CXCL9/CXCL10/CCL2/CAV1	5
GO:0002921	BP	GO:0002921	negative regulation of humoral immune response	5/170	18/18986	0.277777777777778	31.0228758169935	12.1127814455233	4.23061286799015e-07	1.27785646049628e-05	8.07468764197335e-06	CD55/C4BPB/SERPING1/C4BPA/CR2	5
GO:0045236	MF	GO:0045236	CXCR chemokine receptor binding	5/169	18/18737	0.277777777777778	30.7971729125575	12.0661638662843	4.38343263645972e-07	1.87610916840476e-05	1.44422570022304e-05	CXCL1/CXCL11/CXCL9/CXCL10/CXCL13	5
GO:0002544	BP	GO:0002544	chronic inflammatory response	5/170	21/18986	0.238095238095238	26.5910364145658	11.1528845828049	9.83142340841945e-07	2.76766961497522e-05	1.74887151475732e-05	S100A8/VNN1/VCAM1/CEBPB/CXCL13	5
GO:0045916	BP	GO:0045916	negative regulation of complement activation	5/170	14/18986	0.357142857142857	39.8865546218487	13.8348047745169	1.01764428683707e-07	3.83045883247661e-06	2.42044075792944e-06	CD55/C4BPB/SERPING1/C4BPA/CR2	5
GO:1901623	BP	GO:1901623	regulation of lymphocyte chemotaxis	5/170	25/18986	0.2	22.3364705882353	10.1467760666229	2.49356082760085e-06	5.76098536031919e-05	3.64032727717263e-05	CXCL10/CCL2/CXCL13/CCL21/WNT5A	5
GO:0002675	BP	GO:0002675	positive regulation of acute inflammatory response	5/170	28/18986	0.178571428571429	19.9432773109244	9.53463302690086	4.51342335496148e-06	9.05387319707843e-05	5.72108059680274e-05	IL1B/C3/OSMR/IL6/PTGS2	5
GO:0010818	BP	GO:0010818	T cell chemotaxis	5/170	28/18986	0.178571428571429	19.9432773109244	9.53463302690086	4.51342335496148e-06	9.05387319707843e-05	5.72108059680274e-05	CXCL11/CXCL10/CXCL13/CCL21/WNT5A	5
GO:0010819	BP	GO:0010819	regulation of T cell chemotaxis	4/170	15/18986	0.266666666666667	29.7819607843137	10.5995396520541	7.84151810547516e-06	0.000140476393868138	8.87660732345091e-05	CXCL10/CXCL13/CCL21/WNT5A	4
GO:0098644	CC	GO:0098644	complex of collagen trimers	4/170	21/19960	0.19047619047619	22.3641456582633	9.0785072269074	2.71464689063824e-05	0.000236400500059746	0.000164307574959683	COL4A1/COL1A2/COL5A2/COL1A1	4
GO:0016264	BP	GO:0016264	gap junction assembly	4/170	18/18986	0.222222222222222	24.8183006535948	9.60953480870276	1.72135165608484e-05	0.000277236925379049	0.000175184118440618	IL1B/AGT/GJA1/CAV1	4
GO:0033631	BP	GO:0033631	cell-cell adhesion mediated by integrin	4/170	18/18986	0.222222222222222	24.8183006535948	9.60953480870276	1.72135165608484e-05	0.000277236925379049	0.000175184118440618	ITGA5/VCAM1/ADA/CXCL13	4
GO:0032310	BP	GO:0032310	prostaglandin secretion	4/170	19/18986	0.210526315789474	23.5120743034056	9.33166417461796	2.16517864900298e-05	0.000337365045309767	0.000213178666494247	IL1B/NOS2/ACSL4/PTGS2	4
GO:0019755	BP	GO:0019755	one-carbon compound transport	4/170	27/18986	0.148148148148148	16.5455337690632	7.68326684038198	9.27064283705555e-05	0.00116754336481715	0.000737762672944943	AQP8/AQP7/AQP9/CA2	4
GO:0042730	BP	GO:0042730	fibrinolysis	4/170	27/18986	0.148148148148148	16.5455337690632	7.68326684038198	9.27064283705555e-05	0.00116754336481715	0.000737762672944943	PLAU/SERPING1/PLAUR/THBD	4
GO:0031528	CC	GO:0031528	microvillus membrane	4/170	33/19960	0.121212121212121	14.2317290552585	7.05055916768099	0.000171387255576845	0.00119399788051869	0.000829875132266829	S100P/MSN/SLC7A5/PDPN	4
GO:0033081	BP	GO:0033081	regulation of T cell differentiation in thymus	4/170	28/18986	0.142857142857143	15.9546218487395	7.5270413373285	0.000107405262539821	0.00130912133008264	0.000827224821617027	VNN1/ADA/RASGRP1/IL7R	4
GO:0090594	BP	GO:0090594	inflammatory response to wounding	4/170	29/18986	0.137931034482759	15.404462474645	7.37865763232217	0.000123723806200223	0.00142431185831872	0.00090001292916856	TIMP1/PPARG/IL33/IL6	4
GO:0002825	BP	GO:0002825	regulation of T-helper 1 type immune response	4/170	31/18986	0.129032258064516	14.4106261859583	7.10287413177881	0.000161637065955154	0.00176955611421492	0.00111817041498388	ANXA1/IL1B/CD80/IL33	4
GO:0097421	BP	GO:0097421	liver regeneration	4/170	31/18986	0.129032258064516	14.4106261859583	7.10287413177881	0.000161637065955154	0.00176955611421492	0.00111817041498388	CPT1A/SLC7A5/CEBPB/IL6	4
GO:0002313	BP	GO:0002313	mature B cell differentiation involved in immune response	4/170	32/18986	0.125	13.9602941176471	6.97437857691639	0.000183444644278618	0.00195091923280435	0.00123277253013969	XBP1/DOCK11/ADA/IL6	4
GO:0010575	BP	GO:0010575	positive regulation of vascular endothelial growth factor production	4/170	32/18986	0.125	13.9602941176471	6.97437857691639	0.000183444644278618	0.00195091923280435	0.00123277253013969	IL1B/C3/IL6/PTGS2	4
GO:0034368	BP	GO:0034368	protein-lipid complex remodeling	4/170	33/18986	0.121212121212121	13.5372549019608	6.85151406666666	0.000207297429441463	0.00208542459047718	0.00131776554640993	PLA2G2A/AGT/NR1H4/PLA2G7	4
GO:0034369	BP	GO:0034369	plasma lipoprotein particle remodeling	4/170	33/18986	0.121212121212121	13.5372549019608	6.85151406666666	0.000207297429441463	0.00208542459047718	0.00131776554640993	PLA2G2A/AGT/NR1H4/PLA2G7	4
GO:0032107	BP	GO:0032107	regulation of response to nutrient levels	4/170	34/18986	0.117647058823529	13.1391003460208	6.73386716949706	0.000233305686832894	0.00229200601434075	0.00144830293632027	NPY/GHR/NR1H4/FBN1	4
GO:0050901	BP	GO:0050901	leukocyte tethering or rolling	4/170	34/18986	0.117647058823529	13.1391003460208	6.73386716949706	0.000233305686832894	0.00229200601434075	0.00144830293632027	VCAM1/SELL/SELE/CCL21	4
GO:0070498	BP	GO:0070498	interleukin-1-mediated signaling pathway	4/170	34/18986	0.117647058823529	13.1391003460208	6.73386716949706	0.000233305686832894	0.00229200601434075	0.00144830293632027	IL1RN/IL1B/IRAK3/IL6	4
GO:0042910	MF	GO:0042910	xenobiotic transmembrane transporter activity	4/169	32/18737	0.125	13.8587278106509	6.94533764663745	0.00018857663520101	0.00239207274771694	0.00184141360067733	ABCG2/ABCB1/SLC22A5/ABCB11	4
GO:0034367	BP	GO:0034367	protein-containing complex remodeling	4/170	35/18986	0.114285714285714	12.7636974789916	6.62106593926411	0.00026158102111387	0.00247541361788549	0.00156419694754681	PLA2G2A/AGT/NR1H4/PLA2G7	4
GO:0002335	BP	GO:0002335	mature B cell differentiation	4/170	38/18986	0.105263157894737	11.7560371517028	6.30853494546341	0.000361143461630602	0.00316981025412547	0.00200298143630678	XBP1/DOCK11/ADA/IL6	4
GO:0010742	BP	GO:0010742	macrophage derived foam cell differentiation	4/170	38/18986	0.105263157894737	11.7560371517028	6.30853494546341	0.000361143461630602	0.00316981025412547	0.00200298143630678	PPARG/PLA2G2A/AGT/WNT5A	4
GO:0002446	BP	GO:0002446	neutrophil mediated immunity	4/170	39/18986	0.102564102564103	11.4546003016591	6.21205967131667	0.00039962636144624	0.0033892362299871	0.00214163521084181	ITGB2/TREM1/IL6/CD177	4
GO:0090077	BP	GO:0090077	foam cell differentiation	4/170	39/18986	0.102564102564103	11.4546003016591	6.21205967131667	0.00039962636144624	0.0033892362299871	0.00214163521084181	PPARG/PLA2G2A/AGT/WNT5A	4
GO:0090630	BP	GO:0090630	activation of GTPase activity	4/170	39/18986	0.102564102564103	11.4546003016591	6.21205967131667	0.00039962636144624	0.0033892362299871	0.00214163521084181	EPHA2/CXCL13/RASGRP1/WNT5A	4
GO:0140448	BP	GO:0140448	signaling receptor ligand precursor processing	4/170	39/18986	0.102564102564103	11.4546003016591	6.21205967131667	0.00039962636144624	0.0033892362299871	0.00214163521084181	CASP1/PLA2G7/PCSK1/MME	4
GO:0032094	BP	GO:0032094	response to food	4/170	40/18986	0.1	11.1682352941176	6.11903483639839	0.000440950913436385	0.00366547285362752	0.0023161872454501	NPY/GHR/FBN1/HSD11B2	4
GO:0045923	BP	GO:0045923	positive regulation of fatty acid metabolic process	4/170	40/18986	0.1	11.1682352941176	6.11903483639839	0.000440950913436385	0.00366547285362752	0.0023161872454501	CPT1A/IL1B/PPARG/PTGS2	4
GO:1904994	BP	GO:1904994	regulation of leukocyte adhesion to vascular endothelial cell	4/170	41/18986	0.0975609756097561	10.8958393113343	6.02925104583357	0.000485234672191705	0.00398415723490738	0.00251756172801217	ITGB2/SELE/CCL21/IL6	4
GO:0070232	BP	GO:0070232	regulation of T cell apoptotic process	4/170	42/18986	0.0952380952380952	10.6364145658263	5.94251637748817	0.000532595860301764	0.00423799556297128	0.00267796043272121	CD27/ADA/IL7R/WNT5A	4
GO:0002251	BP	GO:0002251	organ or tissue specific immune response	4/170	44/18986	0.0909090909090909	10.1529411764706	5.77750330528957	0.00063702624179807	0.00487405344574064	0.00307988106186471	CLDN2/NOS2/LTF/IL6	4
GO:0042119	BP	GO:0042119	neutrophil activation	4/170	44/18986	0.0909090909090909	10.1529411764706	5.77750330528957	0.00063702624179807	0.00487405344574064	0.00307988106186471	ANXA1/PLA2G2A/ITGB2/CD177	4
GO:0043277	BP	GO:0043277	apoptotic cell clearance	4/170	45/18986	0.0888888888888889	9.92732026143791	5.69891302743645	0.00069433445884134	0.0052270122182438	0.00330291329800103	ANXA1/C2/C3/CCL2	4
GO:1990776	BP	GO:1990776	response to angiotensin	4/170	45/18986	0.0888888888888889	9.92732026143791	5.69891302743645	0.00069433445884134	0.0052270122182438	0.00330291329800103	AGT/CAV1/CA2/PTGS2	4
GO:0060443	BP	GO:0060443	mammary gland morphogenesis	4/170	46/18986	0.0869565217391304	9.71150895140665	5.62274547781317	0.000755197992312987	0.00551179362581374	0.0034828647231772	FGFR2/EPHA2/CAV1/WNT5A	4
GO:0043154	BP	GO:0043154	negative regulation of cysteine-type endopeptidase activity involved in apoptotic process	4/170	47/18986	0.0851063829787234	9.50488110137672	5.54887271518247	0.000819737162471195	0.00594398158934741	0.00375596134365362	MMP9/LAMP3/PLAUR/PTGS2	4
GO:0006693	BP	GO:0006693	prostaglandin metabolic process	4/170	49/18986	0.0816326530612245	9.11692677070828	5.40754556436668	0.000960324556054068	0.00675858668651498	0.00427070473733908	IL1B/PTGDS/HPGD/PTGS2	4
GO:0042088	BP	GO:0042088	T-helper 1 type immune response	4/170	49/18986	0.0816326530612245	9.11692677070828	5.40754556436668	0.000960324556054068	0.00675858668651498	0.00427070473733908	ANXA1/IL1B/CD80/IL33	4
GO:0006692	BP	GO:0006692	prostanoid metabolic process	4/170	50/18986	0.08	8.93458823529412	5.33987859153228	0.00103661406690419	0.00721966138072565	0.00456205468551116	IL1B/PTGDS/HPGD/PTGS2	4
GO:0030195	BP	GO:0030195	negative regulation of blood coagulation	4/170	50/18986	0.08	8.93458823529412	5.33987859153228	0.00103661406690419	0.00721966138072565	0.00456205468551116	PLAU/SERPING1/PLAUR/THBD	4
GO:0071827	BP	GO:0071827	plasma lipoprotein particle organization	4/170	50/18986	0.08	8.93458823529412	5.33987859153228	0.00103661406690419	0.00721966138072565	0.00456205468551116	PLA2G2A/AGT/NR1H4/PLA2G7	4
GO:0046850	BP	GO:0046850	regulation of bone remodeling	4/170	51/18986	0.0784313725490196	8.75940023068051	5.27407979157919	0.00111706165062723	0.0076840996501052	0.00485553005384495	CD38/GJA1/IL6/SPP1	4
GO:1900047	BP	GO:1900047	negative regulation of hemostasis	4/170	51/18986	0.0784313725490196	8.75940023068051	5.27407979157919	0.00111706165062723	0.0076840996501052	0.00485553005384495	PLAU/SERPING1/PLAUR/THBD	4
GO:0032964	BP	GO:0032964	collagen biosynthetic process	4/170	52/18986	0.0769230769230769	8.59095022624435	5.21006016417637	0.00120178785831558	0.00805197865071441	0.00508799028015292	COL1A1/PCOLCE/CIITA/IL6	4
GO:0035987	BP	GO:0035987	endodermal cell differentiation	4/170	52/18986	0.0769230769230769	8.59095022624435	5.21006016417637	0.00120178785831558	0.00805197865071441	0.00508799028015292	MMP9/ITGA5/COL5A2/ITGB2	4
GO:0036230	BP	GO:0036230	granulocyte activation	4/170	52/18986	0.0769230769230769	8.59095022624435	5.21006016417637	0.00120178785831558	0.00805197865071441	0.00508799028015292	ANXA1/PLA2G2A/ITGB2/CD177	4
GO:0051180	BP	GO:0051180	vitamin transport	4/170	52/18986	0.0769230769230769	8.59095022624435	5.21006016417637	0.00120178785831558	0.00805197865071441	0.00508799028015292	SLC23A1/ABCG2/TCN1/SLC2A3	4
GO:0060688	BP	GO:0060688	regulation of morphogenesis of a branching structure	4/170	52/18986	0.0769230769230769	8.59095022624435	5.21006016417637	0.00120178785831558	0.00805197865071441	0.00508799028015292	FGFR2/HGF/AGT/WNT5A	4
GO:0071825	BP	GO:0071825	protein-lipid complex organization	4/170	53/18986	0.0754716981132075	8.42885682574917	5.14773657876072	0.00129091308625726	0.00843299702414785	0.00532875318635077	PLA2G2A/AGT/NR1H4/PLA2G7	4
GO:0010543	BP	GO:0010543	regulation of platelet activation	4/170	54/18986	0.0740740740740741	8.27276688453159	5.08703128474492	0.00138455751355079	0.00893693192754364	0.00564718620778955	PDPN/THBD/PLEK/IL6	4
GO:0048286	BP	GO:0048286	lung alveolus development	4/170	54/18986	0.0740740740740741	8.27276688453159	5.08703128474492	0.00138455751355079	0.00893693192754364	0.00564718620778955	FGFR2/KDR/ADA/FBN1	4
GO:0002639	BP	GO:0002639	positive regulation of immunoglobulin production	4/170	55/18986	0.0727272727272727	8.12235294117647	5.02787147082594	0.00148284104161602	0.00946193807507364	0.0059789340043906	XBP1/CD40/IL33/IL6	4
GO:0010883	BP	GO:0010883	regulation of lipid storage	4/170	55/18986	0.0727272727272727	8.12235294117647	5.02787147082594	0.00148284104161602	0.00946193807507364	0.0059789340043906	CPT1A/PPARG/C3/IL6	4
GO:0007187	BP	GO:0007187	G protein-coupled receptor signaling pathway, coupled to cyclic nucleotide second messenger	4/170	56/18986	0.0714285714285714	7.97731092436975	4.97018886767743	0.00158588323556319	0.00980119185885791	0.00619330615181878	ANXA1/NPY/CCL2/AGT	4
GO:1902895	BP	GO:1902895	positive regulation of miRNA transcription	4/170	56/18986	0.0714285714285714	7.97731092436975	4.97018886767743	0.00158588323556319	0.00980119185885791	0.00619330615181878	PPARG/AGT/FOS/IL6	4
GO:2000107	BP	GO:2000107	negative regulation of leukocyte apoptotic process	4/170	57/18986	0.0701754385964912	7.83735810113519	4.91391938906412	0.00169380326738308	0.0103733838130408	0.00655487033716421	CD27/ADA/IL7R/CCL21	4
GO:0031638	BP	GO:0031638	zymogen activation	4/170	58/18986	0.0689655172413793	7.70223123732252	4.85900280706001	0.0018067198609218	0.0108273909375457	0.00684175433634072	PLAU/C1R/PLAUR/THBD	4
GO:0061900	BP	GO:0061900	glial cell activation	4/170	58/18986	0.0689655172413793	7.70223123732252	4.85900280706001	0.0018067198609218	0.0108273909375457	0.00684175433634072	IL1B/ITGB2/IL33/IL6	4
GO:0060350	BP	GO:0060350	endochondral bone morphogenesis	4/170	60/18986	0.0666666666666667	7.44549019607843	4.75300497308943	0.00204801506987058	0.011994493853263	0.00757923869250962	FGFR3/COL1A1/GHR/STC1	4
GO:0001706	BP	GO:0001706	endoderm formation	4/170	61/18986	0.0655737704918033	7.32343297974928	4.70182003912421	0.00217662842129233	0.0125502671451451	0.00793042803735642	MMP9/ITGA5/COL5A2/ITGB2	4
GO:0001961	BP	GO:0001961	positive regulation of cytokine-mediated signaling pathway	4/170	61/18986	0.0655737704918033	7.32343297974928	4.70182003912421	0.00217662842129233	0.0125502671451451	0.00793042803735642	CD40/CASP1/CXCR4/WNT5A	4
GO:0014009	BP	GO:0014009	glial cell proliferation	4/170	61/18986	0.0655737704918033	7.32343297974928	4.70182003912421	0.00217662842129233	0.0125502671451451	0.00793042803735642	SLC7A5/IL1B/IL33/IL6	4
GO:0060612	BP	GO:0060612	adipose tissue development	4/170	61/18986	0.0655737704918033	7.32343297974928	4.70182003912421	0.00217662842129233	0.0125502671451451	0.00793042803735642	XBP1/HMGCS2/PPARG/NR1H4	4
GO:0070228	BP	GO:0070228	regulation of lymphocyte apoptotic process	4/170	61/18986	0.0655737704918033	7.32343297974928	4.70182003912421	0.00217662842129233	0.0125502671451451	0.00793042803735642	CD27/ADA/IL7R/WNT5A	4
GO:0070231	BP	GO:0070231	T cell apoptotic process	4/170	61/18986	0.0655737704918033	7.32343297974928	4.70182003912421	0.00217662842129233	0.0125502671451451	0.00793042803735642	CD27/ADA/IL7R/WNT5A	4
GO:0140313	MF	GO:0140313	molecular sequestering activity	4/169	54/18737	0.0740740740740741	8.21257944334867	5.06364685939969	0.0014217370267965	0.0129468818610404	0.00996648800419492	TCN1/C1R/TREM1/CAV1	4
GO:0010574	BP	GO:0010574	regulation of vascular endothelial growth factor production	4/170	62/18986	0.0645161290322581	7.20531309297913	4.65178017288084	0.00231070770833152	0.0131871734632208	0.00833288478697155	IL1B/C3/IL6/PTGS2	4
GO:0032731	BP	GO:0032731	positive regulation of interleukin-1 beta production	4/170	62/18986	0.0645161290322581	7.20531309297913	4.65178017288084	0.00231070770833152	0.0131871734632208	0.00833288478697155	CASP1/AIM2/WNT5A/IL6	4
GO:0048010	BP	GO:0048010	vascular endothelial growth factor receptor signaling pathway	4/170	62/18986	0.0645161290322581	7.20531309297913	4.65178017288084	0.00231070770833152	0.0131871734632208	0.00833288478697155	XBP1/IL1B/ITGA5/KDR	4
GO:2000351	BP	GO:2000351	regulation of endothelial cell apoptotic process	4/170	64/18986	0.0625	6.98014705882353	4.5549586739538	0.0025957262173659	0.0146145929885307	0.00923486142967329	XBP1/CD40/CCL2/KDR	4
GO:0010573	BP	GO:0010573	vascular endothelial growth factor production	4/170	65/18986	0.0615384615384615	6.87276018099548	4.50809449842071	0.00274689460293106	0.0152100775534199	0.00961114405653652	IL1B/C3/IL6/PTGS2	4
GO:0006518	BP	GO:0006518	peptide metabolic process	4/170	66/18986	0.0606060606060606	6.76862745098039	4.46220998064524	0.00290398716575411	0.015665631248432	0.0098990053230469	MMP7/ANPEP/PCSK1/MME	4
GO:0006767	BP	GO:0006767	water-soluble vitamin metabolic process	4/170	66/18986	0.0606060606060606	6.76862745098039	4.46220998064524	0.00290398716575411	0.015665631248432	0.0098990053230469	SLC23A1/VNN1/NNMT/SLC2A3	4
GO:0015909	BP	GO:0015909	long-chain fatty acid transport	4/170	66/18986	0.0606060606060606	6.76862745098039	4.46220998064524	0.00290398716575411	0.015665631248432	0.0098990053230469	ANXA1/CPT1A/PPARG/PLA2G2A	4
GO:0032623	BP	GO:0032623	interleukin-2 production	4/170	66/18986	0.0606060606060606	6.76862745098039	4.46220998064524	0.00290398716575411	0.015665631248432	0.0098990053230469	ANXA1/IL1B/CD80/NR1H4	4
GO:0032663	BP	GO:0032663	regulation of interleukin-2 production	4/170	66/18986	0.0606060606060606	6.76862745098039	4.46220998064524	0.00290398716575411	0.015665631248432	0.0098990053230469	ANXA1/IL1B/CD80/NR1H4	4
GO:0045744	BP	GO:0045744	negative regulation of G protein-coupled receptor signaling pathway	4/170	66/18986	0.0606060606060606	6.76862745098039	4.46220998064524	0.00290398716575411	0.015665631248432	0.0098990053230469	ADM/ADA/PLEK/RGS4	4
GO:0016504	MF	GO:0016504	peptidase activator activity	4/169	59/18737	0.0677966101694915	7.51659813459031	4.78278642038121	0.00197594941998681	0.0159567236180067	0.0122834591550322	CASP1/PCOLCE/AIM2/CAV1	4
GO:0050994	BP	GO:0050994	regulation of lipid catabolic process	4/170	67/18986	0.0597014925373134	6.66760316066725	4.41726908489041	0.00306711639738111	0.0163351986188024	0.0103221003683933	CPT1A/IL1B/ABCB11/HPGD	4
GO:2000630	BP	GO:2000630	positive regulation of miRNA metabolic process	4/170	67/18986	0.0597014925373134	6.66760316066725	4.41726908489041	0.00306711639738111	0.0163351986188024	0.0103221003683933	PPARG/AGT/FOS/IL6	4
GO:0060760	BP	GO:0060760	positive regulation of response to cytokine stimulus	4/170	68/18986	0.0588235294117647	6.56955017301038	4.3732376224743	0.00323639388149676	0.0168614611244388	0.0106546420490955	CD40/CASP1/CXCR4/WNT5A	4
GO:0070821	CC	GO:0070821	tertiary granule membrane	4/170	73/19960	0.0547945205479452	6.43352135374698	4.31051463595431	0.0035015485735708	0.0174243726637214	0.0121106191266359	PLAU/ITGB2/SLC2A3/CD177	4
GO:0043903	BP	GO:0043903	regulation of biological process involved in symbiotic interaction	4/170	69/18986	0.0579710144927536	6.47433930093777	4.33008313139925	0.00341193025628453	0.0174450000428528	0.0110233763035906	IFITM3/CIITA/CAV1/LTF	4
GO:0061180	BP	GO:0061180	mammary gland epithelium development	4/170	69/18986	0.0579710144927536	6.47433930093777	4.33008313139925	0.00341193025628453	0.0174450000428528	0.0110233763035906	FGFR2/CEBPB/EPHA2/WNT5A	4
GO:0071300	BP	GO:0071300	cellular response to retinoic acid	4/170	69/18986	0.0579710144927536	6.47433930093777	4.33008313139925	0.00341193025628453	0.0174450000428528	0.0110233763035906	FGFR2/TNC/COL1A1/WNT5A	4
GO:0072577	BP	GO:0072577	endothelial cell apoptotic process	4/170	70/18986	0.0571428571428571	6.3818487394958	4.28777476544651	0.00359383517817743	0.0181042824765329	0.0114399723677322	XBP1/CD40/CCL2/KDR	4
GO:0045600	BP	GO:0045600	positive regulation of fat cell differentiation	4/170	71/18986	0.0563380281690141	6.29196354598177	4.2462831918682	0.0037822172869698	0.0187988544678766	0.0118788676621838	XBP1/PPARG/CEBPB/PTGS2	4
GO:0050918	BP	GO:0050918	positive chemotaxis	4/170	72/18986	0.0555555555555556	6.20457516339869	4.20558049689934	0.00397718417226168	0.0197386177438172	0.0124726976536737	CXCL10/HGF/KDR/WNT5A	4
GO:0032722	BP	GO:0032722	positive regulation of chemokine production	4/170	73/18986	0.0547945205479452	6.11958098307816	4.16564009839264	0.00417884234120682	0.0202007530202639	0.0127647177765124	IL1B/IL33/WNT5A/IL6	4
GO:0032732	BP	GO:0032732	positive regulation of interleukin-1 production	4/170	74/18986	0.0540540540540541	6.0368839427663	4.12643666494944	0.00438729718753676	0.0209067504669248	0.0132108327380945	CASP1/AIM2/WNT5A/IL6	4
GO:1903053	BP	GO:1903053	regulation of extracellular matrix organization	4/170	74/18986	0.0540540540540541	6.0368839427663	4.12643666494944	0.00438729718753676	0.0209067504669248	0.0132108327380945	PDPN/PPARG/AGT/IL6	4
GO:2000379	BP	GO:2000379	positive regulation of reactive oxygen species metabolic process	4/170	74/18986	0.0540540540540541	6.0368839427663	4.12643666494944	0.00438729718753676	0.0209067504669248	0.0132108327380945	ITGB2/PDGFRB/AGT/CD177	4
GO:0046635	BP	GO:0046635	positive regulation of alpha-beta T cell activation	4/170	75/18986	0.0533333333333333	5.95639215686275	4.0879460409831	0.00460265296183333	0.0217780895792961	0.0137614259682528	CD55/ANXA1/CD80/ADA	4
GO:0001707	BP	GO:0001707	mesoderm formation	4/170	76/18986	0.0526315789473684	5.87801857585139	4.0501451772069	0.0048250127430227	0.0225122460851338	0.0142253344468826	FGFR2/EPHA2/GJA1/WNT5A	4
GO:1902893	BP	GO:1902893	regulation of miRNA transcription	4/170	76/18986	0.0526315789473684	5.87801857585139	4.0501451772069	0.0048250127430227	0.0225122460851338	0.0142253344468826	PPARG/AGT/FOS/IL6	4
GO:0002637	BP	GO:0002637	regulation of immunoglobulin production	4/170	77/18986	0.051948051948052	5.80168067226891	4.01301206608784	0.00505447841106428	0.0229437705651292	0.0144980118166456	XBP1/CD40/IL33/IL6	4
GO:0045669	BP	GO:0045669	positive regulation of osteoblast differentiation	4/170	77/18986	0.051948051948052	5.80168067226891	4.01301206608784	0.00505447841106428	0.0229437705651292	0.0144980118166456	CEBPB/HGF/LTF/IL6	4
GO:0046425	BP	GO:0046425	regulation of receptor signaling pathway via JAK-STAT	4/170	77/18986	0.051948051948052	5.80168067226891	4.01301206608784	0.00505447841106428	0.0229437705651292	0.0144980118166456	GHR/IL7R/CAV1/IL6	4
GO:0061614	BP	GO:0061614	miRNA transcription	4/170	77/18986	0.051948051948052	5.80168067226891	4.01301206608784	0.00505447841106428	0.0229437705651292	0.0144980118166456	PPARG/AGT/FOS/IL6	4
GO:0043536	BP	GO:0043536	positive regulation of blood vessel endothelial cell migration	4/170	78/18986	0.0512820512820513	5.72730015082956	3.97652568185223	0.00529115062080849	0.0237287209902389	0.0149940166257252	ANXA1/CD40/KDR/PTGS2	4
GO:0048332	BP	GO:0048332	mesoderm morphogenesis	4/170	78/18986	0.0512820512820513	5.72730015082956	3.97652568185223	0.00529115062080849	0.0237287209902389	0.0149940166257252	FGFR2/EPHA2/GJA1/WNT5A	4
GO:0061045	BP	GO:0061045	negative regulation of wound healing	4/170	78/18986	0.0512820512820513	5.72730015082956	3.97652568185223	0.00529115062080849	0.0237287209902389	0.0149940166257252	PLAU/SERPING1/PLAUR/THBD	4
GO:0002260	BP	GO:0002260	lymphocyte homeostasis	4/170	81/18986	0.0493827160493827	5.51517792302106	3.87075021348139	0.00604539415494825	0.0259641928449701	0.0164065960129567	DOCK11/AIM2/ADA/IL7R	4
GO:0006809	BP	GO:0006809	nitric oxide biosynthetic process	4/170	81/18986	0.0493827160493827	5.51517792302106	3.87075021348139	0.00604539415494825	0.0259641928449701	0.0164065960129567	IL1B/NOS2/CAV1/PTGS2	4
GO:0043299	BP	GO:0043299	leukocyte degranulation	4/170	81/18986	0.0493827160493827	5.51517792302106	3.87075021348139	0.00604539415494825	0.0259641928449701	0.0164065960129567	ITGB2/PTGDS/RASGRP1/CD177	4
GO:0070227	BP	GO:0070227	lymphocyte apoptotic process	4/170	84/18986	0.0476190476190476	5.31820728291317	3.77012160336265	0.0068679974949902	0.028545647156597	0.0180377993501702	CD27/ADA/IL7R/WNT5A	4
GO:1904427	BP	GO:1904427	positive regulation of calcium ion transmembrane transport	4/170	85/18986	0.0470588235294118	5.2556401384083	3.73764523723485	0.00715782595009464	0.0295304395724348	0.0186600829474207	CXCL11/CXCL9/CXCL10/CAV1	4
GO:0007492	BP	GO:0007492	endoderm development	4/170	87/18986	0.0459770114942529	5.13482082488168	3.67420190447126	0.0077614662092395	0.0313263997601835	0.0197949379160185	MMP9/ITGA5/COL5A2/ITGB2	4
GO:0032370	BP	GO:0032370	positive regulation of lipid transport	4/170	88/18986	0.0454545454545455	5.07647058823529	3.64320690346624	0.00807545385155197	0.0322825422466576	0.0203991178187049	IL1B/PPARG/CAV1/SPP1	4
GO:0046209	BP	GO:0046209	nitric oxide metabolic process	4/170	89/18986	0.0449438202247191	5.01943159286186	3.61267856889624	0.00839766800019525	0.0334906997626834	0.0211625442962314	IL1B/NOS2/CAV1/PTGS2	4
GO:0097006	BP	GO:0097006	regulation of plasma lipoprotein particle levels	4/170	91/18986	0.043956043956044	4.90911441499677	3.55297162533112	0.00906711157151803	0.0354169676040126	0.0223797397805717	PLA2G2A/AGT/NR1H4/PLA2G7	4
GO:2001057	BP	GO:2001057	reactive nitrogen species metabolic process	4/170	91/18986	0.043956043956044	4.90911441499677	3.55297162533112	0.00906711157151803	0.0354169676040126	0.0223797397805717	IL1B/NOS2/CAV1/PTGS2	4
GO:0033293	MF	GO:0033293	monocarboxylic acid binding	4/169	79/18737	0.0506329113924051	5.61366189798517	3.92036040067157	0.00567680298783452	0.0357304658646055	0.0275052528667524	S100A8/PPARG/NR1H4/PTGDS	4
GO:0046332	MF	GO:0046332	SMAD binding	4/169	79/18737	0.0506329113924051	5.61366189798517	3.92036040067157	0.00567680298783452	0.0357304658646055	0.0275052528667524	PPARG/COL1A2/COL5A2/FOS	4
GO:0048306	MF	GO:0048306	calcium-dependent protein binding	4/169	79/18737	0.0506329113924051	5.61366189798517	3.92036040067157	0.00567680298783452	0.0357304658646055	0.0275052528667524	S100P/S100A8/ANXA1/CD177	4
GO:2000628	BP	GO:2000628	regulation of miRNA metabolic process	4/170	92/18986	0.0434782608695652	4.85575447570332	3.52376906646491	0.00941450518522833	0.0366727818261801	0.0231732802050112	PPARG/AGT/FOS/IL6	4
GO:0140115	BP	GO:0140115	export across plasma membrane	4/170	94/18986	0.0425531914893617	4.75244055068836	3.46660922263384	0.0101350353636737	0.038451153418241	0.0242970210601988	ABCG2/ABCB1/SLC22A5/GJA1	4
GO:0015101	MF	GO:0015101	organic cation transmembrane transporter activity	4/169	82/18737	0.0487804878048781	5.40828402366864	3.81661273499816	0.00647248522450169	0.0384753288345378	0.0296182437904829	AQP8/SLC22A5/SLC7A5/SLC22A4	4
GO:0007589	BP	GO:0007589	body fluid secretion	4/170	95/18986	0.0421052631578947	4.70241486068111	3.43863055805609	0.0105083271285873	0.039509422986271	0.0249657343677584	XBP1/ADA/GJA1/CAV1	4
GO:0015837	BP	GO:0015837	amine transport	4/170	96/18986	0.0416666666666667	4.65343137254902	3.41103912303668	0.0108904042784556	0.0407174713536006	0.0257290918749696	AQP8/SLC7A5/AQP9/RGS4	4
GO:1905369	CC	GO:1905369	endopeptidase complex	4/170	98/19960	0.0408163265306122	4.79231692677071	3.4880052202283	0.00986865670360921	0.0413425299594389	0.0287346720443342	PLAU/PSMB9/PLAUR/THBD	4
GO:0046330	BP	GO:0046330	positive regulation of JNK cascade	4/170	97/18986	0.0412371134020619	4.60545785324439	3.38382516756439	0.0112813406020476	0.041350413068565	0.0261290434189738	IL1B/CD27/CCL21/WNT5A	4
GO:1904063	BP	GO:1904063	negative regulation of cation transmembrane transport	4/170	97/18986	0.0412371134020619	4.60545785324439	3.38382516756439	0.0112813406020476	0.041350413068565	0.0261290434189738	MMP9/AGT/RGS4/CAV1	4
GO:0048525	BP	GO:0048525	negative regulation of viral process	4/170	99/18986	0.0404040404040404	4.5124183006536	3.33049240529011	0.0120900782238153	0.0438869059339802	0.0277318359256038	IFITM3/CIITA/SLPI/LTF	4
GO:0006721	BP	GO:0006721	terpenoid metabolic process	4/170	100/18986	0.04	4.46729411764706	3.30435576251507	0.0125080193778859	0.0444060974851226	0.028059909518486	HMGCS2/SDR16C5/ADH1C/AKR1B10	4
GO:0034109	BP	GO:0034109	homotypic cell-cell adhesion	4/170	101/18986	0.0396039603960396	4.42306348281887	3.27856089860522	0.012935099405758	0.0456613098095778	0.0288530696078746	PDPN/PLAUR/PLEK/IL6	4
GO:0048640	BP	GO:0048640	negative regulation of developmental growth	4/170	102/18986	0.0392156862745098	4.37970011534025	3.25309964128492	0.0133713843393872	0.0469048560596305	0.0296388579845772	FGFR3/RGS4/WNT5A/SPP1	4
GO:0034308	BP	GO:0034308	primary alcohol metabolic process	4/170	103/18986	0.0388349514563107	4.33717875499714	3.22796409333056	0.013816938644107	0.0474805782527896	0.0300026529038052	SDR16C5/ADH1C/AKR1B10/HSD11B2	4
GO:0034766	BP	GO:0034766	negative regulation of monoatomic ion transmembrane transport	4/170	103/18986	0.0388349514563107	4.33717875499714	3.22796409333056	0.013816938644107	0.0474805782527896	0.0300026529038052	MMP9/AGT/RGS4/CAV1	4
GO:0033089	BP	GO:0033089	positive regulation of T cell differentiation in thymus	4/170	11/18986	0.363636363636364	40.6117647058824	12.4909580610778	1.9496266057657e-06	4.98568635825579e-05	3.15042113635582e-05	VNN1/ADA/RASGRP1/IL7R	4
GO:0048407	MF	GO:0048407	platelet-derived growth factor binding	4/169	11/18737	0.363636363636364	40.3162990855299	12.4435899261195	2.00628382990817e-06	6.13349628000499e-05	4.72155517865608e-05	COL4A1/COL1A2/COL1A1/PDGFRB	4
GO:0005583	CC	GO:0005583	fibrillar collagen trimer	3/170	12/19960	0.25	29.3529411764706	9.105630286	0.000126206310134587	0.000922874826772049	0.000641434027169694	COL1A2/COL5A2/COL1A1	3
GO:0098643	CC	GO:0098643	banded collagen fibril	3/170	12/19960	0.25	29.3529411764706	9.105630286	0.000126206310134587	0.000922874826772049	0.000641434027169694	COL1A2/COL5A2/COL1A1	3
GO:1903596	BP	GO:1903596	regulation of gap junction assembly	3/170	10/18986	0.3	33.5047058823529	9.77259754622037	8.08153546490898e-05	0.00104127476182481	0.000657974405665262	IL1B/AGT/CAV1	3
GO:2000425	BP	GO:2000425	regulation of apoptotic cell clearance	3/170	10/18986	0.3	33.5047058823529	9.77259754622037	8.08153546490898e-05	0.00104127476182481	0.000657974405665262	C2/C3/CCL2	3
GO:0002924	BP	GO:0002924	negative regulation of humoral immune response mediated by circulating immunoglobulin	3/170	11/18986	0.272727272727273	30.4588235294118	9.2893849079117	0.000110390002665337	0.00131794861817347	0.000832802724633731	C4BPB/C4BPA/CR2	3
GO:0071492	BP	GO:0071492	cellular response to UV-A	3/170	11/18986	0.272727272727273	30.4588235294118	9.2893849079117	0.000110390002665337	0.00131794861817347	0.000832802724633731	TIMP1/MMP9/MME	3
GO:0071918	BP	GO:0071918	urea transmembrane transport	3/170	11/18986	0.272727272727273	30.4588235294118	9.2893849079117	0.000110390002665337	0.00131794861817347	0.000832802724633731	AQP8/AQP7/AQP9	3
GO:0015840	BP	GO:0015840	urea transport	3/170	12/18986	0.25	27.9205882352941	8.86669622003876	0.000146218664816033	0.00165634572134322	0.00104663354143636	AQP8/AQP7/AQP9	3
GO:0070486	BP	GO:0070486	leukocyte aggregation	3/170	13/18986	0.230769230769231	25.772850678733	8.4926996828853	0.000188834643464804	0.00197181802587359	0.00124597833465256	S100A8/MSN/IL1B	3
GO:0010820	BP	GO:0010820	positive regulation of T cell chemotaxis	3/170	14/18986	0.214285714285714	23.9319327731092	8.15857347362057	0.00023875567587974	0.00231569937888457	0.00146327461144913	CXCL13/CCL21/WNT5A	3
GO:0070141	BP	GO:0070141	response to UV-A	3/170	14/18986	0.214285714285714	23.9319327731092	8.15857347362057	0.00023875567587974	0.00231569937888457	0.00146327461144913	TIMP1/MMP9/MME	3
GO:0098637	CC	GO:0098637	protein complex involved in cell-matrix adhesion	3/170	17/19960	0.176470588235294	20.719723183391	7.53877849368545	0.000378054321318463	0.00246916728611121	0.00171616764282723	PLAU/TNC/PLAUR	3
GO:0002713	BP	GO:0002713	negative regulation of B cell mediated immunity	3/170	15/18986	0.2	22.3364705882353	7.85758717863801	0.000296484215323306	0.0026989731557964	0.00170546269169099	C4BPB/C4BPA/CR2	3
GO:0002890	BP	GO:0002890	negative regulation of immunoglobulin mediated immune response	3/170	15/18986	0.2	22.3364705882353	7.85758717863801	0.000296484215323306	0.0026989731557964	0.00170546269169099	C4BPB/C4BPA/CR2	3
GO:0044070	BP	GO:0044070	regulation of monoatomic anion transport	3/170	15/18986	0.2	22.3364705882353	7.85758717863801	0.000296484215323306	0.0026989731557964	0.00170546269169099	ABCB1/STC1/CA2	3
GO:0045348	BP	GO:0045348	positive regulation of MHC class II biosynthetic process	3/170	15/18986	0.2	22.3364705882353	7.85758717863801	0.000296484215323306	0.0026989731557964	0.00170546269169099	XBP1/IL33/CIITA	3
GO:0008559	MF	GO:0008559	ABC-type xenobiotic transporter activity	3/169	14/18737	0.214285714285714	23.7578191039729	8.12654917419561	0.00024389006519417	0.00289958188619736	0.00223209328671857	ABCG2/ABCB1/ABCB11	3
GO:0034374	BP	GO:0034374	low-density lipoprotein particle remodeling	3/170	16/18986	0.1875	20.9404411764706	7.58450422913914	0.000362507708004249	0.00316981025412547	0.00200298143630678	PLA2G2A/AGT/PLA2G7	3
GO:0051770	BP	GO:0051770	positive regulation of nitric-oxide synthase biosynthetic process	3/170	16/18986	0.1875	20.9404411764706	7.58450422913914	0.000362507708004249	0.00316981025412547	0.00200298143630678	CCL2/IL33/KDR	3
GO:1905370	CC	GO:1905370	serine-type endopeptidase complex	3/170	19/19960	0.157894736842105	18.5386996904025	7.08878293833299	0.000532024097152225	0.00336948594863076	0.00234192425540692	PLAU/PLAUR/THBD	3
GO:0015250	MF	GO:0015250	water channel activity	3/169	16/18737	0.1875	20.7880917159763	7.55437625758527	0.000370268146995403	0.00417038860300086	0.00321035817201	AQP8/AQP7/AQP9	3
GO:0015562	MF	GO:0015562	efflux transmembrane transporter activity	3/169	16/18737	0.1875	20.7880917159763	7.55437625758527	0.000370268146995403	0.00417038860300086	0.00321035817201	ABCG2/ABCB1/GJA1	3
GO:0002923	BP	GO:0002923	regulation of humoral immune response mediated by circulating immunoglobulin	3/170	18/18986	0.166666666666667	18.6137254901961	7.10628817188219	0.000521315935822606	0.00418802970025355	0.00264638734554906	C4BPB/C4BPA/CR2	3
GO:0006957	BP	GO:0006957	complement activation, alternative pathway	3/170	18/18986	0.166666666666667	18.6137254901961	7.10628817188219	0.000521315935822606	0.00418802970025355	0.00264638734554906	CFB/C3/CR2	3
GO:0034112	BP	GO:0034112	positive regulation of homotypic cell-cell adhesion	3/170	18/18986	0.166666666666667	18.6137254901961	7.10628817188219	0.000521315935822606	0.00418802970025355	0.00264638734554906	PDPN/PLAUR/IL6	3
GO:0051917	BP	GO:0051917	regulation of fibrinolysis	3/170	18/18986	0.166666666666667	18.6137254901961	7.10628817188219	0.000521315935822606	0.00418802970025355	0.00264638734554906	PLAU/PLAUR/THBD	3
GO:0150078	BP	GO:0150078	positive regulation of neuroinflammatory response	3/170	18/18986	0.166666666666667	18.6137254901961	7.10628817188219	0.000521315935822606	0.00418802970025355	0.00264638734554906	IL1B/IL33/IL6	3
GO:1905286	CC	GO:1905286	serine-type peptidase complex	3/170	21/19960	0.142857142857143	16.7731092436975	6.70264510223096	0.000721150137550716	0.00443295231612058	0.00308107489108356	PLAU/PLAUR/THBD	3
GO:0045346	BP	GO:0045346	regulation of MHC class II biosynthetic process	3/170	19/18986	0.157894736842105	17.6340557275542	6.89511858478249	0.000615002963822464	0.00474714269309967	0.00299968702461066	XBP1/IL33/CIITA	3
GO:0140131	BP	GO:0140131	positive regulation of lymphocyte chemotaxis	3/170	19/18986	0.157894736842105	17.6340557275542	6.89511858478249	0.000615002963822464	0.00474714269309967	0.00299968702461066	CXCL13/CCL21/WNT5A	3
GO:0070492	MF	GO:0070492	oligosaccharide binding	3/169	17/18737	0.176470588235294	19.5652627915071	7.30586876922148	0.000446639197483441	0.00490157888520289	0.00377322722840262	REG1A/SELL/SELE	3
GO:0045342	BP	GO:0045342	MHC class II biosynthetic process	3/170	20/18986	0.15	16.7523529411765	6.69944255887872	0.000718790056579697	0.00531555560605295	0.00335886325963	XBP1/IL33/CIITA	3
GO:0051767	BP	GO:0051767	nitric-oxide synthase biosynthetic process	3/170	20/18986	0.15	16.7523529411765	6.69944255887872	0.000718790056579697	0.00531555560605295	0.00335886325963	CCL2/IL33/KDR	3
GO:0051769	BP	GO:0051769	regulation of nitric-oxide synthase biosynthetic process	3/170	20/18986	0.15	16.7523529411765	6.69944255887872	0.000718790056579697	0.00531555560605295	0.00335886325963	CCL2/IL33/KDR	3
GO:0055093	BP	GO:0055093	response to hyperoxia	3/170	20/18986	0.15	16.7523529411765	6.69944255887872	0.000718790056579697	0.00531555560605295	0.00335886325963	SLC7A5/COL1A1/CAV1	3
GO:0060602	BP	GO:0060602	branch elongation of an epithelium	3/170	20/18986	0.15	16.7523529411765	6.69944255887872	0.000718790056579697	0.00531555560605295	0.00335886325963	FGFR2/TNC/WNT5A	3
GO:0097254	BP	GO:0097254	renal tubular secretion	3/170	20/18986	0.15	16.7523529411765	6.69944255887872	0.000718790056579697	0.00531555560605295	0.00335886325963	ABCG2/AGT/STC1	3
GO:0002888	BP	GO:0002888	positive regulation of myeloid leukocyte mediated immunity	3/170	21/18986	0.142857142857143	15.9546218487395	6.51740588996049	0.00083309363823712	0.0060018573937513	0.00379253266891873	C3/ITGB2/CD177	3
GO:0032930	BP	GO:0032930	positive regulation of superoxide anion generation	3/170	21/18986	0.142857142857143	15.9546218487395	6.51740588996049	0.00083309363823712	0.0060018573937513	0.00379253266891873	ITGB2/AGT/CD177	3
GO:0038166	BP	GO:0038166	angiotensin-activated signaling pathway	3/170	21/18986	0.142857142857143	15.9546218487395	6.51740588996049	0.00083309363823712	0.0060018573937513	0.00379253266891873	AGT/CAV1/CA2	3
GO:0005372	MF	GO:0005372	water transmembrane transporter activity	3/169	19/18737	0.157894736842105	17.5057614450327	6.86723438455702	0.000628079321009377	0.00672044873480034	0.00517339019673514	AQP8/AQP7/AQP9	3
GO:0034104	BP	GO:0034104	negative regulation of tissue remodeling	3/170	22/18986	0.136363636363636	15.2294117647059	6.34745196953868	0.000958316703684331	0.00675858668651498	0.00427070473733908	PPARG/CD38/IL6	3
GO:0071498	BP	GO:0071498	cellular response to fluid shear stress	3/170	22/18986	0.136363636363636	15.2294117647059	6.34745196953868	0.000958316703684331	0.00675858668651498	0.00427070473733908	XBP1/PTGS2/TFPI2	3
GO:0002689	BP	GO:0002689	negative regulation of leukocyte chemotaxis	3/170	23/18986	0.130434782608696	14.56726343	6.18826299102012	0.00109484906802373	0.00756235954201958	0.00477860331154796	CCL2/MMP28/TNFAIP6	3
GO:0032928	BP	GO:0032928	regulation of superoxide anion generation	3/170	23/18986	0.130434782608696	14.56726343	6.18826299102012	0.00109484906802373	0.00756235954201958	0.00477860331154796	ITGB2/AGT/CD177	3
GO:0030277	BP	GO:0030277	maintenance of gastrointestinal epithelium	3/170	24/18986	0.125	13.9602941176471	6.03871476391777	0.00124306761231383	0.00821356311883892	0.00519009440125218	SLC22A5/SERPINA3/TFF1	3
GO:0060252	BP	GO:0060252	positive regulation of glial cell proliferation	3/170	24/18986	0.125	13.9602941176471	6.03871476391777	0.00124306761231383	0.00821356311883892	0.00519009440125218	SLC7A5/IL1B/IL6	3
GO:0072574	BP	GO:0072574	hepatocyte proliferation	3/170	24/18986	0.125	13.9602941176471	6.03871476391777	0.00124306761231383	0.00821356311883892	0.00519009440125218	XBP1/CEBPB/IL6	3
GO:0072575	BP	GO:0072575	epithelial cell proliferation involved in liver morphogenesis	3/170	24/18986	0.125	13.9602941176471	6.03871476391777	0.00124306761231383	0.00821356311883892	0.00519009440125218	XBP1/CEBPB/IL6	3
GO:0090280	BP	GO:0090280	positive regulation of calcium ion import	3/170	24/18986	0.125	13.9602941176471	6.03871476391777	0.00124306761231383	0.00821356311883892	0.00519009440125218	CCL2/PDGFRB/STC1	3
GO:0046697	BP	GO:0046697	decidualization	3/170	25/18986	0.12	13.4018823529412	5.89784156285357	0.001403336525639	0.00900608689825793	0.00569088476116157	STC1/SPP1/PTGS2	3
GO:0061042	BP	GO:0061042	vascular wound healing	3/170	25/18986	0.12	13.4018823529412	5.89784156285357	0.001403336525639	0.00900608689825793	0.00569088476116157	XBP1/KDR/CXCR4	3
GO:0070233	BP	GO:0070233	negative regulation of T cell apoptotic process	3/170	25/18986	0.12	13.4018823529412	5.89784156285357	0.001403336525639	0.00900608689825793	0.00569088476116157	CD27/ADA/IL7R	3
GO:0002053	BP	GO:0002053	positive regulation of mesenchymal cell proliferation	3/170	26/18986	0.115384615384615	12.8864253393665	5.76480847894007	0.00157600754355409	0.00980119185885791	0.00619330615181878	FGFR2/KDR/WNT5A	3
GO:0010460	BP	GO:0010460	positive regulation of heart rate	3/170	26/18986	0.115384615384615	12.8864253393665	5.76480847894007	0.00157600754355409	0.00980119185885791	0.00619330615181878	ADM/ADA/RGS4	3
GO:0033598	BP	GO:0033598	mammary gland epithelial cell proliferation	3/170	26/18986	0.115384615384615	12.8864253393665	5.76480847894007	0.00157600754355409	0.00980119185885791	0.00619330615181878	CEBPB/EPHA2/WNT5A	3
GO:0035988	BP	GO:0035988	chondrocyte proliferation	3/170	26/18986	0.115384615384615	12.8864253393665	5.76480847894007	0.00157600754355409	0.00980119185885791	0.00619330615181878	FGFR3/STC1/LTF	3
GO:0060740	BP	GO:0060740	prostate gland epithelium morphogenesis	3/170	26/18986	0.115384615384615	12.8864253393665	5.76480847894007	0.00157600754355409	0.00980119185885791	0.00619330615181878	FGFR2/TNC/WNT5A	3
GO:0072576	BP	GO:0072576	liver morphogenesis	3/170	26/18986	0.115384615384615	12.8864253393665	5.76480847894007	0.00157600754355409	0.00980119185885791	0.00619330615181878	XBP1/CEBPB/IL6	3
GO:1904996	BP	GO:1904996	positive regulation of leukocyte adhesion to vascular endothelial cell	3/170	26/18986	0.115384615384615	12.8864253393665	5.76480847894007	0.00157600754355409	0.00980119185885791	0.00619330615181878	ITGB2/SELE/IL6	3
GO:0016540	BP	GO:0016540	protein autoprocessing	3/170	27/18986	0.111111111111111	12.4091503267974	5.63888945114673	0.00176142018295204	0.0106319956988997	0.00671828542042019	CASP1/CTSE/PCSK1	3
GO:0032753	BP	GO:0032753	positive regulation of interleukin-4 production	3/170	27/18986	0.111111111111111	12.4091503267974	5.63888945114673	0.00176142018295204	0.0106319956988997	0.00671828542042019	SLC7A5/CEBPB/IL33	3
GO:0036296	BP	GO:0036296	response to increased oxygen levels	3/170	27/18986	0.111111111111111	12.4091503267974	5.63888945114673	0.00176142018295204	0.0106319956988997	0.00671828542042019	SLC7A5/COL1A1/CAV1	3
GO:0046618	BP	GO:0046618	xenobiotic export from cell	3/170	27/18986	0.111111111111111	12.4091503267974	5.63888945114673	0.00176142018295204	0.0106319956988997	0.00671828542042019	ABCB1/SLC22A5/ABCB11	3
GO:2000353	BP	GO:2000353	positive regulation of endothelial cell apoptotic process	3/170	27/18986	0.111111111111111	12.4091503267974	5.63888945114673	0.00176142018295204	0.0106319956988997	0.00671828542042019	XBP1/CD40/CCL2	3
GO:0017134	MF	GO:0017134	fibroblast growth factor binding	3/169	23/18737	0.130434782608696	14.4612811937227	6.16263192227681	0.00111791645141491	0.0106326275823463	0.0081849789308273	FGFR2/FGFR3/CXCL13	3
GO:0002227	BP	GO:0002227	innate immune response in mucosa	3/170	28/18986	0.107142857142857	11.9659663865546	5.51944964775614	0.0019599019734015	0.0115430778400551	0.00729399199885335	CLDN2/NOS2/LTF	3
GO:0002726	BP	GO:0002726	positive regulation of T cell cytokine production	3/170	28/18986	0.107142857142857	11.9659663865546	5.51944964775614	0.0019599019734015	0.0115430778400551	0.00729399199885335	CD55/IL1B/IL6	3
GO:0003416	BP	GO:0003416	endochondral bone growth	3/170	28/18986	0.107142857142857	11.9659663865546	5.51944964775614	0.0019599019734015	0.0115430778400551	0.00729399199885335	FGFR2/FGFR3/STC1	3
GO:0032740	BP	GO:0032740	positive regulation of interleukin-17 production	3/170	28/18986	0.107142857142857	11.9659663865546	5.51944964775614	0.0019599019734015	0.0115430778400551	0.00729399199885335	SLC7A5/NR1H4/IL6	3
GO:0060512	BP	GO:0060512	prostate gland morphogenesis	3/170	28/18986	0.107142857142857	11.9659663865546	5.51944964775614	0.0019599019734015	0.0115430778400551	0.00729399199885335	FGFR2/TNC/WNT5A	3
GO:0008305	CC	GO:0008305	integrin complex	3/170	31/19960	0.0967741935483871	11.3624288425047	5.35143934471003	0.00228981946957526	0.0119643067285307	0.00831566017898385	ITGA5/ITGB2/ITGAL	3
GO:0003401	BP	GO:0003401	axis elongation	3/170	29/18986	0.103448275862069	11.5533468559838	5.40593121489365	0.00217176868500165	0.0125502671451451	0.00793042803735642	FGFR2/TNC/WNT5A	3
GO:0045742	BP	GO:0045742	positive regulation of epidermal growth factor receptor signaling pathway	3/170	29/18986	0.103448275862069	11.5533468559838	5.40593121489365	0.00217176868500165	0.0125502671451451	0.00793042803735642	MMP9/PLAUR/AGT	3
GO:0006833	BP	GO:0006833	water transport	3/170	30/18986	0.1	11.1682352941176	5.29784165687945	0.00239732455279999	0.0136119275455593	0.00860128398872576	AQP8/AQP7/AQP9	3
GO:0007588	BP	GO:0007588	excretion	3/170	30/18986	0.1	11.1682352941176	5.29784165687945	0.00239732455279999	0.0136119275455593	0.00860128398872576	ABCG2/AGT/STC1	3
GO:0001848	MF	GO:0001848	complement binding	3/169	26/18737	0.115384615384615	12.7926718252162	5.74049859389468	0.00160898472592477	0.013772909253916	0.0106023625097779	CFB/ITGB2/CR2	3
GO:0001516	BP	GO:0001516	prostaglandin biosynthetic process	3/170	31/18986	0.0967741935483871	10.8079696394687	5.19474429243262	0.00263686249781908	0.0146735703782291	0.00927212883915751	IL1B/PTGDS/PTGS2	3
GO:0001945	BP	GO:0001945	lymph vessel development	3/170	31/18986	0.0967741935483871	10.8079696394687	5.19474429243262	0.00263686249781908	0.0146735703782291	0.00927212883915751	PDPN/EPHA2/KDR	3
GO:0014850	BP	GO:0014850	response to muscle activity	3/170	31/18986	0.0967741935483871	10.8079696394687	5.19474429243262	0.00263686249781908	0.0146735703782291	0.00927212883915751	SLC7A5/ITGA5/AGT	3
GO:0046457	BP	GO:0046457	prostanoid biosynthetic process	3/170	31/18986	0.0967741935483871	10.8079696394687	5.19474429243262	0.00263686249781908	0.0146735703782291	0.00927212883915751	IL1B/PTGDS/PTGS2	3
GO:0098868	BP	GO:0098868	bone growth	3/170	31/18986	0.0967741935483871	10.8079696394687	5.19474429243262	0.00263686249781908	0.0146735703782291	0.00927212883915751	FGFR2/FGFR3/STC1	3
GO:1901186	BP	GO:1901186	positive regulation of ERBB signaling pathway	3/170	31/18986	0.0967741935483871	10.8079696394687	5.19474429243262	0.00263686249781908	0.0146735703782291	0.00927212883915751	MMP9/PLAUR/AGT	3
GO:1903055	BP	GO:1903055	positive regulation of extracellular matrix organization	3/170	31/18986	0.0967741935483871	10.8079696394687	5.19474429243262	0.00263686249781908	0.0146735703782291	0.00927212883915751	PDPN/AGT/IL6	3
GO:0032682	BP	GO:0032682	negative regulation of chemokine production	3/170	32/18986	0.09375	10.4702205882353	5.0962503620444	0.00289066434473707	0.015665631248432	0.0098990053230469	EPHA2/NR1H4/IL6	3
GO:0060603	BP	GO:0060603	mammary gland duct morphogenesis	3/170	32/18986	0.09375	10.4702205882353	5.0962503620444	0.00289066434473707	0.015665631248432	0.0098990053230469	FGFR2/EPHA2/WNT5A	3
GO:0010464	BP	GO:0010464	regulation of mesenchymal cell proliferation	3/170	33/18986	0.0909090909090909	10.1529411764706	5.00201245905536	0.00315900103626662	0.0165612730383305	0.010464955249044	FGFR2/KDR/WNT5A	3
GO:0010743	BP	GO:0010743	regulation of macrophage derived foam cell differentiation	3/170	33/18986	0.0909090909090909	10.1529411764706	5.00201245905536	0.00315900103626662	0.0165612730383305	0.010464955249044	PPARG/PLA2G2A/AGT	3
GO:0045907	BP	GO:0045907	positive regulation of vasoconstriction	3/170	33/18986	0.0909090909090909	10.1529411764706	5.00201245905536	0.00315900103626662	0.0165612730383305	0.010464955249044	CD38/CAV1/PTGS2	3
GO:0060351	BP	GO:0060351	cartilage development involved in endochondral bone morphogenesis	3/170	33/18986	0.0909090909090909	10.1529411764706	5.00201245905536	0.00315900103626662	0.0165612730383305	0.010464955249044	COL1A1/GHR/STC1	3
GO:0090322	BP	GO:0090322	regulation of superoxide metabolic process	3/170	33/18986	0.0909090909090909	10.1529411764706	5.00201245905536	0.00315900103626662	0.0165612730383305	0.010464955249044	ITGB2/AGT/CD177	3
GO:0002828	BP	GO:0002828	regulation of type 2 immune response	3/170	34/18986	0.0882352941176471	9.85432525951557	4.91171902970926	0.00344213284427633	0.0174450000428528	0.0110233763035906	ANXA1/IL33/IL6	3
GO:0035456	BP	GO:0035456	response to interferon-beta	3/170	34/18986	0.0882352941176471	9.85432525951557	4.91171902970926	0.00344213284427633	0.0174450000428528	0.0110233763035906	IFITM3/IRF1/AIM2	3
GO:0045671	BP	GO:0045671	negative regulation of osteoclast differentiation	3/170	34/18986	0.0882352941176471	9.85432525951557	4.91171902970926	0.00344213284427633	0.0174450000428528	0.0110233763035906	LTF/FBN1/TNFAIP6	3
GO:0060055	BP	GO:0060055	angiogenesis involved in wound healing	3/170	34/18986	0.0882352941176471	9.85432525951557	4.91171902970926	0.00344213284427633	0.0174450000428528	0.0110233763035906	XBP1/KDR/CXCR4	3
GO:0001893	BP	GO:0001893	maternal placenta development	3/170	35/18986	0.0857142857142857	9.5727731092437	4.82508974240626	0.00374030957769782	0.018623275342683	0.0117679204129255	STC1/SPP1/PTGS2	3
GO:0032633	BP	GO:0032633	interleukin-4 production	3/170	35/18986	0.0857142857142857	9.5727731092437	4.82508974240626	0.00374030957769782	0.018623275342683	0.0117679204129255	SLC7A5/CEBPB/IL33	3
GO:0032673	BP	GO:0032673	regulation of interleukin-4 production	3/170	35/18986	0.0857142857142857	9.5727731092437	4.82508974240626	0.00374030957769782	0.018623275342683	0.0117679204129255	SLC7A5/CEBPB/IL33	3
GO:0032743	BP	GO:0032743	positive regulation of interleukin-2 production	3/170	35/18986	0.0857142857142857	9.5727731092437	4.82508974240626	0.00374030957769782	0.018623275342683	0.0117679204129255	ANXA1/IL1B/CD80	3
GO:0090050	BP	GO:0090050	positive regulation of cell migration involved in sprouting angiogenesis	3/170	35/18986	0.0857142857142857	9.5727731092437	4.82508974240626	0.00374030957769782	0.018623275342683	0.0117679204129255	ANXA1/KDR/PTGS2	3
GO:0001782	BP	GO:0001782	B cell homeostasis	3/170	36/18986	0.0833333333333333	9.30686274509804	4.74187156826657	0.00405377078726159	0.0200296934178854	0.0126566263828335	DOCK11/ADA/IL7R	3
GO:0034405	BP	GO:0034405	response to fluid shear stress	3/170	36/18986	0.0833333333333333	9.30686274509804	4.74187156826657	0.00405377078726159	0.0200296934178854	0.0126566263828335	XBP1/PTGS2/TFPI2	3
GO:0071353	BP	GO:0071353	cellular response to interleukin-4	3/170	36/18986	0.0833333333333333	9.30686274509804	4.74187156826657	0.00405377078726159	0.0200296934178854	0.0126566263828335	XBP1/CD40/IL24	3
GO:0034110	BP	GO:0034110	regulation of homotypic cell-cell adhesion	3/170	37/18986	0.0810810810810811	9.05532591414944	4.66183544731896	0.00438274596710406	0.0209067504669248	0.0132108327380945	PDPN/PLAUR/IL6	3
GO:0034694	BP	GO:0034694	response to prostaglandin	3/170	37/18986	0.0810810810810811	9.05532591414944	4.66183544731896	0.00438274596710406	0.0209067504669248	0.0132108327380945	HMGCS2/TNC/CCL21	3
GO:0070633	BP	GO:0070633	transepithelial transport	3/170	37/18986	0.0810810810810811	9.05532591414944	4.66183544731896	0.00438274596710406	0.0209067504669248	0.0132108327380945	AQP8/ABCG2/ABCB1	3
GO:1904385	BP	GO:1904385	cellular response to angiotensin	3/170	37/18986	0.0810810810810811	9.05532591414944	4.66183544731896	0.00438274596710406	0.0209067504669248	0.0132108327380945	AGT/CAV1/CA2	3
GO:0072349	MF	GO:0072349	modified amino acid transmembrane transporter activity	3/169	31/18737	0.0967741935483871	10.7293376598588	5.17217112446498	0.00269140476190988	0.0209440225108624	0.0161226735019673	SLC22A5/GJA1/SLC22A4	3
GO:0010669	BP	GO:0010669	epithelial structure maintenance	3/170	38/18986	0.0789473684210526	8.81702786377709	4.58477343958338	0.0047274547532875	0.0221806350469372	0.0140157916981589	SLC22A5/SERPINA3/TFF1	3
GO:0034121	BP	GO:0034121	regulation of toll-like receptor signaling pathway	3/170	38/18986	0.0789473684210526	8.81702786377709	4.58477343958338	0.0047274547532875	0.0221806350469372	0.0140157916981589	S100A8/IRF1/IRAK3	3
GO:0045823	BP	GO:0045823	positive regulation of heart contraction	3/170	38/18986	0.0789473684210526	8.81702786377709	4.58477343958338	0.0047274547532875	0.0221806350469372	0.0140157916981589	ADM/ADA/RGS4	3
GO:0070229	BP	GO:0070229	negative regulation of lymphocyte apoptotic process	3/170	38/18986	0.0789473684210526	8.81702786377709	4.58477343958338	0.0047274547532875	0.0221806350469372	0.0140157916981589	CD27/ADA/IL7R	3
GO:0071398	BP	GO:0071398	cellular response to fatty acid	3/170	38/18986	0.0789473684210526	8.81702786377709	4.58477343958338	0.0047274547532875	0.0221806350469372	0.0140157916981589	CPT1A/HMGCS2/NR1H4	3
GO:0035633	BP	GO:0035633	maintenance of blood-brain barrier	3/170	39/18986	0.0769230769230769	8.59095022624435	4.51049627979954	0.00508810711927427	0.0230029134272184	0.0145353837870027	GJA1/IL6/PTGS2	3
GO:0070670	BP	GO:0070670	response to interleukin-4	3/170	39/18986	0.0769230769230769	8.59095022624435	4.51049627979954	0.00508810711927427	0.0230029134272184	0.0145353837870027	XBP1/CD40/IL24	3
GO:1903524	BP	GO:1903524	positive regulation of blood circulation	3/170	39/18986	0.0769230769230769	8.59095022624435	4.51049627979954	0.00508810711927427	0.0230029134272184	0.0145353837870027	ADM/ADA/RGS4	3
GO:0002369	BP	GO:0002369	T cell cytokine production	3/170	40/18986	0.075	8.37617647058824	4.43883126987259	0.00546490356839627	0.0242161732197454	0.01530203435818	CD55/IL1B/IL6	3
GO:0002385	BP	GO:0002385	mucosal immune response	3/170	40/18986	0.075	8.37617647058824	4.43883126987259	0.00546490356839627	0.0242161732197454	0.01530203435818	CLDN2/NOS2/LTF	3
GO:0002724	BP	GO:0002724	regulation of T cell cytokine production	3/170	40/18986	0.075	8.37617647058824	4.43883126987259	0.00546490356839627	0.0242161732197454	0.01530203435818	CD55/IL1B/IL6	3
GO:0042044	BP	GO:0042044	fluid transport	3/170	40/18986	0.075	8.37617647058824	4.43883126987259	0.00546490356839627	0.0242161732197454	0.01530203435818	AQP8/AQP7/AQP9	3
GO:0072337	BP	GO:0072337	modified amino acid transport	3/170	40/18986	0.075	8.37617647058824	4.43883126987259	0.00546490356839627	0.0242161732197454	0.01530203435818	SLC22A5/GJA1/SLC22A4	3
GO:0090199	BP	GO:0090199	regulation of release of cytochrome c from mitochondria	3/170	40/18986	0.075	8.37617647058824	4.43883126987259	0.00546490356839627	0.0242161732197454	0.01530203435818	MMP9/PLAUR/HGF	3
GO:0043407	BP	GO:0043407	negative regulation of MAP kinase activity	3/170	41/18986	0.0731707317073171	8.17187948350072	4.36962045523137	0.00585803532335979	0.0252891988830609	0.0159800719415037	IL1B/AGT/IRAK3	3
GO:0044060	BP	GO:0044060	regulation of endocrine process	3/170	41/18986	0.0731707317073171	8.17187948350072	4.36962045523137	0.00585803532335979	0.0252891988830609	0.0159800719415037	AGT/GJA1/SPP1	3
GO:0046427	BP	GO:0046427	positive regulation of receptor signaling pathway via JAK-STAT	3/170	41/18986	0.0731707317073171	8.17187948350072	4.36962045523137	0.00585803532335979	0.0252891988830609	0.0159800719415037	GHR/IL7R/IL6	3
GO:0097242	BP	GO:0097242	amyloid-beta clearance	3/170	41/18986	0.0731707317073171	8.17187948350072	4.36962045523137	0.00585803532335979	0.0252891988830609	0.0159800719415037	C3/ITGB2/MME	3
GO:1903115	BP	GO:1903115	regulation of actin filament-based movement	3/170	41/18986	0.0731707317073171	8.17187948350072	4.36962045523137	0.00585803532335979	0.0252891988830609	0.0159800719415037	PDPN/STC1/CAV1	3
GO:0090482	MF	GO:0090482	vitamin transmembrane transporter activity	3/169	34/18737	0.0882352941176471	9.78263139575357	4.88998700467931	0.00351283791250404	0.0254829597720632	0.019616739814697	SLC23A1/ABCG2/SLC2A3	3
GO:0044319	BP	GO:0044319	wound healing, spreading of cells	3/170	42/18986	0.0714285714285714	7.97731092436975	4.30271904095264	0.00626768451282578	0.0267134136360895	0.0168800235105031	ITGA5/PDPN/HBEGF	3
GO:0060251	BP	GO:0060251	regulation of glial cell proliferation	3/170	42/18986	0.0714285714285714	7.97731092436975	4.30271904095264	0.00626768451282578	0.0267134136360895	0.0168800235105031	SLC7A5/IL1B/IL6	3
GO:0090505	BP	GO:0090505	epiboly involved in wound healing	3/170	42/18986	0.0714285714285714	7.97731092436975	4.30271904095264	0.00626768451282578	0.0267134136360895	0.0168800235105031	ITGA5/PDPN/HBEGF	3
GO:0007595	BP	GO:0007595	lactation	3/170	43/18986	0.0697674418604651	7.79179206566348	4.23799401124311	0.00669402435510478	0.028158154857915	0.0177929456148522	XBP1/GJA1/CAV1	3
GO:0042092	BP	GO:0042092	type 2 immune response	3/170	43/18986	0.0697674418604651	7.79179206566348	4.23799401124311	0.00669402435510478	0.028158154857915	0.0177929456148522	ANXA1/IL33/IL6	3
GO:0045124	BP	GO:0045124	regulation of bone resorption	3/170	43/18986	0.0697674418604651	7.79179206566348	4.23799401124311	0.00669402435510478	0.028158154857915	0.0177929456148522	CD38/IL6/SPP1	3
GO:0051281	BP	GO:0051281	positive regulation of release of sequestered calcium ion into cytosol	3/170	43/18986	0.0697674418604651	7.79179206566348	4.23799401124311	0.00669402435510478	0.028158154857915	0.0177929456148522	CXCL11/CXCL9/CXCL10	3
GO:0090504	BP	GO:0090504	epiboly	3/170	43/18986	0.0697674418604651	7.79179206566348	4.23799401124311	0.00669402435510478	0.028158154857915	0.0177929456148522	ITGA5/PDPN/HBEGF	3
GO:0014002	BP	GO:0014002	astrocyte development	3/170	44/18986	0.0681818181818182	7.61470588235294	4.17532292210676	0.00713721933900527	0.0294817321648183	0.0186293050694264	S100A8/IL1B/IL6	3
GO:0032570	BP	GO:0032570	response to progesterone	3/170	44/18986	0.0681818181818182	7.61470588235294	4.17532292210676	0.00713721933900527	0.0294817321648183	0.0186293050694264	CD38/CAV1/FOS	3
GO:0010463	BP	GO:0010463	mesenchymal cell proliferation	3/170	45/18986	0.0666666666666667	7.44549019607843	4.11459284207743	0.00759742540187412	0.0310382623125345	0.0196128658320524	FGFR2/KDR/WNT5A	3
GO:0030574	BP	GO:0030574	collagen catabolic process	3/170	45/18986	0.0666666666666667	7.44549019607843	4.11459284207743	0.00759742540187412	0.0310382623125345	0.0196128658320524	MMP9/MMP7/MMP28	3
GO:0033574	BP	GO:0033574	response to testosterone	3/170	45/18986	0.0666666666666667	7.44549019607843	4.11459284207743	0.00759742540187412	0.0310382623125345	0.0196128658320524	MSN/HMGCS2/SPP1	3
GO:0030890	BP	GO:0030890	positive regulation of B cell proliferation	3/170	46/18986	0.0652173913043478	7.28363171355499	4.05569942001032	0.00807479010486676	0.0322825422466576	0.0203991178187049	CD40/CD38/ADA	3
GO:0090181	BP	GO:0090181	regulation of cholesterol metabolic process	3/170	46/18986	0.0652173913043478	7.28363171355499	4.05569942001032	0.00807479010486676	0.0322825422466576	0.0203991178187049	AQP8/EPHX2/NR1H4	3
GO:0032892	BP	GO:0032892	positive regulation of organic acid transport	3/170	47/18986	0.0638297872340425	7.12866082603254	3.99854606229295	0.00856945280548465	0.0340946162688522	0.0215441550091632	SLC7A5/IL1B/ABCB11	3
GO:0031295	BP	GO:0031295	T cell costimulation	3/170	48/18986	0.0625	6.98014705882353	3.94304320460372	0.00908154482741697	0.0354169676040126	0.0223797397805717	CD80/CAV1/CCL21	3
GO:0090279	BP	GO:0090279	regulation of calcium ion import	3/170	48/18986	0.0625	6.98014705882353	3.94304320460372	0.00908154482741697	0.0354169676040126	0.0223797397805717	CCL2/PDGFRB/STC1	3
GO:1904894	BP	GO:1904894	positive regulation of receptor signaling pathway via STAT	3/170	48/18986	0.0625	6.98014705882353	3.94304320460372	0.00908154482741697	0.0354169676040126	0.0223797397805717	GHR/IL7R/IL6	3
GO:2000516	BP	GO:2000516	positive regulation of CD4-positive, alpha-beta T cell activation	3/170	48/18986	0.0625	6.98014705882353	3.94304320460372	0.00908154482741697	0.0354169676040126	0.0223797397805717	CD55/ANXA1/CD80	3
GO:0001774	BP	GO:0001774	microglial cell activation	3/170	49/18986	0.0612244897959184	6.83769507803121	3.88910766563172	0.00961118962772326	0.0371366611913182	0.0234664024055745	ITGB2/IL33/IL6	3
GO:0006509	BP	GO:0006509	membrane protein ectodomain proteolysis	3/170	49/18986	0.0612244897959184	6.83769507803121	3.88910766563172	0.00961118962772326	0.0371366611913182	0.0234664024055745	TIMP1/MMP7/IL1B	3
GO:0030850	BP	GO:0030850	prostate gland development	3/170	49/18986	0.0612244897959184	6.83769507803121	3.88910766563172	0.00961118962772326	0.0371366611913182	0.0234664024055745	FGFR2/TNC/WNT5A	3
GO:0031294	BP	GO:0031294	lymphocyte costimulation	3/170	49/18986	0.0612244897959184	6.83769507803121	3.88910766563172	0.00961118962772326	0.0371366611913182	0.0234664024055745	CD80/CAV1/CCL21	3
GO:0032620	BP	GO:0032620	interleukin-17 production	3/170	49/18986	0.0612244897959184	6.83769507803121	3.88910766563172	0.00961118962772326	0.0371366611913182	0.0234664024055745	SLC7A5/NR1H4/IL6	3
GO:0032660	BP	GO:0032660	regulation of interleukin-17 production	3/170	49/18986	0.0612244897959184	6.83769507803121	3.88910766563172	0.00961118962772326	0.0371366611913182	0.0234664024055745	SLC7A5/NR1H4/IL6	3
GO:0042056	MF	GO:0042056	chemoattractant activity	3/169	42/18737	0.0714285714285714	7.91927303465765	4.28273897847186	0.00639404359318786	0.0384753288345378	0.0296182437904829	CXCL10/HGF/WNT5A	3
GO:0031670	BP	GO:0031670	cellular response to nutrient	3/170	50/18986	0.06	6.70094117647059	3.83666207206677	0.0101585029613926	0.0384965892767705	0.0243257316686836	XBP1/TNC/COL1A1	3
GO:0038084	BP	GO:0038084	vascular endothelial growth factor signaling pathway	3/170	51/18986	0.0588235294117647	6.56955017301038	3.78563434574688	0.0107235930433154	0.0401834862361371	0.0253916703286321	PDGFRB/KDR/PTP4A3	3
GO:0089718	BP	GO:0089718	amino acid import across plasma membrane	3/170	51/18986	0.0588235294117647	6.56955017301038	3.78563434574688	0.0107235930433154	0.0401834862361371	0.0253916703286321	SLC7A5/SLC22A4/RGS4	3
GO:0002269	BP	GO:0002269	leukocyte activation involved in inflammatory response	3/170	52/18986	0.0576923076923077	6.44321266968326	3.73595724516927	0.0113065607077031	0.041350413068565	0.0261290434189738	ITGB2/IL33/IL6	3
GO:0006968	BP	GO:0006968	cellular defense response	3/170	52/18986	0.0576923076923077	6.44321266968326	3.73595724516927	0.0113065607077031	0.041350413068565	0.0261290434189738	NCF2/CXCL9/IL33	3
GO:0042572	BP	GO:0042572	retinol metabolic process	3/170	52/18986	0.0576923076923077	6.44321266968326	3.73595724516927	0.0113065607077031	0.041350413068565	0.0261290434189738	SDR16C5/ADH1C/AKR1B10	3
GO:0001836	BP	GO:0001836	release of cytochrome c from mitochondria	3/170	54/18986	0.0555555555555556	6.20457516339869	3.64040771557341	0.012526496156251	0.0444060974851226	0.028059909518486	MMP9/PLAUR/HGF	3
GO:0010559	BP	GO:0010559	regulation of glycoprotein biosynthetic process	3/170	54/18986	0.0555555555555556	6.20457516339869	3.64040771557341	0.012526496156251	0.0444060974851226	0.028059909518486	IL33/CCL21/HBEGF	3
GO:0033138	BP	GO:0033138	positive regulation of peptidyl-serine phosphorylation	3/170	54/18986	0.0555555555555556	6.20457516339869	3.64040771557341	0.012526496156251	0.0444060974851226	0.028059909518486	CAV1/IL6/PTGS2	3
GO:0050873	BP	GO:0050873	brown fat cell differentiation	3/170	54/18986	0.0555555555555556	6.20457516339869	3.64040771557341	0.012526496156251	0.0444060974851226	0.028059909518486	CEBPB/MB/PTGS2	3
GO:0045071	BP	GO:0045071	negative regulation of viral genome replication	3/170	55/18986	0.0545454545454545	6.09176470588235	3.59442149417487	0.0131636301051723	0.046321597533957	0.0292703009083386	IFITM3/SLPI/LTF	3
GO:0071320	BP	GO:0071320	cellular response to cAMP	3/170	55/18986	0.0545454545454545	6.09176470588235	3.59442149417487	0.0131636301051723	0.046321597533957	0.0292703009083386	AQP8/AQP9/STC1	3
GO:0071385	BP	GO:0071385	cellular response to glucocorticoid stimulus	3/170	55/18986	0.0545454545454545	6.09176470588235	3.59442149417487	0.0131636301051723	0.046321597533957	0.0292703009083386	ANXA1/HMGCS2/STC1	3
GO:0005504	MF	GO:0005504	fatty acid binding	3/169	47/18737	0.0638297872340425	7.07679717990684	3.9794059708185	0.00874019007853974	0.0466185956449901	0.0358869169623264	S100A8/PPARG/PTGDS	3
GO:0046638	BP	GO:0046638	positive regulation of alpha-beta T cell differentiation	3/170	56/18986	0.0535714285714286	5.98298319327731	3.54955768253767	0.013818974267603	0.0474805782527896	0.0300026529038052	ANXA1/CD80/ADA	3
GO:0048260	BP	GO:0048260	positive regulation of receptor-mediated endocytosis	3/170	56/18986	0.0535714285714286	5.98298319327731	3.54955768253767	0.013818974267603	0.0474805782527896	0.0300026529038052	C3/SELE/CCL21	3
GO:0085029	BP	GO:0085029	extracellular matrix assembly	3/170	56/18986	0.0535714285714286	5.98298319327731	3.54955768253767	0.013818974267603	0.0474805782527896	0.0300026529038052	PPARG/COL1A2/AGT	3
GO:1904645	BP	GO:1904645	response to amyloid-beta	3/170	56/18986	0.0535714285714286	5.98298319327731	3.54955768253767	0.013818974267603	0.0474805782527896	0.0300026529038052	MMP9/VCAM1/GJA1	3
GO:2000648	BP	GO:2000648	positive regulation of stem cell proliferation	3/170	56/18986	0.0535714285714286	5.98298319327731	3.54955768253767	0.013818974267603	0.0474805782527896	0.0300026529038052	KDR/GJA1/WNT5A	3
GO:0140359	MF	GO:0140359	ABC-type transporter activity	3/169	48/18737	0.0625	6.92936390532544	3.92405349604009	0.00926205671634816	0.0477609671638194	0.036766312647013	ABCG2/ABCB1/ABCB11	3
GO:0002762	BP	GO:0002762	negative regulation of myeloid leukocyte differentiation	3/170	57/18986	0.0526315789473684	5.87801857585139	3.50576782809012	0.0144925948787263	0.0496423239710972	0.0313686452492935	LTF/FBN1/TNFAIP6	3
GO:0002886	BP	GO:0002886	regulation of myeloid leukocyte mediated immunity	3/170	57/18986	0.0526315789473684	5.87801857585139	3.50576782809012	0.0144925948787263	0.0496423239710972	0.0313686452492935	C3/ITGB2/CD177	3
GO:0031529	BP	GO:0031529	ruffle organization	3/170	57/18986	0.0526315789473684	5.87801857585139	3.50576782809012	0.0144925948787263	0.0496423239710972	0.0313686452492935	PLEK/CAV1/CCL21	3
GO:0002246	BP	GO:0002246	wound healing involved in inflammatory response	2/170	10/18986	0.2	22.3364705882353	6.41484777220502	0.00342134226391275	0.0174450000428528	0.0110233763035906	TIMP1/PPARG	2
GO:0009750	BP	GO:0009750	response to fructose	2/170	10/18986	0.2	22.3364705882353	6.41484777220502	0.00342134226391275	0.0174450000428528	0.0110233763035906	XBP1/PTGS2	2
GO:0031652	BP	GO:0031652	positive regulation of heat generation	2/170	10/18986	0.2	22.3364705882353	6.41484777220502	0.00342134226391275	0.0174450000428528	0.0110233763035906	IL1B/PTGS2	2
GO:0035356	BP	GO:0035356	intracellular triglyceride homeostasis	2/170	10/18986	0.2	22.3364705882353	6.41484777220502	0.00342134226391275	0.0174450000428528	0.0110233763035906	XBP1/NR1H4	2
GO:0071803	BP	GO:0071803	positive regulation of podosome assembly	2/170	10/18986	0.2	22.3364705882353	6.41484777220502	0.00342134226391275	0.0174450000428528	0.0110233763035906	MSN/LCP1	2
GO:1904179	BP	GO:1904179	positive regulation of adipose tissue development	2/170	10/18986	0.2	22.3364705882353	6.41484777220502	0.00342134226391275	0.0174450000428528	0.0110233763035906	PPARG/NR1H4	2
GO:1904090	CC	GO:1904090	peptidase inhibitor complex	2/170	11/19960	0.181818181818182	21.3475935828877	6.25633196564897	0.00377104610541516	0.0183290380472504	0.0127393968799827	PLAU/CASP1	2
GO:0001660	BP	GO:0001660	fever generation	2/170	11/18986	0.181818181818182	20.3058823529412	6.08781175474565	0.00415710943307885	0.0201247349722748	0.0127166824915144	IL1B/PTGS2	2
GO:0015747	BP	GO:0015747	urate transport	2/170	11/18986	0.181818181818182	20.3058823529412	6.08781175474565	0.00415710943307885	0.0201247349722748	0.0127166824915144	SLC23A1/ABCG2	2
GO:0032782	BP	GO:0032782	bile acid secretion	2/170	11/18986	0.181818181818182	20.3058823529412	6.08781175474565	0.00415710943307885	0.0201247349722748	0.0127166824915144	CLDN2/ABCB11	2
GO:0033625	BP	GO:0033625	positive regulation of integrin activation	2/170	11/18986	0.181818181818182	20.3058823529412	6.08781175474565	0.00415710943307885	0.0201247349722748	0.0127166824915144	CXCL13/PLEK	2
GO:0033632	BP	GO:0033632	regulation of cell-cell adhesion mediated by integrin	2/170	11/18986	0.181818181818182	20.3058823529412	6.08781175474565	0.00415710943307885	0.0201247349722748	0.0127166824915144	ADA/CXCL13	2
GO:0038063	BP	GO:0038063	collagen-activated tyrosine kinase receptor signaling pathway	2/170	11/18986	0.181818181818182	20.3058823529412	6.08781175474565	0.00415710943307885	0.0201247349722748	0.0127166824915144	COL4A1/COL1A1	2
GO:0044062	BP	GO:0044062	regulation of excretion	2/170	11/18986	0.181818181818182	20.3058823529412	6.08781175474565	0.00415710943307885	0.0201247349722748	0.0127166824915144	AGT/STC1	2
GO:0045625	BP	GO:0045625	regulation of T-helper 1 cell differentiation	2/170	11/18986	0.181818181818182	20.3058823529412	6.08781175474565	0.00415710943307885	0.0201247349722748	0.0127166824915144	ANXA1/CD80	2
GO:0060601	BP	GO:0060601	lateral sprouting from an epithelium	2/170	11/18986	0.181818181818182	20.3058823529412	6.08781175474565	0.00415710943307885	0.0201247349722748	0.0127166824915144	FGFR2/WNT5A	2
GO:0071073	BP	GO:0071073	positive regulation of phospholipid biosynthetic process	2/170	11/18986	0.181818181818182	20.3058823529412	6.08781175474565	0.00415710943307885	0.0201247349722748	0.0127166824915144	XBP1/NR1H4	2
GO:0097278	BP	GO:0097278	complement-dependent cytotoxicity	2/170	11/18986	0.181818181818182	20.3058823529412	6.08781175474565	0.00415710943307885	0.0201247349722748	0.0127166824915144	CD55/C3	2
GO:1903027	BP	GO:1903027	regulation of opsonization	2/170	11/18986	0.181818181818182	20.3058823529412	6.08781175474565	0.00415710943307885	0.0201247349722748	0.0127166824915144	C4BPB/C4BPA	2
GO:2001204	BP	GO:2001204	regulation of osteoclast development	2/170	11/18986	0.181818181818182	20.3058823529412	6.08781175474565	0.00415710943307885	0.0201247349722748	0.0127166824915144	LTF/FBN1	2
GO:0007494	BP	GO:0007494	midgut development	2/170	12/18986	0.166666666666667	18.6137254901961	5.8013425211849	0.00495928758673141	0.0226652297620057	0.0143220037867694	HMGCS2/WNT5A	2
GO:0010518	BP	GO:0010518	positive regulation of phospholipase activity	2/170	12/18986	0.166666666666667	18.6137254901961	5.8013425211849	0.00495928758673141	0.0226652297620057	0.0143220037867694	FGFR2/FGFR3	2
GO:0015791	BP	GO:0015791	polyol transmembrane transport	2/170	12/18986	0.166666666666667	18.6137254901961	5.8013425211849	0.00495928758673141	0.0226652297620057	0.0143220037867694	AQP7/AQP9	2
GO:0019732	BP	GO:0019732	antifungal humoral response	2/170	12/18986	0.166666666666667	18.6137254901961	5.8013425211849	0.00495928758673141	0.0226652297620057	0.0143220037867694	NPY/LTF	2
GO:0031392	BP	GO:0031392	regulation of prostaglandin biosynthetic process	2/170	12/18986	0.166666666666667	18.6137254901961	5.8013425211849	0.00495928758673141	0.0226652297620057	0.0143220037867694	IL1B/PTGS2	2
GO:0032966	BP	GO:0032966	negative regulation of collagen biosynthetic process	2/170	12/18986	0.166666666666667	18.6137254901961	5.8013425211849	0.00495928758673141	0.0226652297620057	0.0143220037867694	CIITA/IL6	2
GO:0042447	BP	GO:0042447	hormone catabolic process	2/170	12/18986	0.166666666666667	18.6137254901961	5.8013425211849	0.00495928758673141	0.0226652297620057	0.0143220037867694	MME/SPP1	2
GO:0043312	BP	GO:0043312	neutrophil degranulation	2/170	12/18986	0.166666666666667	18.6137254901961	5.8013425211849	0.00495928758673141	0.0226652297620057	0.0143220037867694	ITGB2/CD177	2
GO:0043589	BP	GO:0043589	skin morphogenesis	2/170	12/18986	0.166666666666667	18.6137254901961	5.8013425211849	0.00495928758673141	0.0226652297620057	0.0143220037867694	COL1A2/COL1A1	2
GO:0051549	BP	GO:0051549	positive regulation of keratinocyte migration	2/170	12/18986	0.166666666666667	18.6137254901961	5.8013425211849	0.00495928758673141	0.0226652297620057	0.0143220037867694	MMP9/HBEGF	2
GO:0070327	BP	GO:0070327	thyroid hormone transport	2/170	12/18986	0.166666666666667	18.6137254901961	5.8013425211849	0.00495928758673141	0.0226652297620057	0.0143220037867694	SLC7A5/SLCO4A1	2
GO:0071394	BP	GO:0071394	cellular response to testosterone stimulus	2/170	12/18986	0.166666666666667	18.6137254901961	5.8013425211849	0.00495928758673141	0.0226652297620057	0.0143220037867694	MSN/SPP1	2
GO:2000659	BP	GO:2000659	regulation of interleukin-1-mediated signaling pathway	2/170	12/18986	0.166666666666667	18.6137254901961	5.8013425211849	0.00495928758673141	0.0226652297620057	0.0143220037867694	IL1RN/IL6	2
GO:2001214	BP	GO:2001214	positive regulation of vasculogenesis	2/170	12/18986	0.166666666666667	18.6137254901961	5.8013425211849	0.00495928758673141	0.0226652297620057	0.0143220037867694	ADM/KDR	2
GO:0009437	BP	GO:0009437	carnitine metabolic process	2/170	13/18986	0.153846153846154	17.1819004524887	5.5475254997323	0.00582664266732533	0.0252891988830609	0.0159800719415037	CPT1A/SLC22A4	2
GO:0010713	BP	GO:0010713	negative regulation of collagen metabolic process	2/170	13/18986	0.153846153846154	17.1819004524887	5.5475254997323	0.00582664266732533	0.0252891988830609	0.0159800719415037	CIITA/IL6	2
GO:0015838	BP	GO:0015838	amino-acid betaine transport	2/170	13/18986	0.153846153846154	17.1819004524887	5.5475254997323	0.00582664266732533	0.0252891988830609	0.0159800719415037	SLC22A5/SLC22A4	2
GO:0015851	BP	GO:0015851	nucleobase transport	2/170	13/18986	0.153846153846154	17.1819004524887	5.5475254997323	0.00582664266732533	0.0252891988830609	0.0159800719415037	SLC23A1/AQP9	2
GO:0031650	BP	GO:0031650	regulation of heat generation	2/170	13/18986	0.153846153846154	17.1819004524887	5.5475254997323	0.00582664266732533	0.0252891988830609	0.0159800719415037	IL1B/PTGS2	2
GO:0032494	BP	GO:0032494	response to peptidoglycan	2/170	13/18986	0.153846153846154	17.1819004524887	5.5475254997323	0.00582664266732533	0.0252891988830609	0.0159800719415037	IRAK3/IL6	2
GO:0051918	BP	GO:0051918	negative regulation of fibrinolysis	2/170	13/18986	0.153846153846154	17.1819004524887	5.5475254997323	0.00582664266732533	0.0252891988830609	0.0159800719415037	PLAU/THBD	2
GO:0060670	BP	GO:0060670	branching involved in labyrinthine layer morphogenesis	2/170	13/18986	0.153846153846154	17.1819004524887	5.5475254997323	0.00582664266732533	0.0252891988830609	0.0159800719415037	FGFR2/ADM	2
GO:0070493	BP	GO:0070493	thrombin-activated receptor signaling pathway	2/170	13/18986	0.153846153846154	17.1819004524887	5.5475254997323	0.00582664266732533	0.0252891988830609	0.0159800719415037	PLEK/HPGD	2
GO:0071801	BP	GO:0071801	regulation of podosome assembly	2/170	13/18986	0.153846153846154	17.1819004524887	5.5475254997323	0.00582664266732533	0.0252891988830609	0.0159800719415037	MSN/LCP1	2
GO:1901731	BP	GO:1901731	positive regulation of platelet aggregation	2/170	13/18986	0.153846153846154	17.1819004524887	5.5475254997323	0.00582664266732533	0.0252891988830609	0.0159800719415037	PDPN/IL6	2
GO:0004955	MF	GO:0004955	prostaglandin receptor activity	2/169	10/18737	0.2	22.1739644970414	6.38950630100126	0.00347036435257613	0.0254829597720632	0.019616739814697	PPARG/HPGD	2
GO:0016175	MF	GO:0016175	superoxide-generating NAD(P)H oxidase activity	2/169	10/18737	0.2	22.1739644970414	6.38950630100126	0.00347036435257613	0.0254829597720632	0.019616739814697	DUOX2/NCF2	2
GO:0001931	CC	GO:0001931	uropod	2/170	14/19960	0.142857142857143	16.7731092436975	5.47172641183709	0.00613561170380628	0.0278770183933807	0.0193756159067567	MSN/ICAM2	2
GO:0002467	BP	GO:0002467	germinal center formation	2/170	14/18986	0.142857142857143	15.9546218487395	5.3204578231724	0.0067579571658996	0.028158154857915	0.0177929456148522	ADA/CXCL13	2
GO:0006000	BP	GO:0006000	fructose metabolic process	2/170	14/18986	0.142857142857143	15.9546218487395	5.3204578231724	0.0067579571658996	0.028158154857915	0.0177929456148522	PFKFB3/ALDOB	2
GO:0019852	BP	GO:0019852	L-ascorbic acid metabolic process	2/170	14/18986	0.142857142857143	15.9546218487395	5.3204578231724	0.0067579571658996	0.028158154857915	0.0177929456148522	SLC23A1/SLC2A3	2
GO:0032725	BP	GO:0032725	positive regulation of granulocyte macrophage colony-stimulating factor production	2/170	14/18986	0.142857142857143	15.9546218487395	5.3204578231724	0.0067579571658996	0.028158154857915	0.0177929456148522	IL1B/CD80	2
GO:0051547	BP	GO:0051547	regulation of keratinocyte migration	2/170	14/18986	0.142857142857143	15.9546218487395	5.3204578231724	0.0067579571658996	0.028158154857915	0.0177929456148522	MMP9/HBEGF	2
GO:0060572	BP	GO:0060572	morphogenesis of an epithelial bud	2/170	14/18986	0.142857142857143	15.9546218487395	5.3204578231724	0.0067579571658996	0.028158154857915	0.0177929456148522	FGFR2/WNT5A	2
GO:0072683	BP	GO:0072683	T cell extravasation	2/170	14/18986	0.142857142857143	15.9546218487395	5.3204578231724	0.0067579571658996	0.028158154857915	0.0177929456148522	CCL2/ITGAL	2
GO:2001279	BP	GO:2001279	regulation of unsaturated fatty acid biosynthetic process	2/170	14/18986	0.142857142857143	15.9546218487395	5.3204578231724	0.0067579571658996	0.028158154857915	0.0177929456148522	IL1B/PTGS2	2
GO:0004954	MF	GO:0004954	prostanoid receptor activity	2/169	11/18737	0.181818181818182	20.1581495427649	6.06354520131274	0.00421649420121138	0.0281978049706011	0.0217066231082099	PPARG/HPGD	2
GO:0015205	MF	GO:0015205	nucleobase transmembrane transporter activity	2/169	11/18737	0.181818181818182	20.1581495427649	6.06354520131274	0.00421649420121138	0.0281978049706011	0.0217066231082099	SLC23A1/AQP9	2
GO:0016176	MF	GO:0016176	superoxide-generating NADPH oxidase activator activity	2/169	11/18737	0.181818181818182	20.1581495427649	6.06354520131274	0.00421649420121138	0.0281978049706011	0.0217066231082099	NCF2/AGT	2
GO:0016717	MF	GO:0016717	oxidoreductase activity, acting on paired donors, with oxidation of a pair of donors resulting in the reduction of molecular oxygen to two molecules of water	2/169	11/18737	0.181818181818182	20.1581495427649	6.06354520131274	0.00421649420121138	0.0281978049706011	0.0217066231082099	FADS1/SCD	2
GO:0031254	CC	GO:0031254	cell trailing edge	2/170	15/19960	0.133333333333333	15.6549019607843	5.26238331657435	0.00704014387672157	0.0313061717071236	0.0217590113099121	MSN/ICAM2	2
GO:0002430	BP	GO:0002430	complement receptor mediated signaling pathway	2/170	15/18986	0.133333333333333	14.8909803921569	5.11563470522195	0.00775202992752673	0.0313260557988113	0.0197947205691781	C3/CR2	2
GO:0017014	BP	GO:0017014	protein nitrosylation	2/170	15/18986	0.133333333333333	14.8909803921569	5.11563470522195	0.00775202992752673	0.0313260557988113	0.0197947205691781	S100A8/NOS2	2
GO:0018119	BP	GO:0018119	peptidyl-cysteine S-nitrosylation	2/170	15/18986	0.133333333333333	14.8909803921569	5.11563470522195	0.00775202992752673	0.0313260557988113	0.0197947205691781	S100A8/NOS2	2
GO:0032306	BP	GO:0032306	regulation of prostaglandin secretion	2/170	15/18986	0.133333333333333	14.8909803921569	5.11563470522195	0.00775202992752673	0.0313260557988113	0.0197947205691781	IL1B/ACSL4	2
GO:0038065	BP	GO:0038065	collagen-activated signaling pathway	2/170	15/18986	0.133333333333333	14.8909803921569	5.11563470522195	0.00775202992752673	0.0313260557988113	0.0197947205691781	COL4A1/COL1A1	2
GO:0070243	BP	GO:0070243	regulation of thymocyte apoptotic process	2/170	15/18986	0.133333333333333	14.8909803921569	5.11563470522195	0.00775202992752673	0.0313260557988113	0.0197947205691781	ADA/WNT5A	2
GO:1904251	BP	GO:1904251	regulation of bile acid metabolic process	2/170	15/18986	0.133333333333333	14.8909803921569	5.11563470522195	0.00775202992752673	0.0313260557988113	0.0197947205691781	ABCB11/NR1H4	2
GO:0004859	MF	GO:0004859	phospholipase inhibitor activity	2/169	12/18737	0.166666666666667	18.4783037475345	5.77800907703948	0.00502991758297489	0.0331200727002039	0.0254957765744314	ANXA1/ANXA5	2
GO:0001771	BP	GO:0001771	immunological synapse formation	2/170	16/18986	0.125	13.9602941176471	4.92955018779477	0.00880767595888709	0.0346718148792852	0.0219088828663763	MSN/CCL21	2
GO:0010958	BP	GO:0010958	regulation of amino acid import across plasma membrane	2/170	16/18986	0.125	13.9602941176471	4.92955018779477	0.00880767595888709	0.0346718148792852	0.0219088828663763	SLC7A5/RGS4	2
GO:0023035	BP	GO:0023035	CD40 signaling pathway	2/170	16/18986	0.125	13.9602941176471	4.92955018779477	0.00880767595888709	0.0346718148792852	0.0219088828663763	CD40/ITGA5	2
GO:0045779	BP	GO:0045779	negative regulation of bone resorption	2/170	16/18986	0.125	13.9602941176471	4.92955018779477	0.00880767595888709	0.0346718148792852	0.0219088828663763	CD38/IL6	2
GO:0061043	BP	GO:0061043	regulation of vascular wound healing	2/170	16/18986	0.125	13.9602941176471	4.92955018779477	0.00880767595888709	0.0346718148792852	0.0219088828663763	XBP1/CXCR4	2
GO:1903727	BP	GO:1903727	positive regulation of phospholipid metabolic process	2/170	16/18986	0.125	13.9602941176471	4.92955018779477	0.00880767595888709	0.0346718148792852	0.0219088828663763	XBP1/NR1H4	2
GO:1903789	BP	GO:1903789	regulation of amino acid transmembrane transport	2/170	16/18986	0.125	13.9602941176471	4.92955018779477	0.00880767595888709	0.0346718148792852	0.0219088828663763	SLC7A5/RGS4	2
GO:1904177	BP	GO:1904177	regulation of adipose tissue development	2/170	16/18986	0.125	13.9602941176471	4.92955018779477	0.00880767595888709	0.0346718148792852	0.0219088828663763	PPARG/NR1H4	2
GO:0015166	MF	GO:0015166	polyol transmembrane transporter activity	2/169	13/18737	0.153846153846154	17.0568957669549	5.52501136287606	0.00590937447543858	0.0361316039355388	0.0278140482828914	AQP7/AQP9	2
GO:0015651	MF	GO:0015651	quaternary ammonium group transmembrane transporter activity	2/169	13/18737	0.153846153846154	17.0568957669549	5.52501136287606	0.00590937447543858	0.0361316039355388	0.0278140482828914	SLC22A5/SLC22A4	2
GO:0006577	BP	GO:0006577	amino-acid betaine metabolic process	2/170	17/18986	0.117647058823529	13.1391003460208	4.75942900669318	0.00992372623794593	0.0377349408593858	0.0238444512390337	CPT1A/SLC22A4	2
GO:0008228	BP	GO:0008228	opsonization	2/170	17/18986	0.117647058823529	13.1391003460208	4.75942900669318	0.00992372623794593	0.0377349408593858	0.0238444512390337	C4BPB/C4BPA	2
GO:0015697	BP	GO:0015697	quaternary ammonium group transport	2/170	17/18986	0.117647058823529	13.1391003460208	4.75942900669318	0.00992372623794593	0.0377349408593858	0.0238444512390337	SLC22A5/SLC22A4	2
GO:0032095	BP	GO:0032095	regulation of response to food	2/170	17/18986	0.117647058823529	13.1391003460208	4.75942900669318	0.00992372623794593	0.0377349408593858	0.0238444512390337	NPY/FBN1	2
GO:0032604	BP	GO:0032604	granulocyte macrophage colony-stimulating factor production	2/170	17/18986	0.117647058823529	13.1391003460208	4.75942900669318	0.00992372623794593	0.0377349408593858	0.0238444512390337	IL1B/CD80	2
GO:0032645	BP	GO:0032645	regulation of granulocyte macrophage colony-stimulating factor production	2/170	17/18986	0.117647058823529	13.1391003460208	4.75942900669318	0.00992372623794593	0.0377349408593858	0.0238444512390337	IL1B/CD80	2
GO:0033623	BP	GO:0033623	regulation of integrin activation	2/170	17/18986	0.117647058823529	13.1391003460208	4.75942900669318	0.00992372623794593	0.0377349408593858	0.0238444512390337	CXCL13/PLEK	2
GO:0035672	BP	GO:0035672	oligopeptide transmembrane transport	2/170	17/18986	0.117647058823529	13.1391003460208	4.75942900669318	0.00992372623794593	0.0377349408593858	0.0238444512390337	GJA1/CA2	2
GO:0038083	BP	GO:0038083	peptidyl-tyrosine autophosphorylation	2/170	17/18986	0.117647058823529	13.1391003460208	4.75942900669318	0.00992372623794593	0.0377349408593858	0.0238444512390337	KDR/CAV1	2
GO:0045198	BP	GO:0045198	establishment of epithelial cell apical/basal polarity	2/170	17/18986	0.117647058823529	13.1391003460208	4.75942900669318	0.00992372623794593	0.0377349408593858	0.0238444512390337	MSN/WNT5A	2
GO:0045579	BP	GO:0045579	positive regulation of B cell differentiation	2/170	17/18986	0.117647058823529	13.1391003460208	4.75942900669318	0.00992372623794593	0.0377349408593858	0.0238444512390337	XBP1/CD27	2
GO:0055089	BP	GO:0055089	fatty acid homeostasis	2/170	17/18986	0.117647058823529	13.1391003460208	4.75942900669318	0.00992372623794593	0.0377349408593858	0.0238444512390337	XBP1/NR1H4	2
GO:1901334	BP	GO:1901334	lactone metabolic process	2/170	17/18986	0.117647058823529	13.1391003460208	4.75942900669318	0.00992372623794593	0.0377349408593858	0.0238444512390337	SLC23A1/SLC2A3	2
GO:2001212	BP	GO:2001212	regulation of vasculogenesis	2/170	17/18986	0.117647058823529	13.1391003460208	4.75942900669318	0.00992372623794593	0.0377349408593858	0.0238444512390337	ADM/KDR	2
GO:0005161	MF	GO:0005161	platelet-derived growth factor receptor binding	2/169	14/18737	0.142857142857143	15.8385460693153	5.29867004192886	0.00685362187714598	0.0390822813423487	0.0300854748159251	ITGA5/PDGFRB	2
GO:0002830	BP	GO:0002830	positive regulation of type 2 immune response	2/170	18/18986	0.111111111111111	12.4091503267974	4.60304153506162	0.0110990275257113	0.0408142065983897	0.025790218215039	IL33/IL6	2
GO:0003159	BP	GO:0003159	morphogenesis of an endothelium	2/170	18/18986	0.111111111111111	12.4091503267974	4.60304153506162	0.0110990275257113	0.0408142065983897	0.025790218215039	CXCL10/CXCR4	2
GO:0010517	BP	GO:0010517	regulation of phospholipase activity	2/170	18/18986	0.111111111111111	12.4091503267974	4.60304153506162	0.0110990275257113	0.0408142065983897	0.025790218215039	FGFR2/FGFR3	2
GO:0010715	BP	GO:0010715	regulation of extracellular matrix disassembly	2/170	18/18986	0.111111111111111	12.4091503267974	4.60304153506162	0.0110990275257113	0.0408142065983897	0.025790218215039	PDPN/IL6	2
GO:0010755	BP	GO:0010755	regulation of plasminogen activation	2/170	18/18986	0.111111111111111	12.4091503267974	4.60304153506162	0.0110990275257113	0.0408142065983897	0.025790218215039	PLAU/PLAUR	2
GO:0030730	BP	GO:0030730	sequestering of triglyceride	2/170	18/18986	0.111111111111111	12.4091503267974	4.60304153506162	0.0110990275257113	0.0408142065983897	0.025790218215039	IL1B/PPARG	2
GO:0031649	BP	GO:0031649	heat generation	2/170	18/18986	0.111111111111111	12.4091503267974	4.60304153506162	0.0110990275257113	0.0408142065983897	0.025790218215039	IL1B/PTGS2	2
GO:0046851	BP	GO:0046851	negative regulation of bone remodeling	2/170	18/18986	0.111111111111111	12.4091503267974	4.60304153506162	0.0110990275257113	0.0408142065983897	0.025790218215039	CD38/IL6	2
GO:0061154	BP	GO:0061154	endothelial tube morphogenesis	2/170	18/18986	0.111111111111111	12.4091503267974	4.60304153506162	0.0110990275257113	0.0408142065983897	0.025790218215039	CXCL10/CXCR4	2
GO:0071071	BP	GO:0071071	regulation of phospholipid biosynthetic process	2/170	18/18986	0.111111111111111	12.4091503267974	4.60304153506162	0.0110990275257113	0.0408142065983897	0.025790218215039	XBP1/NR1H4	2
GO:0097396	BP	GO:0097396	response to interleukin-17	2/170	18/18986	0.111111111111111	12.4091503267974	4.60304153506162	0.0110990275257113	0.0408142065983897	0.025790218215039	IL1B/CXCL10	2
GO:0097398	BP	GO:0097398	cellular response to interleukin-17	2/170	18/18986	0.111111111111111	12.4091503267974	4.60304153506162	0.0110990275257113	0.0408142065983897	0.025790218215039	IL1B/CXCL10	2
GO:1901163	BP	GO:1901163	regulation of trophoblast cell migration	2/170	18/18986	0.111111111111111	12.4091503267974	4.60304153506162	0.0110990275257113	0.0408142065983897	0.025790218215039	TIMP1/GJA1	2
GO:1903236	BP	GO:1903236	regulation of leukocyte tethering or rolling	2/170	18/18986	0.111111111111111	12.4091503267974	4.60304153506162	0.0110990275257113	0.0408142065983897	0.025790218215039	SELE/CCL21	2
GO:0043020	CC	GO:0043020	NADPH oxidase complex	2/170	18/19960	0.111111111111111	13.0457516339869	4.73867314337969	0.0100883685546956	0.0413425299594389	0.0287346720443342	DUOX2/NCF2	2
GO:0061702	CC	GO:0061702	canonical inflammasome complex	2/170	18/19960	0.111111111111111	13.0457516339869	4.73867314337969	0.0100883685546956	0.0413425299594389	0.0287346720443342	CASP1/AIM2	2
GO:0004953	MF	GO:0004953	icosanoid receptor activity	2/169	15/18737	0.133333333333333	14.7826429980276	5.094496211	0.00786143360605676	0.043697319264835	0.0336381232904411	PPARG/HPGD	2
GO:0001946	BP	GO:0001946	lymphangiogenesis	2/170	19/18986	0.105263157894737	11.7560371517028	4.45857299494701	0.0123324421800512	0.0439975306743042	0.0278017389429774	PDPN/EPHA2	2
GO:0002283	BP	GO:0002283	neutrophil activation involved in immune response	2/170	19/18986	0.105263157894737	11.7560371517028	4.45857299494701	0.0123324421800512	0.0439975306743042	0.0278017389429774	ITGB2/CD177	2
GO:0006857	BP	GO:0006857	oligopeptide transport	2/170	19/18986	0.105263157894737	11.7560371517028	4.45857299494701	0.0123324421800512	0.0439975306743042	0.0278017389429774	GJA1/CA2	2
GO:0010744	BP	GO:0010744	positive regulation of macrophage derived foam cell differentiation	2/170	19/18986	0.105263157894737	11.7560371517028	4.45857299494701	0.0123324421800512	0.0439975306743042	0.0278017389429774	PLA2G2A/AGT	2
GO:0030903	BP	GO:0030903	notochord development	2/170	19/18986	0.105263157894737	11.7560371517028	4.45857299494701	0.0123324421800512	0.0439975306743042	0.0278017389429774	EPHA2/WNT5A	2
GO:0030949	BP	GO:0030949	positive regulation of vascular endothelial growth factor receptor signaling pathway	2/170	19/18986	0.105263157894737	11.7560371517028	4.45857299494701	0.0123324421800512	0.0439975306743042	0.0278017389429774	IL1B/ITGA5	2
GO:0035743	BP	GO:0035743	CD4-positive, alpha-beta T cell cytokine production	2/170	19/18986	0.105263157894737	11.7560371517028	4.45857299494701	0.0123324421800512	0.0439975306743042	0.0278017389429774	IL1B/IL6	2
GO:0036035	BP	GO:0036035	osteoclast development	2/170	19/18986	0.105263157894737	11.7560371517028	4.45857299494701	0.0123324421800512	0.0439975306743042	0.0278017389429774	LTF/FBN1	2
GO:0036342	BP	GO:0036342	post-anal tail morphogenesis	2/170	19/18986	0.105263157894737	11.7560371517028	4.45857299494701	0.0123324421800512	0.0439975306743042	0.0278017389429774	EPHA2/WNT5A	2
GO:0061450	BP	GO:0061450	trophoblast cell migration	2/170	19/18986	0.105263157894737	11.7560371517028	4.45857299494701	0.0123324421800512	0.0439975306743042	0.0278017389429774	TIMP1/GJA1	2
GO:0098751	BP	GO:0098751	bone cell development	2/170	19/18986	0.105263157894737	11.7560371517028	4.45857299494701	0.0123324421800512	0.0439975306743042	0.0278017389429774	LTF/FBN1	2
GO:1904294	BP	GO:1904294	positive regulation of ERAD pathway	2/170	19/18986	0.105263157894737	11.7560371517028	4.45857299494701	0.0123324421800512	0.0439975306743042	0.0278017389429774	XBP1/CAV1	2
GO:1905288	BP	GO:1905288	vascular associated smooth muscle cell apoptotic process	2/170	19/18986	0.105263157894737	11.7560371517028	4.45857299494701	0.0123324421800512	0.0439975306743042	0.0278017389429774	SLC7A5/PPARG	2
GO:1905459	BP	GO:1905459	regulation of vascular associated smooth muscle cell apoptotic process	2/170	19/18986	0.105263157894737	11.7560371517028	4.45857299494701	0.0123324421800512	0.0439975306743042	0.0278017389429774	SLC7A5/PPARG	2
GO:2000811	BP	GO:2000811	negative regulation of anoikis	2/170	19/18986	0.105263157894737	11.7560371517028	4.45857299494701	0.0123324421800512	0.0439975306743042	0.0278017389429774	ITGA5/CAV1	2
GO:0005149	MF	GO:0005149	interleukin-1 receptor binding	2/169	16/18737	0.125	13.8587278106509	4.90899625238268	0.00893160010020838	0.0466185956449901	0.0358869169623264	IL1RN/IL1B	2
GO:0050664	MF	GO:0050664	oxidoreductase activity, acting on NAD(P)H, oxygen as acceptor	2/169	16/18737	0.125	13.8587278106509	4.90899625238268	0.00893160010020838	0.0466185956449901	0.0358869169623264	DUOX2/NCF2	2
GO:0055102	MF	GO:0055102	lipase inhibitor activity	2/169	16/18737	0.125	13.8587278106509	4.90899625238268	0.00893160010020838	0.0466185956449901	0.0358869169623264	ANXA1/ANXA5	2
GO:0002523	BP	GO:0002523	leukocyte migration involved in inflammatory response	2/170	20/18986	0.1	11.1682352941176	4.32452907400492	0.0136228479715481	0.0471939407494168	0.0298215286243762	S100A8/SELE	2
GO:0002755	BP	GO:0002755	MyD88-dependent toll-like receptor signaling pathway	2/170	20/18986	0.1	11.1682352941176	4.32452907400492	0.0136228479715481	0.0471939407494168	0.0298215286243762	IRF1/IRAK3	2
GO:0031998	BP	GO:0031998	regulation of fatty acid beta-oxidation	2/170	20/18986	0.1	11.1682352941176	4.32452907400492	0.0136228479715481	0.0471939407494168	0.0298215286243762	CPT1A/ABCB11	2
GO:0035455	BP	GO:0035455	response to interferon-alpha	2/170	20/18986	0.1	11.1682352941176	4.32452907400492	0.0136228479715481	0.0471939407494168	0.0298215286243762	IFITM3/LAMP3	2
GO:0043171	BP	GO:0043171	peptide catabolic process	2/170	20/18986	0.1	11.1682352941176	4.32452907400492	0.0136228479715481	0.0471939407494168	0.0298215286243762	ANPEP/MME	2
GO:0051546	BP	GO:0051546	keratinocyte migration	2/170	20/18986	0.1	11.1682352941176	4.32452907400492	0.0136228479715481	0.0471939407494168	0.0298215286243762	MMP9/HBEGF	2
GO:0060353	BP	GO:0060353	regulation of cell adhesion molecule production	2/170	20/18986	0.1	11.1682352941176	4.32452907400492	0.0136228479715481	0.0471939407494168	0.0298215286243762	IL1B/CAV1	2
GO:0061298	BP	GO:0061298	retina vasculature development in camera-type eye	2/170	20/18986	0.1	11.1682352941176	4.32452907400492	0.0136228479715481	0.0471939407494168	0.0298215286243762	COL4A1/PDGFRB	2
GO:0071605	BP	GO:0071605	monocyte chemotactic protein-1 production	2/170	20/18986	0.1	11.1682352941176	4.32452907400492	0.0136228479715481	0.0471939407494168	0.0298215286243762	IL1B/NR1H4	2
GO:0071637	BP	GO:0071637	regulation of monocyte chemotactic protein-1 production	2/170	20/18986	0.1	11.1682352941176	4.32452907400492	0.0136228479715481	0.0471939407494168	0.0298215286243762	IL1B/NR1H4	2
GO:1901739	BP	GO:1901739	regulation of myoblast fusion	2/170	20/18986	0.1	11.1682352941176	4.32452907400492	0.0136228479715481	0.0471939407494168	0.0298215286243762	CXCL9/CXCL10	2
