# Supplementary material for: The role of disulfidptosis-driven tumor microenvironment remodeling in pancreatic cancer progression
Source: Front Immunol. 2026 Mar 10;17:1747560. doi: 10.3389/fimmu.2026.1747560 (PMC13008902; doi:10.3389/fimmu.2026.1747560)
Supplement: Supplementary file 17 [file DataSheet4.csv]

	category	subcategory	ID	Description	GeneRatio	BgRatio	pvalue	p.adjust	qvalue	geneID	Count
hsa04972	Organismal Systems	Digestive system	hsa04972	Pancreatic secretion	32/291	106/8546	2.74889590264337e-22	7.03717351076704e-20	6.27905695656434e-20	ATP2B2,SLC26A3,ADCY8,CLCA4,CCKAR,PRSS3,CPB2,AMY2B,PLA2G12B,ATP1B2,CTRL,CLCA1,PLA2G2A,CTRB1,AMY1B,PRSS2,AMY2A,PRSS1,CELA3B,CELA3A,AMY1A,PLA2G1B,CEL,CPA2,CELA2A,AMY1C,CTRB2,CPA1,PNLIP,CPB1,PNLIPRP1,CELA2B	32
hsa04080	Environmental Information Processing	Signaling molecules and interaction	hsa04080	Neuroactive ligand-receptor interaction	48/291	370/8546	3.728008877229e-16	4.77185136285312e-14	4.25777855978259e-14	GABRG3,NPW,CALCA,GRIN2C,SST,MLN,HTR5A,MAS1,EDN3,GABBR2,CHRNA9,GRIA1,TAAR1,KISS1,CCKAR,PRSS3,GABRQ,OPRK1,GCGR,CNR2,CHRNA2,GRPR,SPX,GALR2,NPBWR1,P2RX5,GABRR3,TAC3,NPFFR2,CCKBR,NTS,TACR2,PRSS2,CHRNA4,IAPP,INSL5,PRSS1,CSH2,GABRA1,GIP,GALR3,KISS1R,GABRG2,PPY,GHRH,CRH,TACR3,GPR50	48
hsa04974	Organismal Systems	Digestive system	hsa04974	Protein digestion and absorption	23/291	105/8546	5.20627762943425e-13	4.44269024378389e-11	3.96407805469204e-11	COL20A1,COL11A2,SLC7A9,SLC6A19,PRSS3,CPB2,ATP1B2,CTRL,COL19A1,XPNPEP2,CTRB1,SLC8A2,PRSS2,PRSS1,CELA3B,CELA3A,CPA2,COL2A1,CELA2A,CTRB2,CPA1,CPB1,CELA2B	23
hsa04975	Organismal Systems	Digestive system	hsa04975	Fat digestion and absorption	13/291	43/8546	9.26510999894139e-10	5.92967039932249e-08	5.2908654467639e-08	MTTP,APOB,APOA4,PLA2G12B,APOA1,ABCG5,PLA2G2A,FABP2,PLA2G1B,CEL,CLPS,PNLIP,PNLIPRP1	13
hsa00980	Metabolism	Xenobiotics biodegradation and metabolism	hsa00980	Metabolism of xenobiotics by cytochrome P450	15/291	79/8546	5.06028046365045e-08	2.59086359738903e-06	2.3117491802361e-06	UGT2B11,UGT2B28,UGT2B17,ADH4,GSTA3,CYP3A4,ADH1A,CYP2A7,UGT2B4,CYP2F1,GSTA2,UGT1A5,CYP1A2,UGT2A1,ADH7	15
hsa00982	Metabolism	Xenobiotics biodegradation and metabolism	hsa00982	Drug metabolism - cytochrome P450	14/291	73/8546	1.249934249742e-07	5.33305279889919e-06	4.75852161743884e-06	UGT2B11,UGT2B28,UGT2B17,ADH4,GSTA3,CYP3A4,ADH1A,CYP2A7,UGT2B4,GSTA2,UGT1A5,CYP1A2,UGT2A1,ADH7	14
hsa00830	Metabolism	Metabolism of cofactors and vitamins	hsa00830	Retinol metabolism	13/291	68/8546	3.69440154466281e-07	1.35109542204811e-05	1.20554155667944e-05	UGT2B11,UGT2B28,UGT2B17,ADH4,RPE65,CYP3A4,ADH1A,CYP2A7,UGT2B4,UGT1A5,CYP1A2,UGT2A1,ADH7	13
hsa04082	NA	NA	hsa04082	Neuroactive ligand signaling	21/291	199/8546	3.77133179413778e-06	0.000120682617412409	0.000107681447279987	GABRG3,GRIN2C,HTR5A,ADCY8,GABBR2,GRIA1,GABRQ,OPRK1,SLC1A6,SLC6A4,P2RX5,GABRR3,TAC3,TACR2,CHRNA4,SLC6A5,SLC18A3,GABRA1,GABRG2,SLC32A1,TACR3	21
hsa05033	Human Diseases	Substance dependence	hsa05033	Nicotine addiction	9/291	41/8546	7.29891659237862e-06	0.000207613627516547	0.000185247356789025	GABRG3,GRIN2C,GRIA1,GABRQ,GABRR3,CHRNA4,GABRA1,GABRG2,SLC32A1	9
hsa05204	Human Diseases	Cancer: overview	hsa05204	Chemical carcinogenesis - DNA adducts	11/291	71/8546	2.44861212869613e-05	0.00062684470494621	0.000559314559923222	UGT2B11,UGT2B28,UGT2B17,GSTA3,CYP3A4,CYP2A7,UGT2B4,GSTA2,UGT1A5,CYP1A2,UGT2A1	11
hsa04978	Organismal Systems	Digestive system	hsa04978	Mineral absorption	10/291	61/8546	3.47331189173431e-05	0.00080833440389453	0.000721252325843392	ATP2B2,SLC26A3,SLC6A19,MT1G,ATP1B2,TF,MT1H,S100G,SLC8A2,MT1B	10
hsa04976	Organismal Systems	Digestive system	hsa04976	Bile secretion	12/291	90/8546	4.92808211590994e-05	0.00100856030339911	0.000899907836503313	UGT2B11,ADCY8,UGT2B28,UGT2B17,ATP1B2,SLC10A2,CYP3A4,ABCG5,UGT2B4,AQP8,UGT1A5,UGT2A1	12
hsa00053	Metabolism	Carbohydrate metabolism	hsa00053	Ascorbate and aldarate metabolism	7/291	30/8546	5.12177951320572e-05	0.00100856030339911	0.000899907836503313	UGT2B11,UGT2B28,UGT2B17,KL,UGT2B4,UGT1A5,UGT2A1	7
hsa04973	Organismal Systems	Digestive system	hsa04973	Carbohydrate digestion and absorption	9/291	52/8546	5.51556415921386e-05	0.00100856030339911	0.000899907836503313	MGAM,AMY2B,ATP1B2,LCT,AMY1B,AMY2A,SI,AMY1A,AMY1C	9
hsa04970	Organismal Systems	Digestive system	hsa04970	Salivary secretion	12/291	97/8546	0.000103706387561147	0.00176992234771025	0.00157924814742239	ATP2B2,ADCY8,PRB1,PRB2,CALML3,AMY2B,ATP1B2,AMY1B,AMY2A,AMY1A,AMY1C,HTN3	12
hsa04081	NA	NA	hsa04081	Hormone signaling	19/291	219/8546	0.000164498235666717	0.00263197177066747	0.00234842875918931	CALCA,SST,MLN,ADCY8,GAST,GUCA2A,GPER1,CCKAR,OPRK1,GUCY2C,IGF2,GCGR,EPO,CCKBR,IAPP,CSH2,GIP,GHRH,CRH	19
hsa00040	Metabolism	Carbohydrate metabolism	hsa00040	Pentose and glucuronate interconversions	7/291	36/8546	0.000176239675160457	0.00265396216712218	0.00236805012444701	UGT2B11,UGT2B28,UGT2B17,KL,UGT2B4,UGT1A5,UGT2A1	7
hsa04977	Organismal Systems	Digestive system	hsa04977	Vitamin digestion and absorption	6/291	26/8546	0.000191598353024424	0.00272495435412514	0.00243139430446199	RBP2,FOLH1,APOB,APOA4,APOA1,PNLIP	6
hsa04727	Organismal Systems	Nervous system	hsa04727	GABAergic synapse	11/291	89/8546	0.000202701984177773	0.00273114252365841	0.00243691582086297	GABRG3,ADCY8,GABBR2,GABRQ,SLC12A5,GABRR3,HAP1,GABRA1,GABRG2,GAD2,SLC32A1	11
hsa00500	Metabolism	Carbohydrate metabolism	hsa00500	Starch and sucrose metabolism	7/291	40/8546	0.000350282900748472	0.00448362112958044	0.00400059944539044	MGAM,AMY2B,AMY1B,AMY2A,SI,AMY1A,AMY1C	7
hsa00983	Metabolism	Xenobiotics biodegradation and metabolism	hsa00983	Drug metabolism - other enzymes	10/291	81/8546	0.000396848697176909	0.0048377745941566	0.00431659986402954	UGT2B11,UGT2B28,UGT2B17,GSTA3,CYP3A4,CYP2A7,UGT2B4,GSTA2,UGT1A5,UGT2A1	10
hsa00140	Metabolism	Lipid metabolism	hsa00140	Steroid hormone biosynthesis	8/291	63/8546	0.00124778645698102	0.014519696953961	0.0129554861801379	UGT2B11,UGT2B28,UGT2B17,CYP3A4,UGT2B4,UGT1A5,CYP1A2,UGT2A1	8
hsa00591	Metabolism	Lipid metabolism	hsa00591	Linoleic acid metabolism	5/291	30/8546	0.00313008376602177	0.0348391932218075	0.0310859577678135	PLA2G12B,CYP3A4,PLA2G2A,PLA2G1B,CYP1A2	5
hsa05032	Human Diseases	Substance dependence	hsa05032	Morphine addiction	9/291	91/8546	0.00369143958060983	0.0393753555265049	0.0351334381136988	GABRG3,ADCY8,GABBR2,GABRQ,KCNJ5,GABRR3,GABRA1,GABRG2,SLC32A1	9
hsa00860	Metabolism	Metabolism of cofactors and vitamins	hsa00860	Porphyrin metabolism	6/291	46/8546	0.00440584603877144	0.0451158634370195	0.0402555195963537	UGT2B11,UGT2B28,UGT2B17,UGT2B4,UGT1A5,UGT2A1	6
hsa04929	Organismal Systems	Endocrine system	hsa04929	GnRH secretion	7/291	65/8546	0.0063441999468222	0.0616997731752883	0.0550528403743321	KCNN1,GABBR2,GPER1,KISS1,CACNA1I,KCNJ5,KISS1R	7
hsa05207	Human Diseases	Cancer: overview	hsa05207	Chemical carcinogenesis - receptor activation	15/291	215/8546	0.00659984537017249	0.0616997731752883	0.0550528403743321	UGT2B11,ADCY8,CHRNA9,UGT2B28,UGT2B17,CREB3L3,GSTA3,CYP3A4,FGF4,CHRNA4,UGT2B4,GSTA2,UGT1A5,CYP1A2,UGT2A1	15
hsa04640	Organismal Systems	Immune system	hsa04640	Hematopoietic cell lineage	9/291	100/8546	0.00687396176061276	0.0616997731752883	0.0550528403743321	FCER2,CD22,CD19,MS4A1,GP1BA,EPO,ANPEP,CR2,GP9	9
hsa04614	Organismal Systems	Endocrine system	hsa04614	Renin-angiotensin system	4/291	23/8546	0.00698942743001313	0.0616997731752883	0.0550528403743321	MAS1,ANPEP,KLK1,KLK2	4
hsa04979	Organismal Systems	Digestive system	hsa04979	Cholesterol metabolism	6/291	51/8546	0.00735371841638875	0.0627517304865173	0.0559914700475915	APOB,APOA4,APOA1,ABCG5,LRP2,APOA2	6
hsa05340	Human Diseases	Immune disease	hsa05340	Primary immunodeficiency	5/291	38/8546	0.00883697634909062	0.0708777029834852	0.0632420293890473	TNFRSF13C,CD19,CD79A,TNFRSF13B,AICDA	5
hsa04961	Organismal Systems	Excretory system	hsa04961	Endocrine and other factor-regulated calcium reabsorption	6/291	53/8546	0.00885971287293565	0.0708777029834852	0.0632420293890473	ATP2B2,ATP1B2,KL,KLK1,SLC8A2,KLK2	6
hsa04918	Organismal Systems	Endocrine system	hsa04918	Thyroid hormone synthesis	7/291	75/8546	0.0135797312712424	0.105345794104183	0.0939968639827624	TG,ASGR2,ADCY8,CREB3L3,ATP1B2,LRP2,SLC5A5	7
hsa04971	Organismal Systems	Digestive system	hsa04971	Gastric acid secretion	7/291	76/8546	0.0145361335248692	0.109448534775485	0.0976576153218764	SST,ADCY8,GAST,CALML3,KCNJ10,ATP1B2,CCKBR	7
hsa05202	Human Diseases	Cancer: overview	hsa05202	Transcriptional misregulation in cancer	13/291	198/8546	0.0176391381100052	0.129017695890324	0.115118585560034	ELANE,NTRK1,SSX1,DEFA6,DEFA5,MMP3,PAX5,SSX3,EYA1,SSX5,FEV,PAX7,TLX3	13
hsa04915	Organismal Systems	Endocrine system	hsa04915	Estrogen signaling pathway	10/291	139/8546	0.0201108932014171	0.143010796098966	0.127604205400805	HSPA6,ADCY8,GABBR2,GPER1,CALML3,CREB3L3,KCNJ5,KRT40,KRT13,KRT20	10
hsa04020	Environmental Information Processing	Signal transduction	hsa04020	Calcium signaling pathway	15/291	254/8546	0.0267719674144175	0.185233071840294	0.165277864265394	ATP2B2,GRIN2C,HTR5A,ADCY8,NTRK1,CALML3,CCKAR,CACNA1I,GRPR,P2RX5,CCKBR,TACR2,SLC8A2,FGF4,TACR3	15
hsa04723	Organismal Systems	Nervous system	hsa04723	Retrograde endocannabinoid signaling	10/291	149/8546	0.0307343402408662	0.207052397412151	0.184746588151467	GABRG3,ADCY8,GRIA1,NDUFA4L2,GABRQ,KCNJ5,GABRR3,GABRA1,GABRG2,SLC32A1	10
hsa04925	Organismal Systems	Endocrine system	hsa04925	Aldosterone synthesis and secretion	7/291	98/8546	0.0492961405591863	0.323584922644915	0.288725033774452	ATP2B2,ADCY8,CALML3,CREB3L3,ATP1B2,CACNA1I,KCNJ5	7
hsa04721	Organismal Systems	Nervous system	hsa04721	Synaptic vesicle cycle	6/291	79/8546	0.0519130540888396	0.332243546168574	0.296450861507321	ATP6V0A4,SLC1A6,SLC6A4,SLC6A5,SLC18A3,SLC32A1	6
hsa04061	Environmental Information Processing	Signaling molecules and interaction	hsa04061	Viral protein interaction with cytokine and cytokine receptor	7/291	100/8546	0.0539204122490462	0.33667379355502	0.300403837176971	PPBP,IL20RB,CXCR5,CCR7,CXCL13,CCL25,IL20	7
hsa00592	Metabolism	Lipid metabolism	hsa00592	alpha-Linolenic acid metabolism	3/291	26/8546	0.057029360411324	0.342496386962407	0.305599161064318	PLA2G12B,PLA2G2A,PLA2G1B	3
hsa00071	Metabolism	Lipid metabolism	hsa00071	Fatty acid degradation	4/291	43/8546	0.0575286899975917	0.342496386962407	0.305599161064318	ACSBG1,ADH4,ADH1A,ADH7	4
hsa00790	Metabolism	Metabolism of cofactors and vitamins	hsa00790	Folate biosynthesis	3/291	28/8546	0.0684155370783384	0.397104674499925	0.354324483414818	ALPI,TPH2,ALPP	3
hsa00561	Metabolism	Lipid metabolism	hsa00561	Glycerolipid metabolism	5/291	65/8546	0.0698035560644399	0.397104674499925	0.354324483414818	DGKK,PNLIPRP3,CEL,PNLIP,PNLIPRP1	5
hsa04911	Organismal Systems	Endocrine system	hsa04911	Insulin secretion	6/291	86/8546	0.0724172734674194	0.403017869731725	0.359600648568193	KCNN1,ADCY8,CCKAR,CREB3L3,ATP1B2,GIP	6
hsa04744	Organismal Systems	Sensory system	hsa04744	Phototransduction	3/291	29/8546	0.0744653271540755	0.405598377690284	0.361903157725294	CALML3,GNAT1,GUCA1C	3
hsa00010	Metabolism	Carbohydrate metabolism	hsa00010	Glycolysis / Gluconeogenesis	5/291	67/8546	0.0773621501614904	0.412598134194616	0.368148828619373	ADH4,ALDOB,ADH1A,PGK2,ADH7	5
hsa04610	Organismal Systems	Immune system	hsa04610	Complement and coagulation cascades	6/291	88/8546	0.0790191368402552	0.41283467410419	0.368359886022242	CPB2,SERPIND1,VTN,CR2,FGB,FGA	6
hsa04024	Environmental Information Processing	Signal transduction	hsa04024	cAMP signaling pathway	12/291	226/8546	0.084739426484736	0.429839088946703	0.383532410778925	ATP2B2,GRIN2C,SST,ADCY8,EDN3,GABBR2,GRIA1,CALML3,CREB3L3,ATP1B2,GIP,CRH	12
hsa04270	Organismal Systems	Circulatory system	hsa04270	Vascular smooth muscle contraction	8/291	134/8546	0.0866052094886994	0.429839088946703	0.383532410778925	CALCA,ADCY8,EDN3,CALML3,PLA2G12B,ACTG2,PLA2G2A,PLA2G1B	8
hsa04662	Organismal Systems	Immune system	hsa04662	B cell receptor signaling pathway	6/291	91/8546	0.089535301631771	0.429839088946703	0.383532410778925	CD22,CD19,BLK,CD79B,CD79A,CR2	6
hsa04672	Organismal Systems	Immune system	hsa04672	Intestinal immune network for IgA production	4/291	50/8546	0.0895909210485817	0.429839088946703	0.383532410778925	TNFRSF13C,TNFRSF13B,AICDA,CCL25	4
hsa00730	Metabolism	Metabolism of cofactors and vitamins	hsa00730	Thiamine metabolism	2/291	15/8546	0.0906691828246952	0.429839088946703	0.383532410778925	ALPI,ALPP	2
hsa00052	Metabolism	Carbohydrate metabolism	hsa00052	Galactose metabolism	3/291	32/8546	0.0939550706444911	0.437318146999813	0.3902057479398	MGAM,LCT,SI	3
hsa00910	Metabolism	Energy metabolism	hsa00910	Nitrogen metabolism	2/291	17/8546	0.112402989369908	0.497547359107319	0.443946451177172	CA6,CA1	2
hsa03273	NA	NA	hsa03273	Virion - Lassa virus and SFTS virus	2/291	17/8546	0.112402989369908	0.497547359107319	0.443946451177172	CLEC4M,PCDH11X	2
hsa04713	Organismal Systems	Environmental adaptation	hsa04713	Circadian entrainment	6/291	97/8546	0.112725573547752	0.497547359107319	0.443946451177172	GRIN2C,ADCY8,GRIA1,CALML3,CACNA1I,KCNJ5	6
hsa00350	Metabolism	Amino acid metabolism	hsa00350	Tyrosine metabolism	3/291	36/8546	0.122775690488864	0.532721640087276	0.475331397610768	ADH4,ADH1A,ADH7	3
hsa00480	Metabolism	Metabolism of other amino acids	hsa00480	Glutathione metabolism	4/291	59/8546	0.140704170291242	0.600337793242634	0.535663244792975	CHAC1,GSTA3,ANPEP,GSTA2	4
hsa01240	Metabolism	Global and overview maps	hsa01240	Biosynthesis of cofactors	8/291	154/8546	0.154676551140674	0.649134378557581	0.579202961130736	UGT2B11,ALPI,UGT2B28,UGT2B17,UGT2B4,UGT1A5,ALPP,UGT2A1	8
hsa00590	Metabolism	Lipid metabolism	hsa00590	Arachidonic acid metabolism	4/291	63/8546	0.166448560121942	0.686095565500259	0.612182309677452	PLA2G12B,CYP4F8,PLA2G2A,PLA2G1B	4
hsa04742	Organismal Systems	Sensory system	hsa04742	Taste transduction	5/291	86/8546	0.168843830572329	0.686095565500259	0.612182309677452	ADCY8,GABBR2,SCNN1B,GABRA1,TAS2R8	5
hsa04927	Organismal Systems	Endocrine system	hsa04927	Cortisol synthesis and secretion	4/291	65/8546	0.179908497808392	0.719633991233567	0.642107631980609	ADCY8,CREB3L3,CACNA1I,MRAP	4
hsa00220	Metabolism	Amino acid metabolism	hsa00220	Arginine biosynthesis	2/291	23/8546	0.183647680130814	0.721848584267504	0.644083646324212	ARG1,OTC	2
hsa04512	Environmental Information Processing	Signaling molecules and interaction	hsa04512	ECM-receptor interaction	5/291	89/8546	0.186101588131466	0.721848584267504	0.644083646324212	LAMB4,GP1BA,VTN,COL2A1,GP9	5
hsa04720	Organismal Systems	Nervous system	hsa04720	Long-term potentiation	4/291	67/8546	0.193718291299367	0.738270726939208	0.658736627244277	GRIN2C,ADCY8,GRIA1,CALML3	4
hsa00534	Metabolism	Glycan biosynthesis and metabolism	hsa00534	Glycosaminoglycan biosynthesis - heparan sulfate / heparin	2/291	24/8546	0.196103161843227	0.738270726939208	0.658736627244277	NDST3,HS6ST3	2
hsa04924	Organismal Systems	Endocrine system	hsa04924	Renin secretion	4/291	69/8546	0.207845955388965	0.760122351136788	0.678234170216624	EDN3,CLCA4,CALML3,CLCA1	4
hsa05031	Human Diseases	Substance dependence	hsa05031	Amphetamine addiction	4/291	69/8546	0.207845955388965	0.760122351136788	0.678234170216624	GRIN2C,GRIA1,CALML3,CREB3L3	4
hsa00620	Metabolism	Carbohydrate metabolism	hsa00620	Pyruvate metabolism	3/291	47/8546	0.214593939631244	0.768407332191627	0.685626608082167	ADH4,ADH1A,ADH7	3
hsa04060	Environmental Information Processing	Signaling molecules and interaction	hsa04060	Cytokine-cytokine receptor interaction	13/291	298/8546	0.216114562178895	0.768407332191627	0.685626608082167	PPBP,TNFRSF13C,IL20RB,EPO,CXCR5,CCR7,IL36B,TNFRSF13B,CXCL13,IL36G,CCL25,IL20,CSH2	13
hsa04550	Cellular Processes	Cellular community - eukaryotes	hsa04550	Signaling pathways regulating pluripotency of stem cells	7/291	144/8546	0.219668561567853	0.770344544676305	0.687355124156078	LHX5,FZD9,ESX1,WNT10B,HAND1,NEUROG1,HOXB1	7
hsa04935	Organismal Systems	Endocrine system	hsa04935	Growth hormone synthesis, secretion and action	6/291	122/8546	0.235964174310348	0.816308494911474	0.728367365936636	SST,ADCY8,IGFALS,CREB3L3,CSH2,GHRH	6
hsa00565	Metabolism	Lipid metabolism	hsa00565	Ether lipid metabolism	3/291	50/8546	0.241785054559211	0.825292986228774	0.736383955639983	PLA2G12B,PLA2G2A,PLA2G1B	3
hsa01230	Metabolism	Global and overview maps	hsa01230	Biosynthesis of amino acids	4/291	75/8546	0.251815504684867	0.84822064735955	0.756841613803546	ARG1,ALDOB,OTC,PGK2	4
hsa03320	Organismal Systems	Endocrine system	hsa03320	PPAR signaling pathway	4/291	76/8546	0.259333398833207	0.855269016076869	0.763130659904114	ACSBG1,APOA1,FABP2,APOA2	4
hsa04916	Organismal Systems	Endocrine system	hsa04916	Melanogenesis	5/291	101/8546	0.260589778335921	0.855269016076869	0.763130659904114	ADCY8,FZD9,CALML3,WNT10B,CREB3L3	5
hsa05150	Human Diseases	Infectious disease: bacterial	hsa05150	Staphylococcus aureus infection	5/291	102/8546	0.267107160969244	0.865562445672488	0.7723151756206	DEFA6,DEFA5,KRT40,KRT13,KRT20	5
hsa04934	Human Diseases	Endocrine and metabolic disease	hsa04934	Cushing syndrome	7/291	155/8546	0.276443618222195	0.884619578311024	0.789319278344952	ADCY8,FZD9,WNT10B,CREB3L3,CACNA1I,MRAP,CRH	7
hsa04066	Environmental Information Processing	Signal transduction	hsa04066	HIF-1 signaling pathway	5/291	110/8546	0.320348713629969	0.999711285781508	0.892012125882349	ALDOB,TF,EPO,PGK2,EIF4E1B	5
hsa03265	Genetic Information Processing	Information processing in viruses	hsa03265	Virion - Ebolavirus, Lyssavirus and Morbillivirus	1/291	12/8546	0.340322111046773	0.999711285781508	0.892012125882349	CLEC4M	1
hsa04928	Organismal Systems	Endocrine system	hsa04928	Parathyroid hormone synthesis, secretion and action	5/291	115/8546	0.354261922602876	0.999711285781508	0.892012125882349	ADCY8,MMP13,CREB3L3,KL,SOST	5
hsa00250	Metabolism	Amino acid metabolism	hsa00250	Alanine, aspartate and glutamate metabolism	2/291	37/8546	0.360673156412936	0.999711285781508	0.892012125882349	FOLH1,GAD2	2
hsa05143	Human Diseases	Infectious disease: parasitic	hsa05143	African trypanosomiasis	2/291	37/8546	0.360673156412936	0.999711285781508	0.892012125882349	HPR,APOA1	2
hsa04725	Organismal Systems	Nervous system	hsa04725	Cholinergic synapse	5/291	116/8546	0.361071531069109	0.999711285781508	0.892012125882349	ADCY8,CREB3L3,KCNJ18,CHRNA4,SLC18A3	5
hsa04211	Organismal Systems	Aging	hsa04211	Longevity regulating pathway	4/291	90/8546	0.367501762192494	0.999711285781508	0.892012125882349	ADCY8,CREB3L3,KL,EIF4E1B	4
hsa04960	Organismal Systems	Excretory system	hsa04960	Aldosterone-regulated sodium reabsorption	2/291	38/8546	0.373029889063537	0.999711285781508	0.892012125882349	SCNN1B,ATP1B2	2
hsa00670	Metabolism	Metabolism of cofactors and vitamins	hsa00670	One carbon pool by folate	2/291	39/8546	0.385289509436416	0.999711285781508	0.892012125882349	GNMT,FTCD	2
hsa00380	Metabolism	Amino acid metabolism	hsa00380	Tryptophan metabolism	2/291	42/8546	0.421411728564814	0.999711285781508	0.892012125882349	TPH2,CYP1A2	2
hsa04261	Organismal Systems	Circulatory system	hsa04261	Adrenergic signaling in cardiomyocytes	6/291	154/8546	0.427808115032903	0.999711285781508	0.892012125882349	ATP2B2,ADCY8,CALML3,CREB3L3,ATP1B2,SLC8A2	6
hsa04611	Organismal Systems	Immune system	hsa04611	Platelet activation	5/291	126/8546	0.429047533156433	0.999711285781508	0.892012125882349	ADCY8,GP1BA,FGB,FGA,GP9	5
hsa04750	Organismal Systems	Sensory system	hsa04750	Inflammatory mediator regulation of TRP channels	4/291	99/8546	0.437142970425852	0.999711285781508	0.892012125882349	ADCY8,NTRK1,CALML3,ASIC5	4
hsa00430	Metabolism	Metabolism of other amino acids	hsa00430	Taurine and hypotaurine metabolism	1/291	17/8546	0.445403323935892	0.999711285781508	0.892012125882349	GAD2	1
hsa05417	Human Diseases	Cardiovascular disease	hsa05417	Lipid and atherosclerosis	8/291	216/8546	0.455546990770652	0.999711285781508	0.892012125882349	HSPA6,APOB,HSPA2,CALML3,MMP3,APOA4,APOA1,CYP2A7	8
hsa02010	Environmental Information Processing	Membrane transport	hsa02010	ABC transporters	2/291	45/8546	0.456418603164893	0.999711285781508	0.892012125882349	ABCG5,ABCC12	2
hsa04151	Environmental Information Processing	Signal transduction	hsa04151	PI3K-Akt signaling pathway	13/291	362/8546	0.462681043253271	0.999711285781508	0.892012125882349	NTRK1,TCL1A,CD19,LAMB4,IGF2,CREB3L3,EPO,FGF4,VTN,TCL1B,EIF4E1B,CSH2,COL2A1	13
hsa00061	Metabolism	Lipid metabolism	hsa00061	Fatty acid biosynthesis	1/291	18/8546	0.464325546087921	0.999711285781508	0.892012125882349	ACSBG1	1
hsa00564	Metabolism	Lipid metabolism	hsa00564	Glycerophospholipid metabolism	4/291	103/8546	0.467451707465896	0.999711285781508	0.892012125882349	DGKK,PLA2G12B,PLA2G2A,PLA2G1B	4
hsa03272	NA	NA	hsa03272	Virion - Hepatitis viruses	2/291	48/8546	0.490178003531857	0.999711285781508	0.892012125882349	CLDN19,CLDN17	2
hsa04022	Environmental Information Processing	Signal transduction	hsa04022	cGMP-PKG signaling pathway	6/291	166/8546	0.499966675920591	0.999711285781508	0.892012125882349	ATP2B2,ADCY8,CALML3,CREB3L3,ATP1B2,SLC8A2	6
hsa00100	Metabolism	Lipid metabolism	hsa00100	Steroid biosynthesis	1/291	20/8546	0.500261412656368	0.999711285781508	0.892012125882349	CEL	1
hsa05030	Human Diseases	Substance dependence	hsa05030	Cocaine addiction	2/291	49/8546	0.501136497020508	0.999711285781508	0.892012125882349	GRIN2C,CREB3L3	2
hsa04814	Cellular Processes	Cell motility	hsa04814	Motor proteins	7/291	197/8546	0.509080178552499	0.999711285781508	0.892012125882349	KIF19,ACTG2,TUBAL3,TUBA3C,MYO18B,DNAI2,MYL1	7
hsa00330	Metabolism	Amino acid metabolism	hsa00330	Arginine and proline metabolism	2/291	50/8546	0.511942807123062	0.999711285781508	0.892012125882349	ARG1,PRODH2	2
hsa00340	Metabolism	Amino acid metabolism	hsa00340	Histidine metabolism	1/291	22/8546	0.533794239946071	0.999711285781508	0.892012125882349	FTCD	1
hsa05017	Human Diseases	Neurodegenerative disease	hsa05017	Spinocerebellar ataxia	5/291	144/8546	0.546532824353438	0.999711285781508	0.892012125882349	GRIN2C,GRIA1,SLC1A6,PSMA8,RBPJL	5
hsa04964	Organismal Systems	Excretory system	hsa04964	Proximal tubule bicarbonate reclamation	1/291	23/8546	0.549709992664947	0.999711285781508	0.892012125882349	ATP1B2	1
hsa04726	Organismal Systems	Nervous system	hsa04726	Serotonergic synapse	4/291	115/8546	0.554303068870499	0.999711285781508	0.892012125882349	HTR5A,SLC6A4,KCNJ5,TPH2	4
hsa04724	Organismal Systems	Nervous system	hsa04724	Glutamatergic synapse	4/291	116/8546	0.561204195220548	0.999711285781508	0.892012125882349	GRIN2C,ADCY8,GRIA1,SLC1A6	4
hsa05412	Human Diseases	Cardiovascular disease	hsa05412	Arrhythmogenic right ventricular cardiomyopathy	3/291	86/8546	0.565323303172441	0.999711285781508	0.892012125882349	CTNNA2,DES,SLC8A2	3
hsa04950	Human Diseases	Endocrine and metabolic disease	hsa04950	Maturity onset diabetes of the young	1/291	26/8546	0.594280833683546	0.999711285781508	0.892012125882349	IAPP	1
hsa00650	Metabolism	Carbohydrate metabolism	hsa00650	Butanoate metabolism	1/291	27/8546	0.608138143237312	0.999711285781508	0.892012125882349	GAD2	1
hsa04730	Organismal Systems	Nervous system	hsa04730	Long-term depression	2/291	60/8546	0.611266047106092	0.999711285781508	0.892012125882349	GRIA1,CRH	2
hsa04540	Cellular Processes	Cellular community - eukaryotes	hsa04540	Gap junction	3/291	92/8546	0.611367226216811	0.999711285781508	0.892012125882349	ADCY8,TUBAL3,TUBA3C	3
hsa00601	Metabolism	Glycan biosynthesis and metabolism	hsa00601	Glycosphingolipid biosynthesis - lacto and neolacto series	1/291	28/8546	0.621523728437211	0.999711285781508	0.892012125882349	B4GALNT2	1
hsa04966	Organismal Systems	Excretory system	hsa04966	Collecting duct acid secretion	1/291	28/8546	0.621523728437211	0.999711285781508	0.892012125882349	ATP6V0A4	1
hsa04213	Organismal Systems	Aging	hsa04213	Longevity regulating pathway - multiple species	2/291	62/8546	0.629185094145917	0.999711285781508	0.892012125882349	HSPA6,ADCY8	2
hsa05217	Human Diseases	Cancer: specific types	hsa05217	Basal cell carcinoma	2/291	63/8546	0.637901582970992	0.999711285781508	0.892012125882349	FZD9,WNT10B	2
hsa04062	Organismal Systems	Immune system	hsa04062	Chemokine signaling pathway	6/291	193/8546	0.647767258310799	0.999711285781508	0.892012125882349	PPBP,ADCY8,CXCR5,CCR7,CXCL13,CCL25	6
hsa04926	Organismal Systems	Endocrine system	hsa04926	Relaxin signaling pathway	4/291	130/8546	0.651323058729617	0.999711285781508	0.892012125882349	ADCY8,MMP13,CREB3L3,INSL5	4
hsa05215	Human Diseases	Cancer: specific types	hsa05215	Prostate cancer	3/291	98/8546	0.654043951720048	0.999711285781508	0.892012125882349	MMP3,CREB3L3,KLK3	3
hsa00030	Metabolism	Carbohydrate metabolism	hsa00030	Pentose phosphate pathway	1/291	31/8546	0.659007497530637	0.999711285781508	0.892012125882349	ALDOB	1
hsa00410	Metabolism	Metabolism of other amino acids	hsa00410	beta-Alanine metabolism	1/291	31/8546	0.659007497530637	0.999711285781508	0.892012125882349	GAD2	1
hsa04981	NA	NA	hsa04981	Folate transport and metabolism	1/291	31/8546	0.659007497530637	0.999711285781508	0.892012125882349	FOLH1	1
hsa04728	Organismal Systems	Nervous system	hsa04728	Dopaminergic synapse	4/291	132/8546	0.663144667171387	0.999711285781508	0.892012125882349	GRIA1,CALML3,CREB3L3,KCNJ5	4
hsa04820	NA	NA	hsa04820	Cytoskeleton in muscle cells	7/291	232/8546	0.681628071152089	0.999711285781508	0.892012125882349	COL11A2,FBN3,ATP1B2,ACTG2,ANKRD1,DES,MYL1	7
hsa05225	Human Diseases	Cancer: specific types	hsa05225	Hepatocellular carcinoma	5/291	170/8546	0.692663313161626	0.999711285781508	0.892012125882349	FZD9,WNT10B,IGF2,GSTA3,GSTA2	5
hsa00051	Metabolism	Carbohydrate metabolism	hsa00051	Fructose and mannose metabolism	1/291	34/8546	0.692790414095417	0.999711285781508	0.892012125882349	ALDOB	1
hsa05414	Human Diseases	Cardiovascular disease	hsa05414	Dilated cardiomyopathy	3/291	105/8546	0.699474228661406	0.999711285781508	0.892012125882349	ADCY8,DES,SLC8A2	3
hsa04014	Environmental Information Processing	Signal transduction	hsa04014	Ras signaling pathway	7/291	238/8546	0.707042698739968	0.999711285781508	0.892012125882349	NTRK1,CALML3,PLA2G12B,IGF2,PLA2G2A,FGF4,PLA2G1B	7
hsa04922	Organismal Systems	Endocrine system	hsa04922	Glucagon signaling pathway	3/291	107/8546	0.71159359072817	0.999711285781508	0.892012125882349	CALML3,CREB3L3,GCGR	3
hsa04310	Environmental Information Processing	Signal transduction	hsa04310	Wnt signaling pathway	5/291	174/8546	0.712039256352003	0.999711285781508	0.892012125882349	FZD9,RSPO4,WNT10B,SOST,WIF1	5
hsa05216	Human Diseases	Cancer: specific types	hsa05216	Thyroid cancer	1/291	37/8546	0.723236736150739	0.999711285781508	0.892012125882349	NTRK1	1
hsa01524	Human Diseases	Drug resistance: antineoplastic	hsa01524	Platinum drug resistance	2/291	75/8546	0.730247729187603	0.999711285781508	0.892012125882349	GSTA3,GSTA2	2
hsa05016	Human Diseases	Neurodegenerative disease	hsa05016	Huntington disease	9/291	311/8546	0.738721005261456	0.999711285781508	0.892012125882349	GRIA1,NDUFA4L2,KCNJ10,CREB3L3,TUBAL3,PSMA8,TUBA3C,DNAI2,HAP1	9
hsa05226	Human Diseases	Cancer: specific types	hsa05226	Gastric cancer	4/291	150/8546	0.757146502886053	0.999711285781508	0.892012125882349	FZD9,WNT10B,CTNNA2,FGF4	4
hsa00260	Metabolism	Amino acid metabolism	hsa00260	Glycine, serine and threonine metabolism	1/291	41/8546	0.759204675643166	0.999711285781508	0.892012125882349	GNMT	1
hsa04670	Organismal Systems	Immune system	hsa04670	Leukocyte transendothelial migration	3/291	116/8546	0.761509048242325	0.999711285781508	0.892012125882349	CTNNA2,CLDN19,CLDN17	3
hsa01521	Human Diseases	Drug resistance: antineoplastic	hsa01521	EGFR tyrosine kinase inhibitor resistance	2/291	80/8546	0.762424925032712	0.999711285781508	0.892012125882349	NRG1,EIF4E1B	2
hsa04216	Cellular Processes	Cell growth and death	hsa04216	Ferroptosis	1/291	42/8546	0.767443528010931	0.999711285781508	0.892012125882349	TF	1
hsa04612	Organismal Systems	Immune system	hsa04612	Antigen processing and presentation	2/291	81/8546	0.768447747871097	0.999711285781508	0.892012125882349	HSPA6,HSPA2	2
hsa00513	Metabolism	Glycan biosynthesis and metabolism	hsa00513	Various types of N-glycan biosynthesis	1/291	43/8546	0.775401422336991	0.999711285781508	0.892012125882349	MGAT4C	1
hsa04921	Organismal Systems	Endocrine system	hsa04921	Oxytocin signaling pathway	4/291	155/8546	0.77934631673023	0.999711285781508	0.892012125882349	ADCY8,CALML3,KCNJ18,KCNJ5	4
hsa04940	Human Diseases	Endocrine and metabolic disease	hsa04940	Type I diabetes mellitus	1/291	44/8546	0.783087907824459	0.999711285781508	0.892012125882349	GAD2	1
hsa04962	Organismal Systems	Excretory system	hsa04962	Vasopressin-regulated water reabsorption	1/291	44/8546	0.783087907824459	0.999711285781508	0.892012125882349	CREB3L3	1
hsa04390	Environmental Information Processing	Signal transduction	hsa04390	Hippo signaling pathway	4/291	157/8546	0.78776681277213	0.999711285781508	0.892012125882349	FZD9,WNT10B,CTNNA2,AFP	4
hsa04145	Cellular Processes	Transport and catabolism	hsa04145	Phagosome	4/291	159/8546	0.79593001220515	0.999711285781508	0.892012125882349	CLEC4M,ATP6V0A4,TUBAL3,TUBA3C	4
hsa03050	Genetic Information Processing	Folding, sorting and degradation	hsa03050	Proteasome	1/291	46/8546	0.797683242649962	0.999711285781508	0.892012125882349	PSMA8	1
hsa04514	Environmental Information Processing	Signaling molecules and interaction	hsa04514	Cell adhesion molecules	4/291	160/8546	0.799916319970315	0.999711285781508	0.892012125882349	CDH4,CD22,CLDN19,CLDN17	4
hsa04260	Organismal Systems	Circulatory system	hsa04260	Cardiac muscle contraction	2/291	87/8546	0.801865204082994	0.999711285781508	0.892012125882349	ATP1B2,SLC8A2	2
hsa00230	Metabolism	Nucleotide metabolism	hsa00230	Purine metabolism	3/291	128/8546	0.816950329490155	0.999711285781508	0.892012125882349	ADCY8,GUCY2C,URAD	3
hsa05014	Human Diseases	Neurodegenerative disease	hsa05014	Amyotrophic lateral sclerosis	10/291	371/8546	0.819065857283106	0.999711285781508	0.892012125882349	GRIN2C,GRIA1,NDUFA4L2,NRG1,TUBAL3,PSMA8,PRPH,TUBA3C,DNAI2,HAP1	10
hsa05130	Human Diseases	Infectious disease: bacterial	hsa05130	Pathogenic Escherichia coli infection	5/291	203/8546	0.826893909113039	0.999711285781508	0.892012125882349	TUBAL3,NLRP4,TUBA3C,CLDN19,CLDN17	5
hsa04630	Environmental Information Processing	Signal transduction	hsa04630	JAK-STAT signaling pathway	4/291	168/8546	0.829588661499573	0.999711285781508	0.892012125882349	IL20RB,EPO,IL20,CSH2	4
hsa05110	Human Diseases	Infectious disease: bacterial	hsa05110	Vibrio cholerae infection	1/291	51/8546	0.830030738723869	0.999711285781508	0.892012125882349	ATP6V0A4	1
hsa04520	Cellular Processes	Cellular community - eukaryotes	hsa04520	Adherens junction	2/291	93/8546	0.830943184058096	0.999711285781508	0.892012125882349	RADIL,CTNNA2	2
hsa04912	Organismal Systems	Endocrine system	hsa04912	GnRH signaling pathway	2/291	93/8546	0.830943184058096	0.999711285781508	0.892012125882349	ADCY8,CALML3	2
hsa00270	Metabolism	Amino acid metabolism	hsa00270	Cysteine and methionine metabolism	1/291	52/8546	0.835853111299661	0.999711285781508	0.892012125882349	GNMT	1
hsa04913	Organismal Systems	Endocrine system	hsa04913	Ovarian steroidogenesis	1/291	52/8546	0.835853111299661	0.999711285781508	0.892012125882349	ADCY8	1
hsa04530	Cellular Processes	Cellular community - eukaryotes	hsa04530	Tight junction	4/291	170/8546	0.836411081671063	0.999711285781508	0.892012125882349	TUBAL3,TUBA3C,CLDN19,CLDN17	4
hsa04657	Organismal Systems	Immune system	hsa04657	IL-17 signaling pathway	2/291	95/8546	0.839748836548728	0.999711285781508	0.892012125882349	MMP3,MMP13	2
hsa05323	Human Diseases	Immune disease	hsa05323	Rheumatoid arthritis	2/291	95/8546	0.839748836548728	0.999711285781508	0.892012125882349	MMP3,ATP6V0A4	2
hsa05020	Human Diseases	Neurodegenerative disease	hsa05020	Prion disease	7/291	278/8546	0.841453240330096	0.999711285781508	0.892012125882349	GRIN2C,HSPA6,NDUFA4L2,CREB3L3,TUBAL3,PSMA8,TUBA3C	7
hsa00600	Metabolism	Lipid metabolism	hsa00600	Sphingolipid metabolism	1/291	54/8546	0.846908262828604	0.999711285781508	0.892012125882349	ENPP7	1
hsa05320	Human Diseases	Immune disease	hsa05320	Autoimmune thyroid disease	1/291	54/8546	0.846908262828604	0.999711285781508	0.892012125882349	TG	1
hsa04210	Cellular Processes	Cell growth and death	hsa04210	Apoptosis	3/291	137/8546	0.851017397114618	0.999711285781508	0.892012125882349	NTRK1,TUBAL3,TUBA3C	3
hsa00510	Metabolism	Glycan biosynthesis and metabolism	hsa00510	N-Glycan biosynthesis	1/291	55/8546	0.852154340962952	0.999711285781508	0.892012125882349	MGAT4C	1
hsa04070	Environmental Information Processing	Signal transduction	hsa04070	Phosphatidylinositol signaling system	2/291	98/8546	0.852181872348656	0.999711285781508	0.892012125882349	DGKK,CALML3	2
hsa01522	Human Diseases	Drug resistance: antineoplastic	hsa01522	Endocrine resistance	2/291	99/8546	0.856127434512845	0.999711285781508	0.892012125882349	ADCY8,GPER1	2
hsa05410	Human Diseases	Cardiovascular disease	hsa05410	Hypertrophic cardiomyopathy	2/291	99/8546	0.856127434512845	0.999711285781508	0.892012125882349	DES,SLC8A2	2
hsa04340	Environmental Information Processing	Signal transduction	hsa04340	Hedgehog signaling pathway	1/291	56/8546	0.857221245541892	0.999711285781508	0.892012125882349	LRP2	1
hsa05134	Human Diseases	Infectious disease: bacterial	hsa05134	Legionellosis	1/291	56/8546	0.857221245541892	0.999711285781508	0.892012125882349	HSPA6	1
hsa04114	Cellular Processes	Cell growth and death	hsa04114	Oocyte meiosis	3/291	139/8546	0.857795706308742	0.999711285781508	0.892012125882349	ADCY8,CALML3,SPDYC	3
hsa04371	Environmental Information Processing	Signal transduction	hsa04371	Apelin signaling pathway	3/291	140/8546	0.861082909788954	0.999711285781508	0.892012125882349	ADCY8,CALML3,SLC8A2	3
hsa01212	Metabolism	Global and overview maps	hsa01212	Fatty acid metabolism	1/291	57/8546	0.862115075641692	0.999711285781508	0.892012125882349	ACSBG1	1
hsa05418	Human Diseases	Cardiovascular disease	hsa05418	Fluid shear stress and atherosclerosis	3/291	141/8546	0.864303497998316	0.999711285781508	0.892012125882349	CALML3,GSTA3,GSTA2	3
hsa05146	Human Diseases	Infectious disease: parasitic	hsa05146	Amoebiasis	2/291	103/8546	0.870967927085874	0.999711285781508	0.892012125882349	ARG1,LAMB4	2
hsa04923	Organismal Systems	Endocrine system	hsa04923	Regulation of lipolysis in adipocytes	1/291	59/8546	0.871406881111218	0.999711285781508	0.892012125882349	ADCY8	1
hsa05213	Human Diseases	Cancer: specific types	hsa05213	Endometrial cancer	1/291	59/8546	0.871406881111218	0.999711285781508	0.892012125882349	CTNNA2	1
hsa04936	Human Diseases	Endocrine and metabolic disease	hsa04936	Alcoholic liver disease	3/291	144/8546	0.873575682790383	0.999711285781508	0.892012125882349	ADH4,ADH1A,ADH7	3
hsa04625	Organismal Systems	Immune system	hsa04625	C-type lectin receptor signaling pathway	2/291	105/8546	0.877849795247542	0.999711285781508	0.892012125882349	CLEC4M,CALML3	2
hsa04330	Environmental Information Processing	Signal transduction	hsa04330	Notch signaling pathway	1/291	62/8546	0.884187477566384	0.999711285781508	0.892012125882349	RBPJL	1
hsa05224	Human Diseases	Cancer: specific types	hsa05224	Breast cancer	3/291	148/8546	0.885067066925576	0.999711285781508	0.892012125882349	FZD9,WNT10B,FGF4	3
hsa05165	Human Diseases	Infectious disease: viral	hsa05165	Human papillomavirus infection	8/291	333/8546	0.886424844311901	0.999711285781508	0.892012125882349	FZD9,WNT10B,LAMB4,CREB3L3,ATP6V0A4,VTN,RBPJL,COL2A1	8
hsa04350	Environmental Information Processing	Signal transduction	hsa04350	TGF-beta signaling pathway	2/291	108/8546	0.88754124007369	0.999711285781508	0.892012125882349	TF,IGSF1	2
hsa05034	Human Diseases	Substance dependence	hsa05034	Alcoholism	4/291	188/8546	0.88811683798358	0.999711285781508	0.892012125882349	GRIN2C,CALML3,CREB3L3,CRH	4
hsa00310	Metabolism	Amino acid metabolism	hsa00310	Lysine degradation	1/291	63/8546	0.888159830705019	0.999711285781508	0.892012125882349	SMYD1	1
hsa05208	Human Diseases	Cancer: overview	hsa05208	Chemical carcinogenesis - reactive oxygen species	5/291	227/8546	0.891199163502008	0.999711285781508	0.892012125882349	NDUFA4L2,GSTA3,CYP2F1,GSTA2,CYP1A2	5
hsa04914	Organismal Systems	Endocrine system	hsa04914	Progesterone-mediated oocyte maturation	2/291	111/8546	0.896517724110502	0.999711285781508	0.892012125882349	ADCY8,SPDYC	2
hsa05145	Human Diseases	Infectious disease: parasitic	hsa05145	Toxoplasmosis	2/291	112/8546	0.899359038382618	0.999711285781508	0.892012125882349	HSPA6,LAMB4	2
hsa04613	Organismal Systems	Immune system	hsa04613	Neutrophil extracellular trap formation	4/291	193/8546	0.899688540176332	0.999711285781508	0.892012125882349	ELANE,GP1BA,FGB,FGA	4
hsa05022	Human Diseases	Neurodegenerative disease	hsa05022	Pathways of neurodegeneration - multiple diseases	12/291	483/8546	0.904275330236428	0.999711285781508	0.892012125882349	GRIN2C,FZD9,GRIA1,NDUFA4L2,CALML3,WNT10B,TUBAL3,PSMA8,PRPH,TUBA3C,DNAI2,HAP1	12
hsa05012	Human Diseases	Neurodegenerative disease	hsa05012	Parkinson disease	6/291	271/8546	0.905066823064091	0.999711285781508	0.892012125882349	NDUFA4L2,CALML3,TUBAL3,PSMA8,TUBA3C,SLC39A5	6
hsa04148	Cellular Processes	Transport and catabolism	hsa04148	Efferocytosis	3/291	157/8546	0.907587562108728	0.999711285781508	0.892012125882349	ARG1,TIMD4,EPO	3
hsa04150	Environmental Information Processing	Signal transduction	hsa04150	mTOR signaling pathway	3/291	158/8546	0.90982705673966	0.999711285781508	0.892012125882349	FZD9,WNT10B,EIF4E1B	3
hsa01200	Metabolism	Global and overview maps	hsa01200	Carbon metabolism	2/291	116/8546	0.910014066754737	0.999711285781508	0.892012125882349	ALDOB,PGK2	2
hsa04920	Organismal Systems	Endocrine system	hsa04920	Adipocytokine signaling pathway	1/291	70/8546	0.912412336402184	0.999711285781508	0.892012125882349	ACSBG1	1
hsa05171	Human Diseases	Infectious disease: viral	hsa05171	Coronavirus disease - COVID-19	5/291	238/8546	0.91305568658753	0.999711285781508	0.892012125882349	MAS1,MMP3,RPL10L,FGB,FGA	5
hsa04917	Organismal Systems	Endocrine system	hsa04917	Prolactin signaling pathway	1/291	71/8546	0.915419416405366	0.999711285781508	0.892012125882349	CSN2	1
hsa05120	Human Diseases	Infectious disease: bacterial	hsa05120	Epithelial cell signaling in Helicobacter pylori infection	1/291	71/8546	0.915419416405366	0.999711285781508	0.892012125882349	ATP6V0A4	1
hsa05230	Human Diseases	Cancer: overview	hsa05230	Central carbon metabolism in cancer	1/291	71/8546	0.915419416405366	0.999711285781508	0.892012125882349	NTRK1	1
hsa04668	Environmental Information Processing	Signal transduction	hsa04668	TNF signaling pathway	2/291	119/8546	0.917303776064586	0.999711285781508	0.892012125882349	MMP3,CREB3L3	2
hsa04722	Organismal Systems	Nervous system	hsa04722	Neurotrophin signaling pathway	2/291	120/8546	0.919608144947246	0.999711285781508	0.892012125882349	NTRK1,CALML3	2
hsa05218	Human Diseases	Cancer: specific types	hsa05218	Melanoma	1/291	73/8546	0.921128394249824	0.999711285781508	0.892012125882349	FGF4	1
hsa05223	Human Diseases	Cancer: specific types	hsa05223	Non-small cell lung cancer	1/291	73/8546	0.921128394249824	0.999711285781508	0.892012125882349	ALK	1
hsa05169	Human Diseases	Infectious disease: viral	hsa05169	Epstein-Barr virus infection	4/291	204/8546	0.921510203078287	0.999711285781508	0.892012125882349	FCER2,CD19,CR2,RBPJL	4
hsa05205	Human Diseases	Cancer: overview	hsa05205	Proteoglycans in cancer	4/291	204/8546	0.921510203078287	0.999711285781508	0.892012125882349	FZD9,WNT10B,IGF2,VTN	4
hsa05010	Human Diseases	Neurodegenerative disease	hsa05010	Alzheimer disease	9/291	391/8546	0.922290075069526	0.999711285781508	0.892012125882349	GRIN2C,FZD9,NDUFA4L2,CALML3,WNT10B,TUBAL3,PSMA8,TUBA3C,SLC39A5	9
hsa05214	Human Diseases	Cancer: specific types	hsa05214	Glioma	1/291	76/8546	0.928979779068455	0.999711285781508	0.892012125882349	CALML3	1
hsa05100	Human Diseases	Infectious disease: bacterial	hsa05100	Bacterial invasion of epithelial cells	1/291	78/8546	0.933776246854056	0.999711285781508	0.892012125882349	CTNNA2	1
hsa05133	Human Diseases	Infectious disease: bacterial	hsa05133	Pertussis	1/291	78/8546	0.933776246854056	0.999711285781508	0.892012125882349	CALML3	1
hsa05164	Human Diseases	Infectious disease: viral	hsa05164	Influenza A	3/291	173/8546	0.938004022210172	0.999711285781508	0.892012125882349	PRSS3,PRSS2,PRSS1	3
hsa04623	Organismal Systems	Immune system	hsa04623	Cytosolic DNA-sensing pathway	1/291	83/8546	0.944401730548138	0.999711285781508	0.892012125882349	DNASE2B	1
hsa04142	Cellular Processes	Transport and catabolism	hsa04142	Lysosome	2/291	133/8546	0.944564841538083	0.999711285781508	0.892012125882349	DNASE2B,ATP6V0A4	2
hsa04012	Environmental Information Processing	Signal transduction	hsa04012	ErbB signaling pathway	1/291	86/8546	0.949942651452611	0.999711285781508	0.892012125882349	NRG1	1
hsa05152	Human Diseases	Infectious disease: bacterial	hsa05152	Tuberculosis	3/291	182/8546	0.950761022500827	0.999711285781508	0.892012125882349	CLEC4M,CALML3,ATP6V0A4	3
hsa00190	Metabolism	Energy metabolism	hsa00190	Oxidative phosphorylation	2/291	138/8546	0.952044447768131	0.999711285781508	0.892012125882349	NDUFA4L2,ATP6V0A4	2
hsa04910	Organismal Systems	Endocrine system	hsa04910	Insulin signaling pathway	2/291	138/8546	0.952044447768131	0.999711285781508	0.892012125882349	CALML3,EIF4E1B	2
hsa05162	Human Diseases	Infectious disease: viral	hsa05162	Measles	2/291	139/8546	0.953420341804035	0.999711285781508	0.892012125882349	HSPA6,CLEC4M	2
hsa05235	Human Diseases	Cancer: overview	hsa05235	PD-L1 expression and PD-1 checkpoint pathway in cancer	1/291	90/8546	0.956483796507669	0.999711285781508	0.892012125882349	ALK	1
hsa04658	Organismal Systems	Immune system	hsa04658	Th1 and Th2 cell differentiation	1/291	93/8546	0.960824084808557	0.999711285781508	0.892012125882349	RBPJL	1
hsa05222	Human Diseases	Cancer: specific types	hsa05222	Small cell lung cancer	1/291	93/8546	0.960824084808557	0.999711285781508	0.892012125882349	LAMB4	1
hsa04072	Environmental Information Processing	Signal transduction	hsa04072	Phospholipase D signaling pathway	2/291	149/8546	0.965258685583862	0.999711285781508	0.892012125882349	DGKK,ADCY8	2
hsa05231	Human Diseases	Cancer: overview	hsa05231	Choline metabolism in cancer	1/291	99/8546	0.968252758841132	0.999711285781508	0.892012125882349	DGKK	1
hsa04510	Cellular Processes	Cellular community - eukaryotes	hsa04510	Focal adhesion	3/291	203/8546	0.971647286151309	0.999711285781508	0.892012125882349	LAMB4,VTN,COL2A1	3
hsa05160	Human Diseases	Infectious disease: viral	hsa05160	Hepatitis C	2/291	159/8546	0.97418155451264	0.999711285781508	0.892012125882349	CLDN19,CLDN17	2
hsa04064	Environmental Information Processing	Signal transduction	hsa04064	NF-kappa B signaling pathway	1/291	105/8546	0.974276693046626	0.999711285781508	0.892012125882349	TNFRSF13C	1
hsa04740	Organismal Systems	Sensory system	hsa04740	Olfactory transduction	9/291	453/8546	0.975003283242919	0.999711285781508	0.892012125882349	CALML3,OR14I1,OR2T10,OR6C4,SLC8A2,OR7A5,OR2M4,OR2F2,OR2K2	9
hsa04931	Human Diseases	Endocrine and metabolic disease	hsa04931	Insulin resistance	1/291	109/8546	0.977645209277925	0.999711285781508	0.892012125882349	CREB3L3	1
hsa04015	Environmental Information Processing	Signal transduction	hsa04015	Rap1 signaling pathway	3/291	212/8546	0.977744556660053	0.999711285781508	0.892012125882349	ADCY8,CALML3,FGF4	3
hsa04010	Environmental Information Processing	Signal transduction	hsa04010	MAPK signaling pathway	5/291	300/8546	0.978025531062729	0.999711285781508	0.892012125882349	HSPA6,NTRK1,IGF2,CACNA1I,FGF4	5
hsa05166	Human Diseases	Infectious disease: viral	hsa05166	Human T-cell leukemia virus 1 infection	3/291	224/8546	0.983960784726024	0.999711285781508	0.892012125882349	ADCY8,TNFRSF13C,CREB3L3	3
hsa05163	Human Diseases	Infectious disease: viral	hsa05163	Human cytomegalovirus infection	3/291	226/8546	0.984820443014906	0.999711285781508	0.892012125882349	ADCY8,CALML3,CREB3L3	3
hsa04152	Environmental Information Processing	Signal transduction	hsa04152	AMPK signaling pathway	1/291	122/8546	0.985840116811077	0.999711285781508	0.892012125882349	CREB3L3	1
hsa04919	Organismal Systems	Endocrine system	hsa04919	Thyroid hormone signaling pathway	1/291	122/8546	0.985840116811077	0.999711285781508	0.892012125882349	ATP1B2	1
hsa04714	Organismal Systems	Environmental adaptation	hsa04714	Thermogenesis	3/291	235/8546	0.988172906205954	0.999711285781508	0.892012125882349	ADCY8,NDUFA4L2,CREB3L3	3
hsa04621	Organismal Systems	Immune system	hsa04621	NOD-like receptor signaling pathway	2/291	189/8546	0.989598063472649	0.999711285781508	0.892012125882349	DEFA6,DEFA5	2
hsa04068	Environmental Information Processing	Signal transduction	hsa04068	FoxO signaling pathway	1/291	133/8546	0.990383552039761	0.999711285781508	0.892012125882349	FOXG1	1
hsa04650	Organismal Systems	Immune system	hsa04650	Natural killer cell mediated cytotoxicity	1/291	134/8546	0.990716178493634	0.999711285781508	0.892012125882349	NCR3	1
hsa05322	Human Diseases	Immune disease	hsa05322	Systemic lupus erythematosus	1/291	141/8546	0.992744628792322	0.999711285781508	0.892012125882349	ELANE	1
hsa04120	Genetic Information Processing	Folding, sorting and degradation	hsa04120	Ubiquitin mediated proteolysis	1/291	142/8546	0.992995826058405	0.999711285781508	0.892012125882349	UBE2QL1	1
hsa05203	Human Diseases	Cancer: overview	hsa05203	Viral carcinogenesis	2/291	205/8546	0.993656804723455	0.999711285781508	0.892012125882349	CREB3L3,RBPJL	2
hsa04218	Cellular Processes	Cell growth and death	hsa04218	Cellular senescence	1/291	157/8546	0.995873388795002	0.999711285781508	0.892012125882349	CALML3	1
hsa04932	Human Diseases	Endocrine and metabolic disease	hsa04932	Non-alcoholic fatty liver disease	1/291	157/8546	0.995873388795002	0.999711285781508	0.892012125882349	NDUFA4L2	1
hsa05161	Human Diseases	Infectious disease: viral	hsa05161	Hepatitis B	1/291	163/8546	0.996661348379225	0.999711285781508	0.892012125882349	CREB3L3	1
hsa04141	Genetic Information Processing	Folding, sorting and degradation	hsa04141	Protein processing in endoplasmic reticulum	1/291	171/8546	0.997483655078208	0.999711285781508	0.892012125882349	HSPA6	1
hsa03010	Genetic Information Processing	Translation	hsa03010	Ribosome	1/291	172/8546	0.997571088674894	0.999711285781508	0.892012125882349	RPL10L	1
hsa04360	Organismal Systems	Development and regeneration	hsa04360	Axon guidance	1/291	184/8546	0.998411585722791	0.999711285781508	0.892012125882349	EPHA5	1
hsa05132	Human Diseases	Infectious disease: bacterial	hsa05132	Salmonella infection	2/291	251/8546	0.99851569683481	0.999711285781508	0.892012125882349	TUBAL3,TUBA3C	2
hsa04144	Cellular Processes	Transport and catabolism	hsa04144	Endocytosis	2/291	252/8546	0.998562463816994	0.999711285781508	0.892012125882349	HSPA6,SH3GL3	2
hsa05167	Human Diseases	Infectious disease: viral	hsa05167	Kaposi sarcoma-associated herpesvirus infection	1/291	196/8546	0.998961883041783	0.999711285781508	0.892012125882349	CALML3	1
hsa05415	Human Diseases	Cardiovascular disease	hsa05415	Diabetic cardiomyopathy	1/291	205/8546	0.999245723197775	0.999711285781508	0.892012125882349	NDUFA4L2	1
hsa05170	Human Diseases	Infectious disease: viral	hsa05170	Human immunodeficiency virus 1 infection	1/291	213/8546	0.999432324578494	0.999711285781508	0.892012125882349	CALML3	1
hsa03040	Genetic Information Processing	Transcription	hsa03040	Spliceosome	1/291	217/8546	0.999507575649887	0.999711285781508	0.892012125882349	HSPA6	1
hsa04810	Cellular Processes	Cell motility	hsa04810	Regulation of actin cytoskeleton	1/291	232/8546	0.999711285781508	0.999711285781508	0.892012125882349	FGF4	1
