# Supplementary material for: The role of disulfidptosis-driven tumor microenvironment remodeling in pancreatic cancer progression
Source: Front Immunol. 2026 Mar 10;17:1747560. doi: 10.3389/fimmu.2026.1747560 (PMC13008902; doi:10.3389/fimmu.2026.1747560)
Supplement: Supplementary file 18 [file DataSheet5.csv]

	B.cells.naive	B.cells.memory	Plasma.cells	T.cells.CD8	T.cells.CD4.naive	T.cells.CD4.memory.resting	T.cells.CD4.memory.activated	T.cells.follicular.helper	T.cells.regulatory..Tregs.	T.cells.gamma.delta	NK.cells.resting	NK.cells.activated	Monocytes	Macrophages.M0	Macrophages.M1	Macrophages.M2	Dendritic.cells.resting	Dendritic.cells.activated	Mast.cells.resting	Mast.cells.activated	Eosinophils	Neutrophils
TCGA.3A.A9IO.01A	0.175135514710232	0	0	0.0895843538036356	0	0.156393735915367	0	0	0.0194864040919386	0.0123648361174363	0	0.0632499353806384	0.0125699773578447	0.0821604407632041	0	0.200113414004001	0.0228864248674959	0.040288340048348	0.125766622939857	0	0	0
TCGA.US.A774.01A	0.0540866071566458	0	0.102628490298239	0.0928139145673301	0	0.0855372598797937	0	0	0.0666663829229761	0	0.00142808173547579	0.0102278215105791	0	0.153015721348044	0.0984911999639657	0.146389090038899	0.0683749587405644	0.00366850929399095	0.0987948896684333	0	0	0.017877072875063
TCGA.HZ.A49H.01A	0.0218257573700214	0	0.0551900808301529	0.142141532236196	0	0.141275056463528	0.0730952081694404	0	0.071934712499426	0.0407796966654171	0	0	0.0763968700371956	0	0.0570473711478937	0.164752709702574	0.0652980656944609	0.0133761196229843	0.0542069571509189	0.00708730792164395	0	0.015592554488147
TCGA.FB.A4P5.01A	0.202507660949845	0	0.0746800400414513	0.212302904423788	0	0.100971203162778	0.0151905628261412	0.0329562946879448	0.0485000582883919	0.0375319856761071	0	0.00200732242786187	0.0022489999044322	0.0735774588443856	0.0423835990190953	0.0855120451650137	0.0395849791042412	0.0101523671749057	0.0198925183036174	0	0	0
TCGA.FB.AAPS.01A	0.0873348567613975	0.0211872744661685	0	0.0928751766000273	0	0.18483474242945	0	0.0154673832102042	0.0832087567717278	0	0	0.0324580607135872	0.00346370617908813	0.179643079543749	0.0409618510141758	0.19416434992253	0.00924164931358087	0.0034235157572985	0.0501442288044228	0	0	0.00159136851259191
TCGA.3A.A9IN.01A	0.0308300489923413	0	0.0308690312056698	0.0365271801788357	0	0.240855070424761	0	0.0149435007329066	0.0240217320023359	0	0	0.122383293332074	0.0120260991966019	0.0365607190702019	0.0603982909978447	0.244883440822472	0.0135792108300136	0	0	0.132122382213942	0	0
TCGA.HV.A5A5.01A	0	0.00231756023296254	0.0300217105023921	0.024943888713886	0	0.310257980832891	0	0.0241084486043597	0.0820411251700269	0	0.00129060916594725	0	0.00837750970546465	0.179307060553449	0.0550275322894524	0.181836744324447	0.0276532187634217	0.00540248871506695	0.0491076052493132	0	0	0.0183065171769198
TCGA.H6.8124.01A	0.0177452956461653	0	0.0101639995013293	0.0342480650841973	0	0.168114510778851	0	0	0.0807987306546395	0	0	0.0400244280588742	0	0.405365391081297	0.0236022008296528	0.0724238567624741	0.0551466552178582	0	0.0894204984075198	0	0	0.00294636797714148
TCGA.US.A77G.01A	0	0.00449929874717837	0	0.0561214809390543	0	0.38350999159693	0	0	0.0368453734899727	0	0	0.0287184744575984	0.027145591497765	0.0866865699139032	0.0449161585997338	0.158155644083729	0.0652531343315401	0.0331688494212328	0.0749794329213618	0	0	0
TCGA.3A.A9IJ.01A	0.0339181263643253	0	0.000736913490182261	0.0572145269966296	0	0.181023927619587	0	0.00127255494811192	0	0	0	0.127046448963049	0.133968041011976	0	0.0170888875619862	0.279898483940349	0	0	0	0.167832089103804	0	0
TCGA.IB.7644.01A	0	0	0	0.0684711018809043	0	0.306252338843924	0	0	0.055153794736994	0	0	0.0476938433434436	0.0141489451070409	0.0445389751832565	0.0217310786875368	0.153352868213313	0.146002958960523	0.023006608022781	0.102798905543798	0	0	0.0168485814764838
TCGA.IB.A7LX.01A	0.0400145515577183	0	0.0146633936252865	0.154299133917711	0	0.198283443997976	0	0.036040051922512	0.057938895009537	0	0	0.0142230053100869	0.000485185372519153	0.21978896475433	0.0759838347732975	0.111571150789381	0	0	0.0735565305799184	0	0	0.00315185838972611
TCGA.2J.AABK.01A	0.0664593873699394	0	0.0206918149460608	0.148053267122152	0	0.119670718433742	0	0.0218232201413912	0.053050881261854	0	0	0.0464180754293908	0	0.151792923141399	0.0917823289264495	0.158713474668578	0.02216817874729	0	0.098159152893166	0	0	0.00121657691858617
TCGA.S4.A8RP.01A	0.0219478418180679	0	0.00876176661860729	0.099763373428025	0	0.169732206616884	0.0104638999952971	0	0.0286477771952487	0	0.00329440907191513	0.0068110977413226	0.0356434724714552	0.148328810829102	0.111818524549204	0.195224501345929	0.0747215235247125	0.00403211786948838	0.0720429971174806	0	0	0.0087656798072612
TCGA.2L.AAQM.01A	0.0646056911071802	0	0.0186576900000313	0.126843297183343	0	0.183401187788648	0	0	0.0318924641307704	0	0	0.173568279253117	0.0798217778083389	0.0104376456644531	0.00553271744322561	0.105745092831273	0	0	0.176079669717216	0	0	0.0234144870724032
TCGA.XD.AAUG.01A	0.0419684535183812	0	0.0921051518993055	0.0735898225670192	0	0.2565103816632	0.00830614997734143	0	0.0174347077988638	0	0	0	0.106555950116049	0.020002529774371	0.0222573081859053	0.163548888000373	0.0569407332800456	0.0299068965071564	0.109736873318375	0	0	0.00113615339361324
TCGA.M8.A5N4.01A	0	0	0	0.0579077174480266	0	0.129648717285032	0	0	0.0420039100971421	0	0	0.0734990127762907	0.0339147862813378	0.223074306290057	0.0843843807110172	0.208714473534694	0.00194428369328824	0.0102266526021009	0.0723360631483228	0	0	0.0623456961326915
TCGA.2L.AAQI.01A	0	0.0171700117632707	0.0399652579434118	0.0382834754300334	0	0.192857967819621	0	0	0.0294155883531734	0	0	0.0412087867443693	0.012033678812382	0.393237762172849	0.0405071861882401	0.140920399962281	0	0	0.0500201972866922	0	0	0.00437968752367679
TCGA.HZ.7919.01A	0.0336985442886705	0	0.0316828383208896	0.0641027629634589	0	0.294485121646536	0.0174762204043607	0	0.0310207638081959	0	0	0.0137802336954198	0.00819424705881636	0.0529879970295055	0.103017673321684	0.1736742803012	0.0605665228843988	0	0.115312794276864	0	0	0
TCGA.HZ.8005.01A	0.00266289197889555	0	0	0.0218112649503082	0	0.157144721389317	0.00665228490578731	0	0.013596052678776	0	0	0.0743603122720034	0.00691146971225453	0.118776796665123	0.186619893394097	0.255202319679509	0.0141503700919756	0	0.134116123792792	0	0	0.00799549848916145
TCGA.IB.AAUM.01A	0.0714166810954395	0	0.0186529784203518	0.138434498893688	0	0.135592921054592	0	0	0.0834073005156254	0	0	0.0126187260033705	0	0.278801437755717	0.0265827901276095	0.17454270559113	0	0	0.0599499605424762	0	0	0
TCGA.IB.7888.01A	0.0821203462588395	0.0227096932479074	0.106205296386057	0.0781182916322197	0	0.147340581033762	0.0315366131455192	0	0.0322736676571048	0	0	0.0147209679545474	0.101677302833716	0	0.0308445633202412	0.188930983244558	0.0574756348494311	0	0.0648055922832546	0	0	0.041240466152843
TCGA.2J.AAB9.01A	0.024868721593174	0	0.0316904303175967	0.138464400031629	0	0.149741466986685	0.0300602937640738	0	0.0703311987131332	0	0	0.0119001509470631	0.0523456173573739	0.108299640127318	0.0357151368726454	0.189178937900488	0.098745725009259	0.00173780226094156	0.056920478118619	0	0	0
TCGA.2L.AAQJ.01A	0.175704315728402	0	0.0474033358942795	0.0892059017335325	0	0.11789434388913	0	0.0298481706426793	0.0504294929808165	0	0	0.0272616117811203	0	0.281055529806953	0.064512915505577	0.0848988367820086	0.016986029056973	0	0.0147995161985286	0	0	0
TCGA.IB.AAUU.01A	0	0.00459112250269783	0	0.0290198745066116	0	0.193759061628195	0	0	0.0509133342822029	0	0	0.0295570877166933	0.149511501246128	0.114855403831174	0.0133084653859476	0.153882698323871	0.152305166445432	0.0407051991915602	0.0675910849394872	0	0	0
TCGA.Q3.A5QY.01A	0.148666315067242	0.108532867828572	0.0521905197178724	0.144834941511869	0.0173203054841079	0.117315944263965	0.0473535123224751	0	0.138284421488904	0	0	0.00494799071634568	0.0204503920714546	0.0599001316397006	0.00165072663945855	0.0980953733533507	0.00636031865177957	0.0271483741256453	0	0	0	0.00694786511725721
TCGA.FB.AAQ1.01A	0	0.00897077575987266	0	0.0489773970041648	0	0.155829085370429	0	0	0.0238792107554058	0	0	0.0168744145931892	0.0419840381264402	0.358771825161357	0.0169533217257526	0.183481080259544	0.0741709935633777	0.00593466448208606	0.0641731931983814	0	0	0
TCGA.HV.A5A3.01A	0	0.0180572459663273	0	0.0253096434326361	0	0.241507525676283	0	0	0.0932481656759456	0	0.0264210470780072	0.0111981952951908	0	0.235600683156598	0.0303462128268735	0.243556630185785	0.043865807574787	0.00615069349655706	0.0170497761283694	0	0	0.0076883735066399
TCGA.IB.AAUO.01A	0	0.0167122464601716	0.0171390009942062	0.0733784052919415	0	0.232150573218912	0	0.0139608744845225	0.0336600227200512	0	0	0.105612733165084	0.0350474714479792	0.0614428487399949	0.0497190545950526	0.0867866759169531	0.0251195889582807	0.136644736066847	0.105160255315574	0	0	0.0074655126244293
TCGA.IB.8127.01A	0	0	0.0350364231670112	0.117079794631191	0	0.148900315720075	0.0171018216248802	0	0.0359537459240729	0.0147736116526635	0	0	0.0267931991653978	0.228110211404892	0.0462564103245366	0.249295063689076	0.0239458999495227	0	0.0567535027466803	0	0	0
TCGA.FB.A545.01A	0.0296121077382972	0	0.0721822873811039	0	0	0.134427867106379	0	0	0.0423032525259132	0	0	0.0362665283264875	0	0.535523356291025	0.0192840788134729	0.0368699925540703	0	0	0.0935305292632505	0	0	0
TCGA.YH.A8SY.01A	0	0.00242572475152524	0.0099773813843856	0.0292715458478908	0	0.140101957286782	0	0.0169920009407909	0.0702342128426864	0	0	0.0400685314456144	0	0.402489725853613	0.00326640791564164	0.183883093362598	0	0.0344045625747626	0.0585197251808112	0	0	0.00836513061289872
TCGA.IB.A5SQ.01A	0.0483427562821479	0	0	0.054395403160227	0	0.10000575871737	0.00656813237376569	0.0125140036897576	0.0731568570164635	0	0	0.000331565878855745	0	0.392015287619229	0.038512558676571	0.147349733357153	0.0666393360938247	0.0167456390575863	0.0434229680770486	0	0	0
TCGA.HV.A7OP.01A	0.0921640247893667	0	0.117463638224771	0.142274335447767	0	0.170035491583601	0.0367571962978345	0	0.0122905729764945	0	0.0154013119553184	0.0504218832999415	0.0265001502298513	0.0180662979341276	0.019034308588698	0.201016376133603	0.0205240452849011	0	0.0632543695848645	0	0	0.0147959976688598
TCGA.FB.AAQ6.01A	0.0456373971715373	0	0.0719387719551593	0	0	0.338150673200782	0	0	0.055750270341234	0	0	0.0472049900920887	0	0.206359854070234	0.0725008681238171	0.0931168667137763	0	0	0.0689780540238755	0	0	0.000362254307495655
TCGA.FB.AAQ2.01A	0.140589998501443	0	0.0611701757229846	0.0750681381016315	0	0.130003495856783	0	0.0108117340189122	0.0801413457836967	0	0	0.0261593910979586	0.00372720340597147	0.271765786178447	0.0111574392028061	0.103822790851342	0.0242357516775457	0.0176404255037254	0.0437063240967531	0	0	0
TCGA.US.A77J.01A	0.355469812695689	0	0.0869408488560869	0.102574042317632	0	0.001695911365501	0.0122238839347717	0.0181653563992467	0.131400916990219	0.0208128846060285	0	0.000555966144091446	0	0.112611939648067	0.0273049347436272	0.0629727720144721	0.0479482038447921	0	0.0189995483205967	0	0	0.0003229781191787
TCGA.F2.7273.01A	0.0301090551764551	0	0.012174102723878	0.0964584501782994	0	0.252883211088484	0.0237046080822093	0	0.000602992170154696	0	0	0.000668723603049749	0.0186648429544177	0.0453019187143457	0.03813611619784	0.311223771796332	0.0542260925352388	0.00608470384112519	0.0951986589704171	0	0	0.014562751967753
TCGA.3A.A9I9.01A	0.00112173006886039	0	0	0.124689496053775	0	0.117993508510873	0	0	0.050486608373173	0	0	0.06507496793169	0.0288749628348214	0.217667644385065	0.0529937833714891	0.219748280607003	0.039325107213908	0	0.0584342613237145	0	0	0.023589649325628
TCGA.IB.7654.01A	0.0727597092038129	0	0.00872424195230667	0.00896801921375814	0	0.179240224333086	0	0	0.0477945204586433	0.0111471937444491	0	0.0240553734241898	0	0.200823481468517	0.0977582254450413	0.222302756102432	0.0420582597291422	0	0.0843679949246222	0	0	0
TCGA.IB.7893.01A	0.0470026776493646	0	0.013661967605819	0.0103096638979794	0	0.165145254039843	0.00716653639245112	0	0	0	0.0027783826231775	0.00301723389042179	0	0.445121175644828	0.0156423267892224	0.205834941406752	0	0.0165982992635053	0.0677215407966365	0	0	0
TCGA.S4.A8RM.01A	0.0241081396083025	0	0.0391013513933388	0.065549775044372	0	0.434532532789679	0.0254466708373566	0	0.0106352844209948	0.0174387422756485	0	0	0.00153454690086278	0.0565181043538672	0.0410852985643192	0.137835528786388	0.108720016564108	0.00279230570637949	0.0347017027543829	0	0	0
TCGA.IB.AAUW.01A	0.120707161723705	0	0.0406386602658273	0.108976346472548	0	0.219796741245408	0	0	0.0349534615360872	0	0	0.0450457238919571	0.0434566820647503	0	0.0771396975229857	0.148987869565539	0.0575520105546765	0	0.0905223412207647	0	0	0.0122233039357507
TCGA.FB.AAPZ.01A	0.0560551052922483	0	0.00141554172927353	0.125847270138608	0	0.118925375429676	0.0285052977565923	0.0265912281384977	0.0601653684895249	0	0.00681675466953506	0	0.00898843154404948	0.32367106325276	0.043810715701843	0.122803424547215	0.0421869628960094	0.0026741451886812	0.0280699085376345	0	0	0.00347340668785123
TCGA.IB.AAUS.01A	0.0241289175080891	0	0	0.0269708931672268	0	0.101602906162834	0.0145522821279452	0	0.0231425648270349	0	0.0228369079898315	0	0.00616894859826781	0.290916526394526	0.0117519022339517	0.285551116566842	0.0402115344124608	0.0239915529744177	0.0979133025524622	0	0	0.0302606444841107
TCGA.F2.6879.01A	0.0211912827968389	0	0	0.0346660323309523	0	0.252520141239433	0	0	0.057694883016445	0.00259798777144546	0	0.0198967255969899	0	0.24712096512499	0.0745768285721312	0.118346159388073	0.078318092199639	0	0.0846979837129346	0	0	0.0083729182501281
TCGA.3A.A9IS.01A	0.0699683731718184	0	0.00985600577676292	0.0584204110167256	0	0.192794436293551	0	0.0120173607886705	0	0	0	0.169707602357748	0.0882350560361072	0	0	0.257354876356435	0	0.0702676351833761	0	0.0692947889845294	0.00208345403427656	0
TCGA.L1.A7W4.01A	0.0318122444047319	0	0.0581468905089017	0.0215739856295344	0	0.196980852136697	0.00243988612784886	0.0432828793531328	0.0522208064655578	0	0.00474014121377579	0	0	0.298376137967327	0.0290754596837762	0.150730082630802	0	0.0607320399587368	0.0382660852994108	0	0	0.0116225086197673
TCGA.FB.A7DR.01A	0.0767466194524538	0	0.0203278307099178	0.0849369901745856	0	0.166953315324452	0.00197470023964488	0	0.0420539725705486	0	0	0.0238974853371913	0.00131894559277642	0.0763399993846791	0.080818804942157	0.179999602068702	0	0.0956007520625545	0.117752530917764	0	0	0.0312784512225727
TCGA.2J.AABO.01A	0.0487885224676207	0	0	0.0727843386788887	0	0.272002336446981	0.0245844344283743	0	0.0671337187436987	0	0.00218308707617742	0	0.000709953946351906	0.199849506911724	0.0412546002364295	0.166490388600965	0.026236040291053	0.0116441121319685	0.0663389600397677	0	0	0
TCGA.3A.A9IH.01A	0.0160578784879006	0.00786045147397731	0.00748391715877661	0.0641317179063047	0	0.149075973394248	0	0	0.123171349056645	0	0	0.00787138386491043	0.0179348932956124	0.166476035235354	0.0811666360780041	0.161362253791472	0.106328144542321	0	0.0910793657144742	0	0	0
TCGA.PZ.A5RE.01A	0	0.0139348929741514	0.0274845301672171	0.0176496732579445	0	0.103498430364783	0.000549596606836721	0	0.0628315238822838	0	0	0.00848759507731757	0	0.279634750400761	0.00814750887885172	0.280070506267649	0.108756588372402	0.0117880534621743	0.0630152563513466	0	0.00383569250532874	0.0103154014309523
TCGA.HZ.8003.01A	0.0611223819342848	0	0.050323038650661	0.0246697277387723	0	0.207950544381165	0.0166322947941042	0	0.0244950765771787	0	0.00573269986042027	0.0148407135707784	0.0214757140939485	0.165685637168764	0.090430015648535	0.192473116551677	0.0195830467821975	0	0.0982167343023713	0	0.00550173864155451	0.000867519303587015
TCGA.3A.A9IB.01A	0	0.00183804660402591	0	0.0202880629519387	0	0.17085600048949	0	0.00239874228826225	0.0279800949998674	0.00037021730225222	0	0.0321570438091122	0	0.244786709050472	0.0679260567979719	0.29637070552144	0.0147928244823561	0	0.0969450941387623	0	0	0.0232904015640486
TCGA.H6.A45N.01A	0.0218756032828123	0.0271785158603483	0.00927221194513216	0.0281799164855902	0	0.0948231407330072	0	0	0.0483647708765366	0.0197453267950288	0	0.0337345453590503	0.00686799377598572	0.439675074727251	0.0683985759427017	0.124947764241388	0.0100266863303063	0	0.0669098736448619	0	0	0
TCGA.HZ.8001.01A	0.0554796865970011	0	0.0866279579869498	0.116491437108017	0	0.0766314022102215	0.0237138143223915	0.00583058500098691	0.0588209146644915	0.00617943480061255	0	0.0342048754342923	0.0436623401466096	0.125484854570901	0.0170714522601222	0.157416651138488	0.0572553570342293	0	0.0868009767759612	0	0.0270737447660578	0.0212545151826669
TCGA.IB.A7M4.01A	0.0597807310546296	0	0.0481800684722321	0.143732536855309	0	0.14875452376279	0	0.021227328946903	0.0792808594707362	0.0100610590562411	0	0	0	0.273428161854788	0.0816619358304279	0.0877854722633652	0	0.0163388712852969	0.0290776542887567	0	0	0.000690796858525168
TCGA.2J.AABP.01A	0.0101816042669338	0	0.0747268610823015	0.0380880456927214	0	0.0959834418844918	0.0301218347873984	0	0.0224892659552013	0.00749079241798295	0.0218262290912985	0	0	0.294927507065367	0.0786259829139372	0.306540749671994	0.00471445922612068	0	0.00642262295557512	0	0	0.00786060298867734
TCGA.HZ.A77Q.01A	0.147999307535802	0	0	0.100701424085974	0	0.0919159533790751	0	0	0.0822989360835922	0	0	0.02482373046202	0.0329251303424094	0.186384412957553	0.00507933997127046	0.197512690471905	0.0173386375453004	0.0223026861347321	0.0588073321475193	0	0.00833118366972953	0.0235792352131184
TCGA.HZ.7926.01A	0.200206708397191	0	0.0264086814420147	0.165676902602928	0	0.119358102991457	0.0527574244828441	0	0.0654302169204244	0	0.0158440749606303	0	0.0151569042550967	0.0412857410983775	0.00114561788000895	0.0820969749803259	0.0874623329486783	0.0704726250274341	0.0348102836029436	0	0.0171226228117586	0.00476478559788776
TCGA.XN.A8T5.01A	0.362449276705069	0	0.0109633064442168	0.153235227271911	0	0.142410088400291	0.0200333530988789	0.00458577575228785	0.0918808556454884	0	0	0.027628090652816	0.0164575865582623	0.0391790070565623	0.00162973067951541	0.0520751491830347	0	0.0185384608159148	0.0575283527988765	0	0	0.00140573893687506
TCGA.IB.A5ST.01A	0.291139684196266	0	0.0700073287628555	0.0632903199655798	0	0.089855243175552	0.0115544465818563	0	0.066969369515413	0	0	0.00603903342235638	0	0.240431034646668	0.0130720704389061	0.110770314215767	0	0	0.0173656857591051	0	0	0.0195054693196755
TCGA.Z5.AAPL.01A	0.331443250693273	0.0717027734714235	0.0368649201056786	0.146033862116728	0	0.0789520754736431	0.0516929885896355	0.0490127310506945	0.0808372788971209	0.00619192601242668	0	0.00771837362523939	0	0.0428433313983852	0.0102651497748765	0.0504109338413715	0	0.0344958163887648	0	0	0	0.00153458856073836
TCGA.IB.7652.01A	0	0.00331635618098014	0.0274900022941313	0.0264479625834914	0	0.10604372744944	0	0	0.026382611585545	0	0	0.0275651848279604	0.214374656437568	0.171144275296392	0.0132975435246363	0.243847639705344	0.0656547798743102	0	0.074435260240202	0	0	0
TCGA.IB.7886.01A	0.045560696093785	0	0.0372837975582544	0.0861972996493826	0	0.196113220227051	0.0328441345813506	0.00787170594942372	0.0238849187768084	0	0.00663249991527413	0	0.0232656657731913	0.107361299335641	0.131331600389324	0.192576268004158	0.0483152533179327	0	0.0534728754572028	0	0	0.00728876497122172
TCGA.FB.AAQ0.01A	0.0362658269238842	0	0	0.0381427241021461	0	0.195808223447407	0	0	0.138694435725043	0	0	0.0853446970451242	0	0.329505169967262	0.0130854724131831	0.111640425354195	0	0.0100707362327269	0.0360948859953915	0	0	0.00534740279363783
TCGA.IB.7897.01A	0.020876046358881	0	0	0.0525133240156043	0	0.422990856363595	0.0148823069985027	0	0	0.0574523396794782	0	0	0.0365798560623435	0	0.0583506056903825	0.159987985194383	0.0687933615267679	0	0.0879969930761452	0	0	0.0195763250339163
TCGA.2J.AABH.01A	0	0.00647632043783644	0.0177679338332862	0.0377797149031346	0	0.144228153700906	0	0.00560248714630952	0.0333451167665974	0	0	0.0212995186162078	0.0671861272582125	0.163793089778213	0.0494579545408488	0.203405560361746	0.152573182808682	0	0.0817443656671582	0	0	0.0153404741808618
TCGA.IB.AAUT.01A	0.0153141489449498	0	0.0509460804462668	0.178754702220733	0	0.249184423987651	2.45603556788513e-05	0	0.0437099132225715	0	0	0.0192656884926893	0.00484013283297794	0.0993238571829998	0.0689920907466278	0.11111603956497	0.0598621774088441	0	0.093213273873798	0	0	0.00545291071924219
TCGA.HV.A5A4.01A	0	0.00358083615320694	0.0154476628950143	0.0347641578664129	0	0.169262481632341	0	0	0.0276742857055199	0	0	0.0302746580346337	0	0.398166825919797	0.0728926847630933	0.138030867024487	0.0546160746839291	0	0.054806604109471	0	0	0.000482861212093427
TCGA.US.A779.01A	0.00361805261173768	0	0.0468096203915919	0.0351355568299591	0	0.212629294171543	0	0	0.0285964077541507	0	0	0.0604697246164348	0	0.321571496628914	0.0162094840170731	0.171726796566797	0.0144428078661863	9.33480729720409e-06	0.088781423738314	0	0	0
TCGA.FB.AAPP.01A	0.0228307854906088	0	0.148749074511113	0	0	0.398792772347433	0	0	0	0	0.0168649522216133	0.0961449561728229	0	0	0.0195102554633519	0.131515827319325	0.0734810276393431	0	0.0921103488343895	0	0	0
TCGA.HV.A5A6.01A	0.0127820580943174	0	0.0117354317667218	0.00816464600921412	0	0.143210531764892	0	0	0.0432571956776352	0	0	0.0347422717286304	0	0.601683806339927	0.0318261481295698	0.10322407072286	0	0.00721062196875122	0.00216321779748213	0	0	0
TCGA.IB.7887.01A	0.00833543604002364	0	0.0262090614551348	0.136809989150115	0	0.122646223076676	0.00101396795007516	0	0.0315689626997344	0	0.0498498993045755	0.0112204600804634	0	0.13000238365931	0.0390888731952689	0.146532099917278	0.096561854888895	0	0.0840651949749748	0	0	0.116095593607475
TCGA.FB.A78T.01A	0	0.003748219291818	0	0.0711435967007432	0	0.160649744676003	0.0167688334068475	0	0.0571138141207882	0	0.00631444652024827	0.00662270990778464	0.122518002573654	0.221922678722203	0.0434919906087001	0.131351349811661	0.114676956282508	0	0.0436776573770404	0	0	0
TCGA.IB.7646.01A	0.016102445936803	0	0.00952247134478826	0.0100260830712904	0	0.183914106462573	0.0501365545159841	0.00149721457068369	0.00265727974537045	0	0	0.0040794930642239	0.00174069476570239	0.0590086264101861	0.145598819826596	0.272076056539023	0.0274312582907204	0.0317360127843916	0.0824181000540232	0	0	0.102054782617641
TCGA.RL.AAAS.01A	0.172293274766373	0	0.0243766493667476	0.170603626081726	0	0.0806812858755916	0	0.022267876303402	0.0485563354645878	0.00585762142743549	0	0.0174971062329169	0.0305307498716196	0.0528815147441778	0.0453272147393759	0.0604503347810065	0.185463151149845	0	0.083213259195194	0	0	0
TCGA.US.A77E.01A	0.0100575219710546	0.0656382449415671	0	0.0360650907900735	0	0.184853548966252	0	0.0175682821259997	0.0815228406768967	0	0	0.0564109269357165	0	0.34044130405576	0.0352406389855514	0.132311774313632	0	0	0.0327931792072367	0	0	0.0070966470302586
TCGA.HZ.8636.01A	0.00232751589283894	0	0	0.0488682725490188	0	0.209121539851896	0	0	0.0137292116376146	0	0	0.0133385889798287	0.021491592316533	0.191504917094589	0.029580933933562	0.286085193016656	0.110076740140593	0.0177284306987975	0.0293874395951198	0.0203366211774677	0	0.00642300311548566
TCGA.IB.AAUP.01A	0.235945223188272	0.169376226866583	0.0326178645628127	0.0903290072989467	0	0.176843821344896	0	0.00838137614352942	0.0557114523031445	0	0	0.0142451814612279	0	0.102911032454074	0.0169863609023429	0.0664439165799081	0	0.0089400827728183	0.0212684541214434	0	0	0
TCGA.IB.7885.01A	0.0281145584997121	0	0.0665762706532193	0.0755027005422892	0	0.169123259646428	0	0.000401940126980679	0.0614090806646146	0	0	0.0399322986118849	0.0156275723130554	0.147607871582919	0.0441417987753222	0.154836269996296	0.0946170050566887	0	0.0529258937550815	0	0	0.0491834797755091
TCGA.IB.AAUR.01A	0.358549183821465	0.000686214246671717	0.00559238704462718	0.12659411520598	0	0.120245569455858	0.0346763227430493	0	0.0982163180513941	0	0	0	0.00387567329639975	0.115849520877285	0.00595454402938646	0.0608361675781815	0.00310967029149553	0.0284407755317505	0.0364260436377302	0	0	0.0009474941887252
TCGA.IB.7889.01A	0.0501615535068066	0.0310006805798214	0.0599615767755724	0.123426403642641	0	0.108961060369871	0.0140541657958661	0	0.0346249457040245	0	0	0.00734040418480839	0.0495028399743852	0.232888166062554	0.0439970838995219	0.105465853344006	0.0709958343696899	0	0.0636552796606967	0	0	0.00396415212973567
TCGA.F2.A8YN.01A	0.0123799192877493	0	0.0306281038261127	0.0286821784440098	0	0.155159395003352	0	0	0.0399274293285097	0	0	0.0431782415057174	0.0464581349437441	0.255423823349358	0.00116682832239508	0.193376667910257	0.0826608124153569	0.0191830331457345	0.0613631217649614	0	0	0.0304123107527422
TCGA.3E.AAAZ.01A	0.0746813699298848	0	0.11033421357288	0.0954636169698723	0	0.179708005273738	0	0.00105942875525187	0.0554955126460393	0	0	0.0271557047695077	0.0150991674693017	0.128940905132274	0.0147501390717519	0.199835583480493	0.0255620530099942	0.00707604901738838	0.0648382509016222	0	0	0
TCGA.HZ.8637.01A	0.0378075291119839	0	0.00982006065201139	0.0892817950451388	0	0.0690989432161141	0.0212896453065234	0.0190443760360819	0.0465757693620178	0	0	0.0188055278714116	0	0.199066593845378	0.179281146933335	0.167282764224834	0.0466871722890696	0	0.0817380232558097	0	0	0.0142206528502906
TCGA.HZ.A4BH.01A	0.0259661753354117	0.0278411341655717	0	0.0798305284472812	0	0.17238765001166	0	0.0231135379625948	0.0726590182831687	0	0	0.034601422879397	0.00424897034827841	0.177864411913839	0.109538806166285	0.102946920387686	0.0723787528836633	0.027068444900137	0.0695542263150272	0	0	0
TCGA.3A.A9I5.01A	0.16377699095033	0	0.109215960481982	0.0508097946786737	0	0.0860552316093744	0	0.0383521009577747	0.0971100556058441	0	0	0.0287320485089636	0	0.262270933756973	0.0112018113507564	0.110201135832195	0	0	0.0318073936517415	0	0	0.0104665426153913
TCGA.XD.AAUL.01A	0	0.00096297219518705	0	0.0448148024116323	0	0.179582399208419	0	0.00501678143960644	0.0861182570646615	0	0	0.0363772781642445	0.0069909685080758	0.147129610052464	0.022526071157981	0.229609853044561	0.109093146343725	0.0109092331430717	0.0598144841437365	0	0	0.0610541431226342
TCGA.HZ.7923.01A	0.0170930262501713	0.00897808367563306	0.0527286943367805	0.0599480676481081	0	0.288038163183356	0.0279296830706103	0	0.0373077396518781	0	0.0227101384002572	0	0.0419707062094637	0	0	0.217844662214587	0.0956298774713146	0.0492308676354903	0.0455805995664492	0.00751842977010076	0	0.0274912609157993
TCGA.2J.AABE.01A	0	0.0181515841556513	0	0.0126120074162161	0	0.117782264592458	0	0	0.0732793376142032	0	0.0056975456232503	0.00734984901357979	0.113242593269946	0.239441044258854	0	0.249172411159043	0.0750064091231345	0.023381614395392	0.041851618106588	0	0	0.0230317212716853
TCGA.FB.AAPU.01A	0.0696153792360641	0	0.040085314899681	0.0976940014759469	0	0.306467169020686	0	0	0.134929702590875	0	0	0	0.00599298758895717	0	0.00867933416744114	0.104645052320498	0.167982463158314	0.0539110622485649	0.00149696221534646	0.00850057107762518	0	0
TCGA.3A.A9IC.01A	0.0202574945360265	0	0.031322098800663	0.0542964746002464	0	0.209138371810867	0	0	0.0534363570653088	0	0	0.047259114426089	0	0.122272118425931	0.0163991861269593	0.303307012676148	0.0695582050547655	0.00212128393312566	0.042871494031893	0	0	0.0277607885119768
TCGA.2J.AABI.01A	0.178873687779056	0	0.0926894235728961	0.0434755813189359	0	0.0335412038759089	0.039484277568349	0.00473829107379762	0.124752480562493	0	0	0.0152525088927534	0	0.284457327943855	0.0244387812930154	0.118959839689443	0	0.02310679271994	0.0108500876505749	0	0	0.00537971605898253
TCGA.HZ.A77O.01A	0.0182580468797053	0	0.0588238834622909	0.0315970006488447	0	0.090608161062929	0	0.00338187502153024	0.0660325183776805	0	0	0.0565099742634025	0.00591099204225915	0.229559449147925	0.0662431816048218	0.198620338495606	0.0704115944779135	0	0.0809084142461711	0	0	0.0231345702689195
TCGA.YY.A8LH.01A	0.0615407634462104	0	0	0.128611686609632	0	0.259328418323869	0	0	0.178914263630044	0	0	0.0429530338887186	0.036865632399681	0.107425211632439	0.0156647965153575	0.0506124937689435	0	0.0416810376197678	0.0764026621653379	0	0	0
TCGA.3E.AAAY.01A	0.0407874315304247	0	0	0.0930963786460325	0	0.206019291233238	0	0.0161477792796725	0.0371053011410541	0	0	0.0214211904727777	0	0.104801298342959	0.043593616951682	0.2119950934224	0.130318412243145	0.000116557366163635	0.0440345615175135	0	0	0.0505630878529374
TCGA.3A.A9IZ.01A	0	0.00438884635120489	0	0.0265219901379914	0	0.252523418200267	0	0.0323222542870439	0.0745513673741547	0	0.0215896054428239	0.0650328386868989	0.00918942088863041	0.220065822842774	0.0690367600498032	0.0860881377101142	0	0	0.0504294921332127	0	0.0193164183665919	0.0689436275284895
TCGA.IB.A6UG.01A	0.157478222256364	0	0.107983819754446	0.107928066756755	0	0.12981591450891	0	0.0358528684417734	0.108597010232187	0	0	0.0330577022353556	0.0113044209064279	0.0699241791913139	0.0264571389509161	0.0760600078590531	0.0614531186206686	0.0186765378525777	0.0554109924332516	0	0	0
TCGA.FB.A5VM.01A	0.0275528805287117	0.0143352867234	0.0242687088393873	0.0853580579972936	0	0.082737396957059	0.0397394701742667	0.00200061724176846	0.0841301784991823	0	0	0.0091127142055321	0.011319087235063	0.302225755696401	0.0331881186601689	0.176210583414423	0.0363419467591164	0.0246181628082831	0.0468610342599438	0	0	0
TCGA.RB.AA9M.01A	0.0427259813074156	0	0.0843444808278048	0.112939362533932	0	0.230145323766083	0	0.0287186693232061	0.0328372209487758	0	0	0.0054883109286019	0.0548308969387697	0.123670487485717	0.0467869233154354	0.105334008677459	0.100787388548954	0	0.0266413722927708	0	0	0.00474957310507523
TCGA.HZ.A49G.01A	0.0118935212361746	0	0	0	0	0.0962228249873562	0.00889746374418971	0.00989020321215801	0.0692603559153895	0	0.00207807872041537	0	0.0589195489812023	0.501437046729019	0.0283641489621466	0.139029688920378	0.0161638049755056	0	0.0578433136160654	0	0	0
TCGA.HV.AA8X.01A	0	0.00714009844113075	0.0706166470536023	0	0	0.232881741818768	0	0	0.0847189075606312	0	0	0.0739032754685556	0.00890442027761239	0.0735232119365255	0.0292281648086845	0.0985185799374846	0.1156831956228	0.0127982704701985	0.192083486604006	0	0	0
TCGA.LB.A7SX.01A	0	0.0168310209017913	0.304382165348471	0.0866528321505817	0	0.168315432908586	0	0.0299290273441431	0.0505560623269939	0	0	0.0811359640635948	0.00136447825093476	0.0941449647398373	0.0118712716924218	0.0605410407805274	0	0.00373011386735413	0.0434695735502237	0	0.0334397100745397	0.0136363419999991
TCGA.HZ.7922.01A	0.0459986312541509	0	0	0.100907023378074	0	0.216097910952411	0	0	0.0402605391157008	0	0	0.0266759927660839	0.0323749757040483	0.0780613826263589	0.085013905846267	0.128758749034825	0.078572555041092	0	0.14657754049259	0	0.0111299572738862	0.00957083651451154
TCGA.2J.AABV.01A	0	0.00426046247526831	0.0461174860247755	0.286525527948848	0	0.0692198082615954	0.0152775251390776	0	0.0663118478957854	0	0	0.0575502654412084	0.124017760806996	0.0101127999494577	0.0178809410308717	0.113928616013627	0.0794565015678555	0.00340590911632876	0.105934548328305	0	0	0
TCGA.IB.AAUN.01A	0.076574115647832	0	0.15801766759571	0.0309622594647034	0	0.0812191935599418	0.0800139093662484	0	0.0184272602201481	0	0	0.0281242677209224	0.00806659434874639	0.0653837168607388	0.126239262882696	0.141499408899568	0.0594208353623474	0.0205806116783666	0.0943827173848043	0	0.0110881790072261	0
TCGA.2L.AAQA.01A	0.0395046461264867	0	0.00693755461829577	0.00505452000618825	0	0.191809896487302	0	0	0.0582989996596125	0	0.0260495182354586	0	0	0.44026011393853	0.0240855331060163	0.154237866147988	0.0137675843721192	0	0	0.0399937673020028	0	0
TCGA.IB.A6UF.01A	0	0.00251821026953792	0.0259922547079344	0.056428681962979	0	0.107548246037026	0	0.0204008743048941	0.0546873024544582	0	0	0.0475403278306336	0.0887282897882407	0.131051044700002	0.0419582849773102	0.219668215103309	0.0252853296565362	0	0.154732509400809	0	0.0229673900853903	0.000493038720939695
TCGA.HV.A7OL.01A	0.244300906208796	0	0.07514025136687	0.0663401154019425	0	0.00231119537054439	0	0.0686882554135664	0.0666050572530084	0.0366769999822223	0	0.0720839387833356	0	0.10282337882834	0.0422749849571191	0.104085885758221	0.00645172351619205	0.0105165342144653	0.083324510413988	0	0	0.018376262531389
TCGA.IB.7651.01A	0.0201146099362635	0	0.0831399046143647	0.106936713693372	0	0.136180684330694	0.09982152058156	0	0.00686946495385265	0	0.0111942082309721	0.00855135679801399	0.00164731955069952	0.08963502475115	0.10881658717409	0.207946322524464	0.0265679368226573	0	0.0886122813091493	0	0	0.00396606472869652
TCGA.2J.AABU.01A	0.0374417667994881	0	0.0342770593283574	0.0797495662887035	0	0.194148120922174	0.0237961402289178	0	0.0946810404981846	0	0	0.0115746123852553	0	0.21109751894125	0.0361166384090576	0.10315058655251	0.0953997514207789	0	0.0785671982253241	0	0	0
TCGA.XN.A8T3.01A	0.0506561440423052	0	0.0125300189083049	0.198812182174599	0	0.148341356974038	0.0288211984161494	0	0.0243879023717223	0	0.011620391293169	0	0.00315533470010457	0.139915709551799	0.087518747108744	0.210863891077092	0.0601174255085023	0	0.0232596978734711	0	0	0
TCGA.HV.AA8V.01A	0.00612836814362926	0	0.0732248772699242	0.0532683079023437	0	0.118223330660769	0	0	0.0409725300818356	0	0	0.0427754561637175	0.00540180067826271	0.352430261791318	0.0175776249959089	0.189497978063658	0.0234794985848242	0.0072645621236847	0.0692684892332287	0	0	0.000486914306895697
TCGA.S4.A8RO.01A	0.0255788670731974	0	0.0144581872891428	0.0205274510501972	0	0.086502358864769	0.00488238200931626	0	0.0202999097890632	0.00550526707431532	0	0.00993954052822901	0.00160394271126628	0.392223071067797	0.0253753196459043	0.289064159022221	0	0.0360255699959655	0.0680139738786154	0	0	0
TCGA.IB.8126.01A	0.0961640466279483	0	0	0.21667798138141	0	0.213684460828836	0.022701505740482	0	0	0.0929924757984878	0	0.0198009775345069	0	0.0254756869370509	0.0600162868154851	0.140336758564739	0.0194222475016006	0.000382842111830695	0.0867593866774013	0	0	0.00558534348022152
TCGA.2J.AABF.01A	0.0180351239945371	0	0	0.0885059309888807	0	0.131790283799986	0	0.0042121035745295	0.0345947631910178	0	0	0.0124916196184535	0.0924526860507311	0.0623176171931808	0.152296756229722	0.173877654242876	0.132296855621094	0	0.0619594612303397	0	0	0.0351691442646529
TCGA.US.A776.01A	0.061890855930027	0	0.199374305202239	0	0	0.315079850355195	0	0	0.0439557691467288	0	0	0.0943423782638445	5.75562329400129e-05	0.0595472376325333	0.038322498854294	0.114622232448014	0.000254380157111861	0	0.0725529357770728	0	0	0
TCGA.2J.AABT.01A	0.0210355715428061	0	0	0.088698756244364	0	0.215262167344612	0.0125359774169223	0	0.0449429667712345	0	0.010193565070694	0	0.0682799924237222	0.12601506249333	0.0300756770873997	0.303078268393348	0.0215166176947411	0.0277717284896264	0.0283981086326814	0	0	0.00219554039451855
TCGA.IB.7891.01A	0.0160566244093342	0	0.110323447658155	0.0302694930084602	0	0.166461137100887	0.014437053392476	0	0.0214606965014738	0	0	0.0297455793383875	0.0162016925708051	0.09386038926608	0.121552290622321	0.154805276647125	0.0777239506482215	0	0.14075716146948	0	0	0.00634520736679383
TCGA.XD.AAUI.01A	0.22388207342864	0	0.0498463530440246	0.0539656239234481	0	0.0719491553288842	0.00718815204984209	0.0117669516406712	0.108344646771625	0	0	0.00248326602632457	0	0.251974620740599	0.0248267816019059	0.12731853486119	0.014908382840491	0.0119119410548715	0.0395364342367965	0	0	9.7082450686259e-05
TCGA.RB.A7B8.01A	0.00754111848012012	0	0.0292377730540263	0.10865964297041	0	0.214577633843038	0	0	0.0869270795288125	0	0	0.0503496141535662	0	0.170691107580142	0.0622325220953108	0.164674792651164	0.0556256471959503	0	0.0315147363788819	0	0	0.0179683320685776
TCGA.XD.AAUH.01A	0.149553170017169	0.128711819217152	0.0124878244771745	0.139312762425192	0	0.222880326343659	0.000638671599883461	0	0.0611384464128839	0	0	0.0299468173482524	0.00445601678700582	0.0348797461617278	0.0159674073880337	0.138915285155085	0.0259634481415675	0	0.0322655457022448	0	0	0.00288271282296925
TCGA.2J.AAB6.01A	0	0.00200943576183793	0.0164363079853039	0.0289426781693253	0	0.140901914706416	0	0.0131013982853801	0.00978503798307406	0	0.00587398240552017	0.0202946693239478	0.0175373398951043	0.236858025191486	0.069506087103908	0.327798545065434	0.0177239490246183	0.00181561717274483	0.0836737313461214	0	0	0.00774128057977782
TCGA.2J.AAB4.01A	0.00115706339431785	0	0	0.0668112018500499	0	0.295964821525384	0	0	0.00762611659084534	0	0.00527976378812852	0.0249117325608506	0.0392690378492302	0.0597432341043784	0.0775323171033464	0.210737101439778	0.0835746191846554	0.00374383737966035	0.123649153229375	0	0	0
TCGA.FB.A4P6.01A	0.0113120900485359	0	0	0.118189699348651	0	0.270104371501148	0	0	0.095179334704444	0	0.0146383415320978	0.00641480422495133	0.0305681776533803	0.0141381990240565	0.0306015015301198	0.177676487569809	0.0587296952440134	0	0.16795194716762	0	0	0.00449535045117294
TCGA.IB.AAUV.01A	0.0870765828095099	0	0	0.190949703730701	0	0.162720292674034	0.0184421327821646	0	0.0175832952954927	0.0369143011907898	0	0	0.0345345023228483	0.0643676937806313	0.0250540030211763	0.227993319428135	0.103373848139743	0	0.0279563390068524	0	0	0.00303398581792138
TCGA.3A.A9IL.01A	0.0177533865715891	0	0	0.0805912475678684	0	0.264070157389714	0	0	0.0548233940429187	0	0	0.0636793331389034	0.0723522405338847	0	0.0148566610211881	0.228299277728229	0.07939454193379	0.013968432883044	0.110211327188871	0	0	0
TCGA.IB.AAUQ.01A	0.00694721561202947	0	0.0908431710718147	0.00791108254239823	0	0.15551922034039	0.00761207874437497	0	0.0349710827275214	0	0	0.0166781235170563	0	0.393742214498858	0.0185053471294887	0.196179553544062	0	0.00194646781143685	0.0691444424605696	0	0	0
TCGA.FB.AAPQ.01A	0.0248922897167002	0	0.0294081582809578	0.00111655319890191	0	0.0463561901081843	0.000605487593708244	0.0194292035240634	0.0498401899067073	0.0134079132576109	0.0806048023570365	0	0	0.525455961134676	0.0304521076556377	0.0521828388701423	0	0	0	0.126248304395673	0	0
TCGA.IB.A5SS.01A	0.0208458558839154	0	0	0.0413327192479509	0	0.116659401245545	0.00719108395964575	0	0.0245983658542189	0	0.00515716814283834	0.00970349832591191	0.0250094242222799	0.20778931609407	0.0251307679117785	0.413932695320841	0.00294606193387433	0.026799858053895	0.050607221091156	0	0	0.0222965627120793
TCGA.IB.7645.01A	0.0284134738065965	0	0	0.0229160453297486	0	0.318109744013413	0.0150397035527777	0	0.0199997207284194	0	0	0.00244732353272294	0.0347716031821579	0.113039009167813	0.0485267675063472	0.231068374708827	0.0558306343871377	0.000549689463607221	0.0930563649546133	0	0	0.0162315456658185
TCGA.2J.AAB1.01A	0	0.00496932827577112	0.00847999032915198	0.111506540943875	0	0.32264293307825	0.0254945786278136	0	0.0266094851578053	0	0	0	0.0281091336030867	0.0337441477526013	0.148515003119953	0.123093297782928	0.0723085893111847	0.0295074611107916	0.0650195109067884	0	0	0
TCGA.IB.A5SP.01A	0	0	0.0183891647823385	0.0390526566547729	0	0.229601411269985	0	0	0.0365344237318258	0	0.0156492641762427	0.0366746102042847	0.00383682527298449	0.206886310520102	0.0333977504234718	0.211344284017492	0.0636187910558037	0.00921091943454759	0.0958035884561491	0	0	0
TCGA.OE.A75W.01A	0.000218913964515103	0	0	0.145687316149475	0	0.198807413983899	0.00852592547919303	0.0066937524101967	0.06210365824005	0	0	0.0525802627040614	0	0.218560121323786	0.0987394475701881	0.120857245429321	0.0233859178929733	0	0.0635235799376325	0	0	0.000316444914708854
TCGA.F2.7276.01A	0.103880347302908	0	0.0176775492788414	0.0285867706943248	0	0.196775721020147	0.000895144454039792	0	0.00713757470040109	0.0278021642685182	0.00370778987251914	0	0	0.300421491136762	0.083942598064481	0.171890903310192	0	0	0.0262691960029326	0.00278860179556593	0	0.0282241480983668
TCGA.3A.A9IX.01A	0.0535969760321878	0.0515725114946022	0.0227230298824704	0.132151242972958	0	0.133623640852128	0.00628338361083295	0	0.0732136401641354	0.0123341910953275	0	0.0028309974830278	0.0778594882724953	0.0278439072501882	0.0116629752414076	0.125356779926175	0.153810363672563	0.0486941090203228	0.0601110826882346	0	0	0.00633168034094412
TCGA.3A.A9IV.01A	7.61848890578394e-05	0	0.00794116974223133	0.0149764582214435	0	0.30395294005943	0	0.0112926712472458	0.0156216754144207	0	0	0.0974728800295799	0.0326688010208081	0.343570471591335	0	0.142364769038636	0	0	0.0300619787458119	0	0	0
TCGA.HZ.8315.01A	0.0298493885262424	0	0.0521946385240214	0.0399060126887937	0	0.188856046221415	0.00279412986077668	0	0.00493042579477269	0.00571322596343258	0	0.0220546546096193	0.00169977668864163	0.0979589674915944	0.188272714427382	0.154263757401404	0.0844808997869713	0	0.113081836394507	0	0.00424129784255085	0.00970222777787488
TCGA.Q3.AA2A.01A	0	0.0300005519680383	0.0165441570317742	0.0122454196559253	0	0.153637104260533	0	0	0.0235564632646061	0	0.00406502309679523	0.022949162972571	0	0.450933931399157	0.0170026524283719	0.202796274957466	0.0210043375285122	0	0.0452649214362508	0	0	0
TCGA.HZ.7925.01A	0.0298999377357418	0	0	0.0127712130791602	0	0.195785620316445	0	0	0.0644878502291829	0	0	0.0190754688413427	0	0.240680333737307	0.0213541436363345	0.247483474744949	0.00109461282616496	0.0360363969302665	0.0457397370261415	0	0.030077804609341	0.0555134062876236
TCGA.HZ.7289.01A	0.0794830015400281	0	0.00298537357648416	0	0	0.29251744655035	0	0	0.0732666623342302	0	0	0.165965795682818	0	0.180870167277201	0.000959698564106812	0.0824382583420152	0	0.0119989760327319	0.109514620100034	0	0	0
TCGA.HZ.8519.01A	0.0139503185395634	0	0	0.0813554787629819	0	0.289441427667789	0.00594016541380068	0.00315241624289371	0.0308925694150338	0.0105914824380425	0	0.00159442087463492	0.00755047666061076	0.198744034793892	0.102234048528399	0.169017008247653	0.0164731251828282	0	0.0690630272318756	0	0	0
TCGA.F2.A44G.01A	0.00367358515383348	0.00279594554206646	0	0.0651376114612932	0	0.212721960061461	0	0.0291603775795395	0.0437362901679512	0	0.00256468238593915	0.0111584399798583	0.0132069689481864	0.203713658160267	0.0793199929652437	0.155665949551844	0.0745051048427133	0.00147308596477761	0.0526526755423624	0.00222478101439389	0	0.0462888906782698
TCGA.HZ.8638.01A	0.0540997619655325	0	0.115533142221949	0.14625899487609	0	0.182793177319881	0.034443138348067	0	0.0084122936309706	0.0589144069294977	0	0.029915444463233	0.00632243006296293	0	0.091533517918152	0.0856290320947002	0.00382480072861261	0.0137199762011711	0.106097211656904	0	0	0.0625026715822766
TCGA.3A.A9IU.01A	0.0295717224727101	0.0133616284398207	0.0590490883774779	0.0363841932747332	0	0.0970908825885532	0	0	0.0313838270568209	0	0	0.0391523554338403	0	0.512215904945831	0.0480471528437391	0.0750794243232476	0	0	0.0586638202432264	0	0	0
TCGA.2J.AABR.01A	0.000100605571731525	0	0.0242751139074199	0.196726193329362	0	0.225218126818445	0.0406072136874214	0.00594315006457396	0.0295905595820929	0.00395776258667068	0	0.0220266325980456	0.0265410713295533	0.0728309346417931	0.0702650225186904	0.120574370953888	0.0874782377967179	0.013452801947697	0.0604122026658976	0	0	0
TCGA.2J.AABA.01A	0.0645899668029517	0	0.145331819779731	0.0450420987441111	0	0.288562847814994	0	0	0.0498077015017957	0	0	0.0407122914054844	0.00346902366987848	0.162627331504715	0	0.0713534886104409	0.0193409340606453	0.0340958788485721	0.075066617256681	0	0	0
TCGA.F2.6880.01A	0.0258721737615995	0	0.0260886000121231	0.140548638687475	0	0.114003685965548	0	0.00739944683798924	0	0	0	0.0978124103689087	0.0207057698441015	0.0725177241136251	0.0411174291626074	0.144926464403692	0.0359581655296833	0	0.273049491312648	0	0	0
TCGA.F2.A7TX.01A	0.0408305836526587	0	0.0358159196149241	0.178603683374583	0	0.115671771170016	0.0990199026118529	0.0205795071932363	0.0117911355259816	0	0	0.0414038460480611	0.00337182963783006	0.0738283692143979	0.131077336440254	0.154209505639955	0.00116201918488881	0.00675885278389376	0.0830826600060956	0	0	0.00279307790137092
TCGA.HZ.A4BK.01A	0.0212179227158838	0	0.0369453770787818	0.139888275669048	0	0.100627152224357	0	0	0.0731712769373493	0	0	0.0189834389384173	0.0571353356401969	0.269482180068531	0.036934847121481	0.119545282930783	0.0414774182514394	0	0.0845914924237317	0	0	0
TCGA.HZ.A77P.01A	0.0101115308371595	0	0	0.129825915952701	0	0.147245513349929	0.0103319070370657	0	0.0294102598331898	0	0.0137916970388126	0	0.0336285558416539	0.0439164718918858	0.0374528972932501	0.342836790723868	0.0816446373624909	0.00926033142747307	0.110543491410521	0	0	0
TCGA.3A.A9J0.01A	0	0	0.143298300414105	0	0	0.0859077716152532	0	0.00902847629261963	0.0153257758388427	0.0366260825493971	0	0.0229555563977448	0	0.470836756229388	0.0278917705705931	0.179573650879634	0	0	0	0.00727007194208496	0	0.00128578727033764
TCGA.HZ.A8P1.01A	0	0.0069000074011726	0	0.0140972075133221	0	0.371769571097512	0	0	0.0427632489373356	0	0.0380484674977933	0	0.00548646517551727	0.0718725349906712	0.0368292943539201	0.296969102805015	0.0497961986052534	0	0.0654679016224878	0	0	0
TCGA.2L.AAQL.01A	0	0.000874178274741186	0.0233200463578172	0.133892840497631	0	0.11533996976734	0.0037421713547045	0	0.0360001961646017	0	0	0.0328327975448542	0.0275675496888631	0.209899024744757	0.0711429168103512	0.161219398812784	0.0769053148333781	0	0.101440755519373	0	0	0.00582283962880408
TCGA.HZ.8317.01A	0.0136493268727593	0	0	0.0222974973868065	0	0.325104081574683	0	0	0.0173967020423975	0	0	0	0.0468698148933439	0.148507864595591	0.0186577236928345	0.232188717170803	0	0.0181805156115025	0.0403022392659103	0.102518688697437	0	0.0143268281959311
TCGA.HZ.7920.01A	0.110264616302802	0	0	0.0779229052338307	0	0.34552727278314	0.010238626234539	0	0	0	0	0	0.0787967813285624	0.020684594810521	0.0513524563046437	0.161719044998648	0.0125300757776924	0	0.121331021506305	0	0	0.00963260471931502
TCGA.HZ.A49I.01A	0.0539363905048462	0	0	0.0417768378069453	0	0.055510374592863	0	0.00518119948461647	0.073656377871765	0	0.000699795698504281	0	0.394069604268511	0.26199908283834	0.00994780981746843	0.0599516765180882	0	0.0275917125906633	0	0	0.0156791380073878	0
TCGA.HZ.A9TJ.01A	0.0639169298474115	0	0.0585910953051271	0.0482419537048592	0	0.150184870662581	0	0	0.0993719276577161	0	0	0.0480062927975132	0	0.19489066283467	0.0738501165277054	0.159745938020144	0.0335011140568618	0.00446922776758981	0.065229870817821	0	0	0
TCGA.YB.A89D.01A	0.00970776922913625	0	0.019047507214264	0.0374431415219928	0	0.183938484509905	0	0.00127921100498236	0.0570286742432567	0	0	0.0133529396119774	0.0343947666381138	0.0822601468307283	0.0145193317980518	0.267944941981177	0.123318029531821	0.0829351891685777	0	0.0648394805936557	0	0.00799038612236075
TCGA.IB.7649.01A	0.000272103627157634	0	0.038734274475701	0.0862685044422303	0	0.14197291277511	0.0202281497798861	0	0.0257491275183772	0.00541406010719567	0	0.0240298600901179	0.171292549233776	0.103954331967462	0.0279957044023321	0.0412754909541198	0.139257591468233	0.010249456806142	0.163305882352159	0	0	0
TCGA.LB.A8F3.01A	0.020529177264697	0	0.00881929376808262	0.0688095360679004	0	0.117529403505471	0	0.018368152163948	0.0921864986653582	0	0	0.0665026376500884	0.0312411194297584	0.205230273097379	0.0107349174451305	0.143505753002568	0	0	0.168028686001279	0	0.00927791305070541	0.0392366388876339
TCGA.2J.AAB8.01A	0.0607053854583139	0	0.0284194502988073	0.0768539581587594	0	0.167834656147339	0	0.0298602122479232	0.0467272654546882	0	0	0.0227074841953289	0	0.103616370535433	0.0444219061723276	0.227304240925423	0.120132587794193	0.024185710494772	0.0433670080956553	0	0	0.00386376402103695
TCGA.3A.A9IR.01A	0	0.00837051374336586	0.00995892377146898	0.183968301411655	0	0.253374811103265	0	0	0.0256222908876422	0	0	0.0640723856470439	0.0279129622796428	0.058132492647828	0.072150599492324	0.0910923152775509	0.0189145081013522	0	0.173600701166531	0	0	0.0128291944703301
TCGA.2L.AAQE.01A	0.0503029292203651	0.073481406296799	0.00127150516313701	0.0800327316423222	0	0.177384979470102	0.00611893664226514	0.0153055381356986	0.101557705974878	0.0225755015388516	0	0.0330117816664307	0	0.234403803396606	0	0.105055177654541	0	0.0534987227928818	0.0459992804051216	0	0	0
TCGA.3A.A9I7.01A	0.0784408870147207	0.0121360648142712	0.0661168520895898	0.111180932956882	0	0.188381961159144	0	0.000879454829943496	0.0857171026539883	0	0	0.025948307689202	0.00171374007507431	0.0720195214152736	0.0659767262474512	0.154988509751474	0.0677633706588952	0	0.0687365686440894	0	0	0
TCGA.IB.7890.01A	0.00253599778437652	0.000205874147785917	0.0465203734091191	0	0	0.113342432105963	0.00861964892174769	0	0.0271155721786701	0	0.00903691153483369	0.00610792044332821	0	0.420077513215622	0	0.235535172054162	0.0384542114506603	0	0.0878109384060726	0	0	0.00463743434765911
TCGA.LB.A9Q5.01A	0	0.00551752852640825	0.0045737150643178	0.0598206506693443	0	0.145798111360197	0	0.00165865822149194	0.0303723082746779	0	0	0.0382428453782826	0.0356044585748351	0.200704752074433	0.0389166627682291	0.151980237364698	0.107847958376281	0.00734841807072784	0.0696717352386431	0	0.00518064969607751	0.0967613103413564
TCGA.HZ.7924.01A	0.109243442253965	0	0.0949565733047499	0.03155586024752	0	0.314945946733886	0	0	0.00814117457695683	0	0	0.0413756672444317	0.0151585420470238	0.0413867748447113	0.0149240213860639	0.153751336081675	0.00346633082204082	0	0.171094330456976	0	0	0
TCGA.HZ.8002.01A	0.0179999326311097	0	0	0.110515962060133	0	0.237390124779677	0.0144100805920214	0	0	0	0	0.0238572342042667	0.0633167405439984	0.0855815461443448	0.0299787480339507	0.256154280846915	0.0534686683015786	0.00187086609270018	0.0939476890061239	0	0	0.0115081267631806
TCGA.FB.AAPY.01A	0.0768385154980719	0.0145168762041212	0.00987602829360146	0.112279567876453	0	0.161406616210037	0	0	0.145685335517748	0	0	0.0096864688205509	0.0051323803629598	0.100416605244055	0.041111577986408	0.164907356455899	0.0917395932166047	0.0236941336395605	0.0378591938112638	0	0	0.00484975086266527
TCGA.F2.A44H.01A	0	0.00263907359337862	0	0.0198415252483607	0	0.0938063297077295	0	0	0.0356156911217253	0	0	0.0157310863400071	0.039805689785368	0.555135311501562	0.0200252504827368	0.150295183251099	0.0307575321193487	0	0.0360956402345658	0	0	0.000251686614118351
TCGA.IB.A5SO.01A	0.0509681468336753	0.0705659843449988	0.0293771372197721	0.097104740887959	0	0.119800839029833	0.00407226781693437	0	0.0442262738710467	0.0136337734109652	0	0.00621437192238931	0	0.318452743685017	0.0287279371031897	0.155018422572903	0.00170139241746455	0.0223538691980763	0.0377820996857759	0	0	0
TCGA.FB.AAQ3.01A	0.0035730005932003	0	0	0.0706644470270549	0	0.185575585996309	0.00396342255041848	0.0418567129338166	0.0417098958432959	0.0357356519634214	0	0.00393692889796758	0.0228030605673032	0.126283815298286	0.0947065762481339	0.268307727285682	0.0410291633403603	0.0123080413445887	0.0358794208858792	0	0.0106592656265781	0.00100728359770413
TCGA.HZ.7918.01A	0.0115460162405432	0	0.0986141029769246	0.0828601554113297	0	0.241692132450543	0.0194515215977313	0	0.019453789087147	0.0534636894096055	0	0.0121435892789859	0	0.0824846135846923	0.122258567841331	0.109180227628388	0.0621130239372954	0	0.0748071630897554	0	0	0.00993140746572849
TCGA.H8.A6C1.01A	0.0407578435589665	0.0304092847359059	0.000857858386252976	0.0571247608218732	0	0.205917673212651	0	0	0.125505357284858	0	0	0.0348784880401175	0.00980050979158947	0.0576834789215161	0.0214224368964799	0.13206945783044	0.146528032109687	0.0405853200611701	0.0611624685968173	0	0	0.0352970297516746
