# Supplementary material for: The role of disulfidptosis-driven tumor microenvironment remodeling in pancreatic cancer progression
Source: Front Immunol. 2026 Mar 10;17:1747560. doi: 10.3389/fimmu.2026.1747560 (PMC13008902; doi:10.3389/fimmu.2026.1747560)
Supplement: Supplementary file 19 [file DataSheet6.csv]

id	Activated.B.cell	Activated.CD4.T.cell	Activated.CD8.T.cell	Activated.dendritic.cell	CD56bright.natural.killer.cell	CD56dim.natural.killer.cell	Central.memory.CD4.T.cell	Central.memory.CD8.T.cell	Effector.memeory.CD4.T.cell	Effector.memeory.CD8.T.cell	Eosinophil	Gamma.delta.T.cell	Immature..B.cell	Immature.dendritic.cell	Macrophage	Mast.cell	MDSC	Memory.B.cell	Monocyte	Natural.killer.cell	Natural.killer.T.cell	Neutrophil	Plasmacytoid.dendritic.cell	Regulatory.T.cell	T.follicular.helper.cell	Type.1.T.helper.cell	Type.17.T.helper.cell	Type.2.T.helper.cell
TCGA.3A.A9IO.01A	-0.227353475	-0.131802964	0.141521721714932	0.100576798654511	0.188551751258605	0.24548287607556	0.417678175589365	0.249782209325849	0.155989942558558	-0.010102211	0.00619820597259627	0.229814241987924	-0.214074594	0.330913611818106	-0.098766825	-0.021548852	0.0518730365438956	0.0166786733342031	0.366874102083467	0.22375451712747	-0.026611276	-0.30777222	0.344091250448537	0.0652106810610926	0.105967030209533	-0.01174084	-0.013226735	-0.013635389
TCGA.US.A774.01A	0.0263662910474092	0.0966584661549074	0.295245302296886	0.285920114900221	0.230718425203897	0.381034749682457	0.550264750144153	0.426331113558209	0.130779855204055	0.240983029178965	-0.110359538	0.297840560302606	0.033868682334779	0.37542083334974	0.129907827925937	0.0666007516700317	0.427315397153068	0.0562762419660717	0.384924477608239	0.359577500181696	0.154439770524123	-0.185727112	0.405881041775639	0.330680192848433	0.187122175267442	0.195728648085256	0.0596867846817895	0.0573583583907758
TCGA.HZ.A49H.01A	-0.007208141	0.210986661284763	0.383511464545165	0.286570155871546	0.264747109843481	0.389753321145129	0.575021086427911	0.39231297578024	0.187651797392068	0.271720190415501	0.0689950076297713	0.281062431873037	0.0043899732316142	0.402450806748171	0.145188240851352	0.208282772099515	0.488302850371289	0.0446683826164583	0.396061018554261	0.360253444019715	0.151851630967684	-0.108823047	0.399600737385275	0.29602524912735	0.204137939980356	0.214783253782384	0.0443855744418727	0.126245286260567
TCGA.FB.A4P5.01A	0.27848805777341	0.23864783636845	0.471335254697929	0.286867571921858	0.25589174918998	0.380164376893855	0.580616210160679	0.365897690845002	0.17912742334365	0.337626705859444	-0.040794861	0.323129897684559	0.238705308233244	0.361868382330316	0.164699065418699	0.0897974006670824	0.542811798975014	0.0779484557912407	0.406393402351979	0.347962335781779	0.171361323325773	-0.206527602	0.415737767730187	0.419265411883607	0.224354716373466	0.250687525116318	-0.023415733	0.0707865693510933
TCGA.FB.AAPS.01A	0.109317688842814	0.171566055794463	0.346248323189143	0.291087217398941	0.252656628924341	0.411517489003797	0.563585176337616	0.402553926660352	0.181278233297963	0.289324928872115	-0.061558555	0.291180741836348	0.141516565954394	0.362642577602032	0.186309564606632	0.0586259581327259	0.47834011202587	0.0943107377027556	0.38158273399909	0.371743677519584	0.178390994300921	-0.24084241	0.44349474325673	0.36629895261029	0.216135360563898	0.23639515547194	0.00154729482866734	0.0819356084087238
TCGA.3A.A9IN.01A	-0.25104902	-0.064390181	0.169042879324465	0.15610308137414	0.227028544273922	0.371550492188683	0.466747028922797	0.270089663832139	0.105919759540357	0.149061431956954	0.0423904164456144	0.162647475072224	-0.150968744	0.301055021216502	-0.040896752	0.078430661696421	0.180332757849406	0.0459808250520642	0.355762486269366	0.235942207694368	0.0465603636788172	-0.236132375	0.382172309170745	0.168153500430457	0.134513655121127	0.0862157571532292	-0.016681247	-0.0070459
TCGA.HV.A5A5.01A	-0.171885736	0.0963424182915285	0.232681678227038	0.309504801717259	0.244641271857196	0.398392708013648	0.566806235939253	0.378197065241023	0.124247212313179	0.229388814824571	-0.10770791	0.264437956181345	-0.044487776	0.421864466117502	0.107054711470459	-0.0164739	0.422287633407134	0.0132372922266906	0.388136987212693	0.33914936882607	0.137043614352509	-0.163584613	0.400144851952484	0.250436301181977	0.167922395672314	0.167607572713445	0.0515597849017907	0.068988442035834
TCGA.H6.8124.01A	-0.272258925	0.0537080201754563	0.0992964343287689	0.25429406359779	0.24770029333487	0.369865223809957	0.538414656549931	0.334173598483725	0.129336207493943	0.142491938319008	-0.172132023	0.213300857853493	-0.173070655	0.377442928273017	-0.004145785	-0.000971172	0.194257794651426	0.0589276945784425	0.354179093386211	0.332147174162566	0.131995694498496	-0.232581689	0.379705566990937	0.127578284165292	0.0905762094395688	0.0987033883191822	0.0280984649113484	0.101541232642537
TCGA.US.A77G.01A	-0.216568782	0.0847758874320615	0.162124531433529	0.203339827141851	0.251316862310433	0.383329670253218	0.51236398975347	0.280925071430309	0.0571768338098546	0.190903945441096	-0.134078816	0.232044738340181	-0.136001205	0.295411755963474	-0.005098751	-0.022187191	0.249890925071731	0.0244369857706562	0.365160526424893	0.249924638841812	0.0692104489853651	-0.21993344	0.337683767585468	0.0693607110248924	0.0608299453043555	0.104306287837507	0.120324488316874	0.0717755084246662
TCGA.3A.A9IJ.01A	-0.37906517	-0.15296632	0.0821353188504483	0.117646502785834	0.223813863934651	0.288557706772903	0.397898713192998	0.23030627403312	0.153678110078003	0.0124646946265835	-0.016418371	0.122828619176804	-0.233974885	0.302611782114226	-0.018627449	-0.036349304	0.0601500076394488	-0.052316966	0.371839550901498	0.182564106622403	-0.028309935	-0.322477213	0.334153895930752	0.0572870494584143	0.113731469545905	0.0104760511721664	-0.053916969	-0.048583921
TCGA.IB.7644.01A	-0.209922252	0.122749281007039	0.23505006708704	0.259104395044759	0.245843442509396	0.369637683193914	0.536364273807502	0.397772766592766	0.107028279099952	0.215573861876954	-0.135286714	0.287667903286504	-0.100660655	0.343149042550571	0.076133555979752	0.084929444853471	0.360230459970955	0.125592917367411	0.370915876232137	0.310235324720182	0.160887005732481	-0.181648588	0.350415741375012	0.239189265099529	0.155765060147083	0.145522529163759	0.0795927613031333	0.128452601504853
TCGA.IB.A7LX.01A	-0.250522274	0.100916036796019	0.161036427317202	0.227140700641198	0.251929376817837	0.370130158704742	0.528625221229158	0.316732211705491	0.125105412030456	0.190388322510258	-0.115360895	0.213965482905943	-0.114746297	0.331008179441072	0.02281567735607	-0.027909181	0.248379455228619	-0.002991861	0.342617482512211	0.318456526400521	0.114572137904801	-0.156275196	0.354758394214203	0.124906827060235	0.10921693171051	0.140382664873026	-0.003496864	0.0765141183764885
TCGA.2J.AABK.01A	-0.163510219	0.118075467580024	0.201790142610061	0.253102290269262	0.270571673415986	0.378363911835425	0.513777948537954	0.327080426068524	0.106697679178886	0.152991598748263	-0.086728154	0.23019460977821	-0.109499385	0.370798644179338	0.00123450427635646	0.00326003137031835	0.293358305661912	0.0182305118912868	0.351936694088341	0.250358980604825	0.0930376601545165	-0.185848758	0.3577184756506	0.0585948213771687	0.104218258850437	0.110526599550411	0.0352539547820975	0.0766743678396716
TCGA.S4.A8RP.01A	-0.175179672	0.0619139508667898	0.218020997051545	0.26224635706455	0.220360161362424	0.388760311629592	0.550695283625927	0.377799826033068	0.113104956223848	0.251932401472868	-0.13054797	0.272214035989693	-0.074760464	0.369174697818081	0.104367605079724	0.0225379114478608	0.372108163636044	0.0292989911228572	0.367900062903544	0.313446005396788	0.136023518027556	-0.243318705	0.403814797069264	0.24819180669014	0.148921603643778	0.13986780553391	0.0654329222343369	0.0713841052469788
TCGA.2L.AAQM.01A	-0.324628953	-0.129619868	0.203650266493129	0.120016698664643	0.171921455620359	0.504456421687855	0.458895480048122	0.228982882351598	0.124291769079909	0.0848994010727089	-0.159908536	0.196098101441185	-0.204180745	0.203844411644707	-0.115733505	-0.046920512	0.20049472113482	-0.046195763	0.396573010750123	0.23403298696203	0.00453084286673753	-0.188955873	0.37884119280886	0.105050985537152	0.102062929703889	0.0309666388133752	-0.0275208	0.0150186281094044
TCGA.XD.AAUG.01A	-0.090664845	0.0368748083735982	0.186823792257219	0.249268820282499	0.260460204412607	0.363978701486577	0.555188025440526	0.377821347607278	0.174064912462326	0.209729633680842	0.0555782393738775	0.184528114300526	-0.051058588	0.383334776326806	0.103706710623332	0.15456636090372	0.380051909921595	0.10141544712319	0.361831634473917	0.359954505292794	0.151531386882595	-0.25247082	0.399453929968573	0.260204808122953	0.192334750541212	0.177060061712713	0.0298593050359547	0.0550924358700512
TCGA.M8.A5N4.01A	-0.179087817	0.120828744857719	0.177663205804172	0.314551059767955	0.216000735608481	0.437139679484427	0.552085379411716	0.427974607654008	0.122883928341548	0.241017411988493	-0.079416215	0.287196447783498	-0.016485135	0.375477502832975	0.167992832458898	0.0664420789910324	0.461354845911147	0.0296414591102979	0.382571717546585	0.36204302342323	0.176626041471891	-0.097330188	0.412160797213224	0.320248400245536	0.191772908581083	0.177265480004023	0.0558700633119161	0.0799362809003719
TCGA.2L.AAQI.01A	-0.197658612	0.103006473515817	0.149550818533657	0.247689277515616	0.26583027019913	0.352475449231078	0.520049325680214	0.37322246543114	0.132578064902025	0.195868055879761	-0.09988822	0.253198814426806	-0.104991244	0.375739870408105	0.0453784478184595	-0.023842595	0.289493406592099	0.0692224397106614	0.360924051737551	0.279718169710235	0.121035464433675	-0.226060105	0.35771684601068	0.0863335747899567	0.125015871955115	0.124785440858698	0.0621502208698329	0.0759360109655156
TCGA.HZ.7919.01A	-0.179086025	0.170307220031417	0.271331392552914	0.258147074671409	0.264401935203368	0.361209964332316	0.563617658053744	0.38692390765591	0.14293573429865	0.22712283352678	-0.082932013	0.304517058029571	-0.021737656	0.376623843213253	0.101628525892626	0.109647489532604	0.370694563520654	0.112324547010433	0.361286166286064	0.340452351541899	0.161028740894633	-0.173764018	0.400660175481435	0.231668932119106	0.1982921899538	0.155372241094129	0.0629649789372444	0.174472428408741
TCGA.HZ.8005.01A	-0.262330481	0.184469305893546	0.235872469159288	0.269426134092142	0.244121132623823	0.393337788811083	0.549533955771609	0.431079464587461	0.185668921377747	0.263901275891148	-0.192962656	0.317274167312354	0.00260154670019997	0.347732888413761	0.101930489082319	0.0601827365724876	0.427765724617448	0.0458418836032931	0.356499018116145	0.349811739888723	0.168078552292871	-0.196966328	0.394445894893422	0.380361082197133	0.193708529727038	0.177844631165609	0.0204727676774645	0.0991142121885607
TCGA.IB.AAUM.01A	-0.076380923	0.0698050368870372	0.302527802730116	0.24364284370226	0.25669622058008	0.396737045435413	0.537493458216395	0.334359953212731	0.147306011764648	0.217770293722588	-0.093673861	0.218934432032395	-0.040728978	0.37841382850659	0.0709625215266549	0.0142892586197642	0.358261391853151	0.00405703449218756	0.37099145869767	0.301709798026697	0.0896802837000538	-0.295104673	0.413382346572289	0.194219154502587	0.147701105237956	0.15063707542735	0.0545779129782188	0.0232274286402725
TCGA.IB.7888.01A	0.215047536185499	0.223280170204359	0.357302564226881	0.265511718112829	0.257042528752971	0.362576862377965	0.581534286921717	0.432412550807069	0.213988652561246	0.299542976451336	-0.016502452	0.288354852448024	0.199507120631912	0.409180662424817	0.169430034339111	0.173382711340082	0.545141623226251	0.14348962409844	0.407482403495483	0.392115054803198	0.177050713097757	-0.070313476	0.416696867331102	0.34700544079499	0.224461159571008	0.251201634252357	0.0328144697517698	0.151006126084762
TCGA.2J.AAB9.01A	-0.159542864	0.0718588136414139	0.254066474418979	0.282862847205564	0.244930933134287	0.361525316595495	0.561032838435945	0.358606909032891	0.155577812030288	0.216585237993845	-0.137538106	0.259117941188577	-0.071624768	0.393772802498999	0.118935304674606	0.0510687796631971	0.390840385330262	0.0161798914911702	0.382841686440704	0.353963170185824	0.147906335145858	-0.227622465	0.388694005209285	0.249034361999765	0.176703896099418	0.179919523000551	0.0533850555689932	0.0714231734734284
TCGA.2L.AAQJ.01A	0.080308326744653	0.138782536458141	0.280508711859052	0.270435680557802	0.241960140625269	0.451630551710294	0.556912601382785	0.35998034686961	0.0950068730923246	0.227379621311749	-0.039818222	0.272113662405433	0.0723704597607205	0.333436038991915	0.0736950681858143	0.0119835581806597	0.357280974054562	0.039127807590053	0.37040755498285	0.331057750345743	0.140967858241504	-0.154965936	0.410477497595516	0.233877408215686	0.160243478327491	0.188006458972088	0.0767168160539509	0.109359646651807
TCGA.IB.AAUU.01A	-0.228352977	0.0951509378519994	0.181482751990959	0.288815758251948	0.266539408235454	0.435030975670007	0.570119232182313	0.381006926423031	0.167250092487564	0.209717141538057	-0.08170467	0.320635166459553	-0.060328788	0.354910644282252	0.122689917772154	0.0804011412991561	0.430635248235853	0.0653848091761077	0.377884615833138	0.316415016719969	0.164544671414956	-0.111160765	0.39983116177165	0.303809724848271	0.174971202487802	0.156109084688639	0.102295760820556	0.0771967632349569
TCGA.Q3.A5QY.01A	0.506223632593697	0.331754726559613	0.497598070288728	0.33405836966206	0.231457713053861	0.378262590523728	0.608577103387328	0.354587468518539	0.215434789909022	0.365400226546039	0.0998379548532522	0.344864348336492	0.53042257692694	0.343617769144289	0.18515914859938	0.11937599001683	0.575567358349317	0.134849551173692	0.472643133725756	0.375616145550315	0.219161609331137	-0.178360765	0.434152521384863	0.408143092620726	0.28601072737004	0.298956950377868	-0.022761879	0.117457001058983
TCGA.FB.AAQ1.01A	-0.185367967	0.111662445035522	0.190733459533241	0.320551153514305	0.246214299301506	0.377119740435251	0.544709257334111	0.35439286685175	0.148178272091939	0.187486434760899	-0.133562264	0.295773682650682	-0.083843187	0.379179185302067	0.112434344789422	-0.006394406	0.41045455372102	0.0297491458585404	0.390917288233596	0.348788553202726	0.123663864286077	-0.204851085	0.366033071373269	0.306710152726165	0.162660894845818	0.127905710464224	0.0278491754685516	0.0776851809588412
TCGA.HV.A5A3.01A	-0.284972152	0.0423405261257923	0.121907440572907	0.253887227242335	0.276599877512094	0.433059305777729	0.547132574384621	0.346209440383806	0.0723647414522967	0.159038763288316	-0.108413869	0.240545682432306	-0.158901302	0.354981257081391	0.00525219191575072	0.00847848908535938	0.256811475682246	8.86798696123159e-05	0.347187920487416	0.314191934192821	0.098208731355863	-0.195450198	0.393561401565819	0.123337465730987	0.104362346411341	0.0964984364591426	0.0582776522104814	0.0662094982058041
TCGA.IB.AAUO.01A	-0.202904614	0.156185098630731	0.263836380657151	0.318723452226439	0.225261776444361	0.398698061609767	0.545899115555342	0.360801624406784	0.0965263294373496	0.211901508389036	-0.141177015	0.246503952766956	-0.055914224	0.331300756226729	0.129726262116393	-0.067690915	0.413902361201165	0.0685329626725722	0.35331515152728	0.339156781212921	0.123235487033597	-0.177992941	0.35357126403929	0.178063568415505	0.150571596141812	0.156259619578497	0.0800587881151975	0.0696817484432754
TCGA.IB.8127.01A	-0.21270974	0.156446132385712	0.270050629104477	0.274002750551784	0.263270772473213	0.3765122991815	0.574965687623472	0.402928402906415	0.155316173730919	0.266199550989461	-0.114793412	0.316285197224777	-0.015526066	0.355720410396775	0.146296840552594	0.148996369768391	0.416900659057601	0.0901097985653257	0.365874942308741	0.343132215145318	0.161323926111721	-0.191510706	0.393423969158282	0.314953982517825	0.178976471100669	0.18291934497918	0.0395989192064173	0.067865938629751
TCGA.FB.A545.01A	-0.233563434	0.0471118361181939	0.107296949637887	0.199791227966648	0.225693363041267	0.386215235381928	0.508182432755235	0.309725180870746	0.0696385041885594	0.0992950383731093	-0.150715622	0.178587489938783	-0.179176428	0.352629497	-0.04249993	0.0181866233441638	0.210322475190778	0.0490644083848188	0.349756085337824	0.345637416359189	0.110464022429416	-0.240020055	0.356409997940024	0.0429511277379681	0.0687773786225504	0.0904371774638924	-0.003732334	0.108628783718736
TCGA.YH.A8SY.01A	-0.263461956	0.151034411490578	0.141247224105101	0.276626424102968	0.232611108003701	0.436244726167497	0.557628397687676	0.407982261405532	0.126894138199254	0.172320535000934	-0.055882645	0.273947375710825	-0.099713914	0.359708382927609	0.0624763094793565	0.0631837565085227	0.360579590038969	0.0726228678881964	0.346381310604657	0.330959352940082	0.158527772196688	-0.179482587	0.400189868928677	0.247502836122746	0.163388572270457	0.152768993265648	0.0153283581606525	0.0782553013606151
TCGA.IB.A5SQ.01A	-0.080798347	0.174788756515558	0.238391323993448	0.280651033825845	0.26235295463978	0.353503956422624	0.560313321101402	0.374283531304674	0.162961861976339	0.225163634151525	-0.074408539	0.315438050804403	-0.006483033	0.39831373183938	0.134214195334487	0.106196167307426	0.43813772330031	0.0936094334624836	0.392325953100627	0.361754466757915	0.151593797549489	-0.174368647	0.413292389767833	0.371220985141824	0.184779456071707	0.208376445355915	0.0455954066620077	0.100665269568798
TCGA.HV.A7OP.01A	-0.252380193	0.0505744813126304	0.207889586520168	0.226417181168253	0.234273393062207	0.387522025321157	0.418600336037321	0.247130129646284	0.0504470910818844	0.081464296861363	-0.194675552	0.201674425535331	-0.167411531	0.281601312692301	-0.006942423	-0.090112536	0.243967083532692	0.025456814074079	0.415508670576914	0.178262754824289	0.0550886751274131	-0.225573367	0.295176985665437	0.0150169903902576	0.0891318134010061	0.0686000904804978	-0.006642077	0.0337331898223243
TCGA.FB.AAQ6.01A	-0.214656645	0.0766330060849679	0.159771344295819	0.229380837684101	0.274594212673358	0.403606871188257	0.531185638164711	0.34314978726831	0.0958597841468117	0.145504414199704	-0.193066581	0.207898175166439	-0.12949619	0.342743712589842	-0.000798428	-0.081680582	0.269915679374856	0.0415707883958242	0.342857993761169	0.266913567265689	0.111791276342532	-0.115332595	0.354529835188617	0.0700952274190399	0.090239408239442	0.114653415916954	0.00595385917158707	0.0906570795456653
TCGA.FB.AAQ2.01A	-0.115206069	0.1666788421012	0.167433589178182	0.19353794222879	0.200850846513072	0.358620516767518	0.505872617882822	0.327322225767079	0.12741236031214	0.128439834516363	-0.175062591	0.24419785267967	-0.064953865	0.351364988406879	-0.022511724	-0.05260476	0.224744092764883	0.075990976445445	0.348093345638431	0.28585130974253	0.106575350034185	-0.239396752	0.340212501998742	0.180868871965977	0.104720908555159	0.104087524053578	-0.047833438	0.0961429501083245
TCGA.US.A77J.01A	0.4301327215142	0.256437936735884	0.448510497367169	0.307492304238548	0.256218797380457	0.380437918815111	0.587814879865461	0.356552596337501	0.197704342351949	0.342486029871545	0.0789387089157569	0.298670451822689	0.407079179753979	0.365648727218282	0.174356042241442	0.144148589415737	0.53072165651086	0.0917170097595062	0.449110436033878	0.368957314653462	0.188662086422758	-0.239203585	0.432855985605146	0.410162382853282	0.245292541534243	0.257034389031889	0.0104742401294717	0.0934290264956417
TCGA.F2.7273.01A	-0.098762489	0.150244046892259	0.271144868076262	0.319033284155728	0.217150714772913	0.368836749395409	0.57644096368158	0.409713977877926	0.189071241687947	0.284188225942474	0.0219462039830355	0.260692857501302	0.0345523839648677	0.427504311005951	0.17077952343604	0.150265962066258	0.495605665531501	0.119007260544159	0.425471254380474	0.403317580958417	0.184759491335082	-0.169635013	0.423548004443366	0.368230942643897	0.219134202211906	0.214988945742411	0.0442253219941956	0.0997659387639756
TCGA.3A.A9I9.01A	-0.20127609	0.0421358242810687	0.226192328199116	0.281163059309766	0.235276879291029	0.414010944034949	0.533041360612912	0.343134959709932	0.110474493795375	0.196119382769951	-0.160505696	0.277327570407279	-0.081822	0.377668809128802	0.105203104444934	0.0293123781856576	0.421917643185463	-0.022095019	0.384362841138747	0.316668531391143	0.128727527156924	-0.149118311	0.417131978037117	0.255161859142226	0.163442603636825	0.133557694346094	0.0776709382001712	0.0313590220669532
TCGA.IB.7654.01A	-0.134590112	0.0144651208104763	0.172512591129623	0.242816992053492	0.250276045796199	0.401280032531928	0.520908853648887	0.370748198465226	0.127500754618355	0.19599130660947	-0.199708561	0.255558691383549	-0.04117579	0.352824441263851	0.0697858466292808	0.0155835817369894	0.283071936185794	0.0712111555471721	0.36455131281215	0.335373403927409	0.113260090296694	-0.292024239	0.359996568658543	0.180876643953949	0.1412270740533	0.140947576373432	0.0358076250341682	0.0444401965047399
TCGA.IB.7893.01A	-0.255668638	0.14321917010074	0.140059325587108	0.268250476515215	0.266886991096084	0.315944198979508	0.562130883023276	0.452910022852297	0.216899888522431	0.206014214355026	-0.090428283	0.314606251070993	-0.025965959	0.415870042338364	0.137919141459031	0.129574626795411	0.393769391344505	0.186344112444525	0.357773971435313	0.353713838941824	0.190228898158097	-0.23529724	0.373781911062006	0.344653006862885	0.229542152082619	0.178044114391063	-0.052674439	0.165546033326917
TCGA.S4.A8RM.01A	-0.171415858	0.110802554019394	0.231426746328685	0.227225595796833	0.269757065348063	0.426948848799945	0.546587433643447	0.344042757686369	0.0979327023125956	0.214680045163318	-0.05466386	0.190788611424321	-0.073452086	0.314177978998699	0.0192885920207751	-0.034675667	0.305982750899245	0.0539837363672217	0.359747691992681	0.280730331391177	0.097877429833403	-0.229668625	0.338242852900728	0.0627468237898738	0.103536441364241	0.141979025535708	0.0989473681553474	0.10297544092817
TCGA.IB.AAUW.01A	0.0586659626830177	0.0756322863081489	0.25780406453696	0.286829816281497	0.231157179823705	0.363433707434919	0.554669839757814	0.397732411387833	0.144879392315315	0.237478112682281	0.0183084762810586	0.257280752430102	0.033444482279603	0.401414173429396	0.104861228681504	0.136765786404345	0.399305985864357	0.0625865487450639	0.388974479639492	0.317059925216375	0.12651770931978	-0.143421492	0.417913399745923	0.221514462477959	0.169977112035435	0.174301632511429	0.0696221345311415	0.0767742897616768
TCGA.FB.AAPZ.01A	-0.142029543	0.206157807362783	0.291346445	0.287067165586206	0.254939629584467	0.417622322105678	0.57419860643105	0.383679982641614	0.138920734515936	0.216348257564861	-0.02076316	0.315795196469019	-0.026697611	0.373267963953814	0.142727808110952	0.124943701503722	0.404021485445255	0.0541576039260623	0.382488430534297	0.356360643067891	0.171099515549822	-0.182445987	0.427381603521052	0.312295136730865	0.180758093686426	0.184189790166353	0.0268423003728094	0.131051443204503
TCGA.IB.AAUS.01A	-0.039594834	0.191066153414564	0.366381414827192	0.346360717390589	0.279451584369907	0.403382909818565	0.591037695037103	0.455945503067538	0.238023171221427	0.295570351663893	0.0280403428153169	0.361209392673669	0.088149954690224	0.436873041970806	0.305363184363356	0.224062136688892	0.595319692797892	0.0874602986586671	0.440184573822832	0.402551451754174	0.21935098797699	-0.09415426	0.456414110017792	0.503003123639375	0.265136537651452	0.258682664420926	0.00503579562963097	0.101260417802896
TCGA.F2.6879.01A	-0.34677787	0.141532240884548	0.166987435761189	0.231899172317873	0.263716740641633	0.396283694436177	0.549938054242421	0.396343295418253	0.130343392866777	0.164293975831965	-0.141708879	0.288083451871975	-0.081935711	0.341745994053601	0.0437818153945573	0.129822130586955	0.352173476331733	0.160524703239469	0.361547727016362	0.316030640042098	0.115120892549774	-0.110169871	0.367030491719402	0.245618342747386	0.137996355318831	0.140426500016832	0.0315685091147769	0.164858222590827
TCGA.3A.A9IS.01A	-0.294408931	-0.103210345	0.0841509507555708	0.104046066135128	0.143799693483841	0.253295129117169	0.391805412166928	0.1853476972072	0.12581664205042	-0.040060519	-0.045169273	0.143856867563762	-0.241832359	0.28889173146367	-0.13687499	-0.092393157	-0.017900762	0.0168091088255211	0.404523330119789	0.156097622450415	-0.073651791	-0.292561578	0.310940448879976	-0.015406879	0.0707300659205383	-0.074778779	-0.017144979	0.0146943393478479
TCGA.L1.A7W4.01A	-0.324082064	0.153812088783693	0.11038376554737	0.19409206631524	0.221440269627039	0.281466198456184	0.474002228696262	0.28106229992372	0.118787959410041	0.0920210817014102	-0.05569777	0.232438451930119	-0.102296982	0.350901297935219	-0.014785073	-0.012810826	0.26038006595234	0.0652850824584812	0.344843875526025	0.28469426593808	0.0842038567947266	-0.214292294	0.398610702520977	0.0861586892041947	0.0855224001397523	0.118106066109224	0.0401108748303378	0.0983224191157466
TCGA.FB.A7DR.01A	-0.223617111	0.0677117688891402	0.207074123861197	0.237568848035473	0.233267691369844	0.400297051852256	0.541752509236456	0.430871204431923	0.152602823259367	0.209763612667775	-0.06448174	0.273312976226366	-0.062620664	0.389089380121582	0.0993954575669553	0.09563477771836	0.394248671154783	-0.004145554	0.371232141196929	0.357958285880653	0.166980999696939	-0.134824064	0.41542568168216	0.238075309515481	0.133450542705355	0.188823846455462	0.00610726608912329	0.146183997179212
TCGA.2J.AABO.01A	-0.14747596	0.0405629643564462	0.220080928164192	0.214060915693829	0.242650802102908	0.404100515488357	0.536839464678102	0.36000549837083	0.136867270912159	0.184070763615332	-0.201124441	0.239983205330142	-0.073497631	0.347070881449006	0.0332323623178648	0.0409219635165301	0.284231222914398	0.0428084270000204	0.351326866256512	0.314623838470995	0.120848228080368	-0.224818068	0.393523706581367	0.181242783948141	0.137940060635178	0.164349096000256	0.0198429687267826	0.0870393687326707
TCGA.3A.A9IH.01A	-0.199397175	0.0688872983343571	0.153279137341193	0.26422304811522	0.243724437462074	0.409105958364812	0.545423709500006	0.336326807632301	0.112326725056603	0.207610124058887	-0.174538114	0.276311515591902	-0.097423329	0.359389237009512	0.0487727499376051	-0.04045159	0.302907332305503	-5.21E-05	0.369668876518653	0.310896362214236	0.109201484333524	-0.200576268	0.387097599343663	0.171766967887193	0.128552925340696	0.143215235880071	0.0600115742148391	0.13577320607908
TCGA.PZ.A5RE.01A	-0.215386899	0.112781629137057	0.216211085064724	0.299366580737859	0.254153195441259	0.456370903207151	0.557332673354924	0.431215890647034	0.170257131863195	0.2570796086284	-0.012524219	0.338261008636945	-0.015669686	0.386767763651338	0.191058414743724	0.116829077326275	0.451876214486063	0.080719065034176	0.372187315506228	0.33138211608454	0.15506944752698	-0.09280336	0.426163649509604	0.328537376563548	0.197471375978898	0.16934114606279	0.0678139733010071	0.122435812785029
TCGA.HZ.8003.01A	0.0263067075900087	0.217036432402971	0.363601909538377	0.297616179064389	0.257940505321944	0.394475032729007	0.571394546279913	0.44031055412659	0.200243134478241	0.295075497797007	-0.034926446	0.287915803236694	0.110545795571033	0.415955772306026	0.167738390529646	0.13551869102575	0.525084728216439	0.133911463448049	0.39786485304975	0.362390984898633	0.154196610403734	-0.131070728	0.439062608156665	0.394505145122745	0.219197713722976	0.209041121515299	0.0338418542555221	0.0919724192095321
TCGA.3A.A9IB.01A	-0.252881108	0.136082082319345	0.200532284276831	0.25418851731318	0.252387478836419	0.437363537004681	0.562283323051259	0.400962971513614	0.120198066460882	0.24096150591215	-0.084271111	0.310991014241243	-0.059027044	0.367652688099592	0.117444313301676	0.143871307036499	0.411389566804697	0.046800911970301	0.360866585149987	0.370295112243881	0.174185271296243	-0.206233667	0.401223817854779	0.359586546673841	0.191581953306963	0.184983251609046	0.0366541200403027	0.109716287564657
TCGA.H6.A45N.01A	-0.015330503	0.147020061735734	0.283559871996495	0.285284100632303	0.235345618520603	0.382708943389036	0.558331402916541	0.371860799409407	0.143115987870709	0.267459727910394	-0.065353589	0.246062607934066	0.0196597008698614	0.380637521368782	0.126780817185715	0.0590648066519228	0.421991882463681	0.054744160270052	0.38459162505335	0.347195036379078	0.130762640180473	-0.214036335	0.412203244515501	0.330799005116238	0.211874364912861	0.168048458578375	0.0194255656181593	0.0531394567789327
TCGA.HZ.8001.01A	0.110271475074592	0.154639463399596	0.376739128476185	0.277941856865145	0.300227571046791	0.344843820613032	0.575038656602245	0.446158168699433	0.195029464334789	0.269399646392086	-0.011314484	0.341771603952686	0.0801228819348648	0.405819203054788	0.202926800149266	0.282062705428276	0.518894562508672	0.102185689495026	0.431413633163201	0.369796997218973	0.176892540132734	-0.094244961	0.438857118370568	0.354812718741074	0.229514414301621	0.221962963854467	-0.01823862	0.10744260632291
TCGA.IB.A7M4.01A	-0.04822001	0.186754942095609	0.332567723018511	0.249849493310279	0.315742299541739	0.407308865198747	0.558472697383047	0.360264275921921	0.122952137893116	0.212334947051297	-0.170362156	0.291031056508657	0.0217101940424711	0.346116636109941	0.0410516501560805	-0.035079151	0.360813455248151	0.0816131550944205	0.360056371784233	0.302665217084702	0.130923570069041	-0.131870146	0.351490397242327	0.210988063420872	0.132273921517049	0.165635098545887	-0.000938108	0.108188779411782
TCGA.2J.AABP.01A	-0.090317532	0.335153178992147	0.374628679564314	0.283220511859783	0.242785118537289	0.374480180022664	0.552008165488014	0.400339684949782	0.225067169906269	0.310190430151545	-0.013803569	0.387917170251833	0.0389240698931851	0.31357603954518	0.238698738750776	0.106126288883904	0.536351657762816	0.114034621835932	0.391304288772162	0.337642326254416	0.201223230069824	-0.13998001	0.415721133362309	0.434024490370818	0.270525444575201	0.194951324224377	-0.039851564	0.149976574587142
TCGA.HZ.A77Q.01A	0.136776052491872	0.168517694192114	0.329207638090273	0.310023767463897	0.281784041909086	0.391254324776173	0.581377932049213	0.468204258412688	0.210637056539686	0.289682728660012	0.00317342947226471	0.348929540077727	0.181948951940875	0.372568098608335	0.240112229631235	0.246260690940203	0.518152855278533	0.0830305003007498	0.41126335090927	0.393287482050121	0.199955501136712	-0.073214296	0.453413468131718	0.393234804685358	0.234006120294244	0.262532792403724	0.0218313935027665	0.147347482667093
TCGA.HZ.7926.01A	0.0693680427555935	0.191640886377354	0.27139160084146	0.234242013534598	0.234683094970582	0.401801870392198	0.561250786555273	0.404602839771395	0.130622852832366	0.230272504612856	-0.048286793	0.250331993795792	0.0972155746523889	0.430629463015048	0.067065203790732	0.0653621465763316	0.3326410711587	0.0669777076688332	0.40389708450858	0.328381807279352	0.158249001789222	-0.09599107	0.402137038341445	0.190727141390717	0.151430567933538	0.189748003201503	0.120566964288085	0.11529404690229
TCGA.XN.A8T5.01A	0.299144789936509	0.19836799619488	0.430766162036331	0.232424200259326	0.246512477772879	0.364722336672553	0.578195707211856	0.365471771344442	0.196602301903056	0.299261041267562	0.0377621642372185	0.266288426311506	0.298845400093535	0.354663884783179	0.079033143596586	0.194279865224196	0.456885146712509	0.0674667455619284	0.422004694212234	0.375244159260106	0.170628478382855	-0.174171442	0.445812470500469	0.292452214500521	0.199121506047361	0.267828387680191	0.00543028956096862	0.0870883927009465
TCGA.IB.A5ST.01A	0.356287621556164	0.237281911017173	0.397090019828031	0.288286785842435	0.267008598699554	0.369595135125461	0.577067310259742	0.407220566476291	0.211777474039178	0.306600129710203	-0.054332658	0.340079112118275	0.362632727861948	0.367109875490892	0.211293531882164	0.192054180849422	0.511904709311626	0.0848629365078686	0.432135397955185	0.379074663633671	0.159448189035322	-0.033056857	0.446650649328923	0.367679009181026	0.248484468473133	0.254954597489123	0.0113084697621098	0.059986016134404
TCGA.Z5.AAPL.01A	0.579113502793422	0.422255349488858	0.535647030382493	0.331601481465391	0.239258126797879	0.408665258980331	0.620934829681742	0.35094206767717	0.207110440519666	0.374415384862744	0.0991434868895301	0.311541813574381	0.584010291488078	0.333717897176459	0.101197239278127	0.0796585582657175	0.534915383062988	0.183965702996526	0.442837166642467	0.347542141789531	0.208116781524603	-0.208718083	0.417551337167373	0.379062505237188	0.23378180401513	0.288726830839846	-0.037109142	0.110529178048332
TCGA.IB.7652.01A	-0.151914026	0.119073980342586	0.187930760808836	0.312830049094541	0.213216756297355	0.409977956123487	0.541831431912014	0.403474672632483	0.161384688629926	0.237122664893993	-0.082864771	0.314479346629277	0.0330522322039885	0.414533389509878	0.20300679801949	0.16610421524872	0.4756408292196	0.0341833134734832	0.411491270256078	0.376504780335854	0.172266364315601	-0.19500022	0.429301127543024	0.392815456659337	0.225953883190742	0.190425345148514	0.0412421727191915	0.105097488977883
TCGA.IB.7886.01A	-0.171597892	0.198581803046214	0.26860879311546	0.229241642125888	0.252942159014317	0.39012316773541	0.54733520345886	0.419992657809253	0.145248344158664	0.265991308522526	-0.020630879	0.308851145692189	0.0269469396671264	0.35712303338883	0.129110438024813	0.152875255286667	0.436497067205136	0.0919522036426285	0.376359502105343	0.342969521598813	0.194550730379567	-0.086695015	0.38837927957482	0.348401128941613	0.200655390966138	0.188253249311476	0.0325832378201458	0.150616121803499
TCGA.FB.AAQ0.01A	-0.303772099	0.0318772122127231	0.143537386883868	0.202219597133682	0.272747158512695	0.414116062594593	0.528665267884794	0.342212182953274	0.0737903213481307	0.100822399004155	-0.142698254	0.220532515781012	-0.204985939	0.305075885726399	-0.036029897	-0.045158162	0.192336945248492	0.0741272386670098	0.350597231681124	0.270098578215046	0.127566152115124	-0.20258406	0.345451733301552	0.0577383477154734	0.106253372574175	0.0862001451296412	0.0291950432662319	0.0418634216831098
TCGA.IB.7897.01A	-0.047773168	0.207007838834325	0.374247379397649	0.281800040299575	0.242513167324794	0.300211339756649	0.573305265724335	0.415805690761884	0.231854035942348	0.314263326402081	0.082423506681167	0.290325908077451	0.0905943934211865	0.433834506858902	0.154905300824388	0.22234318442423	0.50247147816741	0.159467616744913	0.383739955865498	0.399947572702432	0.182470963912882	-0.138284466	0.429260833662278	0.389076244192399	0.245842334506606	0.22843854396102	-0.003698627	0.15138489768818
TCGA.2J.AABH.01A	-0.229500041	0.076586022296081	0.153727273338354	0.275560408153395	0.257080793606904	0.387272345513822	0.549261679625661	0.366371262157363	0.0992737637303258	0.214479954938366	-0.110730914	0.227614051857268	-0.09590208	0.391033874348793	0.057760236722821	0.0270638360874122	0.328276629557967	0.0437845719935741	0.362544905173885	0.345906002497471	0.13091364229795	-0.206773669	0.368575167268056	0.189730786911383	0.152532572211387	0.127751076592389	0.0351654859349606	0.0854166727474727
TCGA.IB.AAUT.01A	-0.04117194	0.112653369807853	0.378051490258801	0.316461222106926	0.231549329885787	0.40362852995876	0.579760333614976	0.374800424383769	0.174095389266501	0.282689328041502	-0.064557176	0.259066835719766	0.0438263268412295	0.422923140428663	0.170422604551569	0.101180777867203	0.476793883276038	0.0414784012697742	0.408057598176194	0.38976877394464	0.146405696566214	-0.246607334	0.419679794311933	0.299390432102078	0.213005157499174	0.200844858627439	0.0640933118869319	0.0560638648651581
TCGA.HV.A5A4.01A	-0.18610447	0.0914357717354905	0.20455975736561	0.281472867504406	0.246189197038297	0.392667363768989	0.539419804107102	0.387451512449561	0.0831930776956767	0.20490333153862	-0.11250863	0.222287375153012	-0.076337645	0.354635497438038	0.0863251926446536	-0.008788315	0.359975847120057	0.0576110566967268	0.355894586173742	0.315579178428044	0.121248858117888	-0.268388516	0.379077548404219	0.186492410897813	0.159346961990665	0.145001098985939	0.0615192381780998	0.0992657578924221
TCGA.US.A779.01A	-0.197335549	-0.020913242	0.133495004677238	0.205812801157345	0.255315681463149	0.41937317700002	0.502810394601368	0.31256544966731	0.0521638247921699	0.131269937917459	-0.118463331	0.246797114219681	-0.160348594	0.343203345351016	-0.000492911	-0.067435555	0.194166333450718	0.000893606666808509	0.386948134618254	0.231763460541336	0.0760939785565945	-0.294249336	0.362292260343602	0.0481850308486117	0.100841730833103	0.082426435335807	0.0957709504489028	0.0127358003058933
TCGA.FB.AAPP.01A	-0.30739158	0.0573732611312303	0.186094230389362	0.115976941571585	0.186634062061563	0.43488442276388	0.473383388865581	0.271816296151163	0.101918287538531	-0.007499648	-0.178040519	0.201742577131603	-0.24517116	0.265363132123995	-0.049792071	-0.137144518	0.136719534334138	0.00940683869825197	0.385041666292753	0.164234562299673	0.00825201372392231	-0.129900999	0.357722176922024	-0.08062966	0.00273991328383552	0.0137624285322457	0.0840123612969263	0.103416382130242
TCGA.HV.A5A6.01A	-0.314508221	0.0848140227609706	0.137404816205478	0.262707113628192	0.261596565985938	0.381938390462746	0.556334759797052	0.304118444536781	0.129438017039053	0.155011501609509	-0.140363208	0.27486994463012	-0.119930799	0.356298168732165	0.0638352481621389	-0.018381662	0.289220524968155	0.0344024168032558	0.35300723959015	0.310825026878731	0.118901136336794	-0.220278586	0.406715243378102	0.168475325476345	0.107987625225101	0.135445658848144	0.0393315302025277	0.114906257206821
TCGA.IB.7887.01A	-0.235720578	0.0816571758936106	0.273787057066826	0.260278328383156	0.238839454372659	0.378641643206437	0.539364424799026	0.410674364576158	0.12871639808143	0.201133780547162	-0.182281692	0.244907517290509	-0.085550899	0.391763811416776	0.0381171438751463	0.0500999682742828	0.393396854742263	0.0671959620609143	0.352390762790401	0.37147142999216	0.149162630147558	-0.112387291	0.383552814853855	0.193287225830853	0.156907020111301	0.182059749822485	0.063276955408011	0.0952227867174633
TCGA.FB.A78T.01A	-0.213898497	0.0636105156707423	0.209526602599735	0.296514013788622	0.241696050954915	0.440807439708081	0.561427072431111	0.34693032324305	0.110012555679586	0.23131115011962	-0.084211821	0.250336185584594	-0.07765126	0.354144756329787	0.110782248593107	0.0399876169036296	0.448904991524262	-0.02236021	0.372179131422571	0.29795562226924	0.111491907431366	-0.258582189	0.369621861348395	0.224075200765542	0.145299988497015	0.14462597646268	0.083304191362603	0.0522219768309946
TCGA.IB.7646.01A	-0.215912603	0.298075759807777	0.23380730116159	0.316038915478215	0.294220172543425	0.364550838237953	0.573633802012823	0.475151248586015	0.185639557932754	0.250850310800121	-0.023198938	0.330750088667233	0.0359138292868762	0.400066535675128	0.161821101928549	0.203707326040377	0.45488428181885	0.103533902874265	0.356842669773707	0.376164722184289	0.219395617945867	-0.1112267	0.392660283359045	0.402592990611247	0.216408423068713	0.208849887294527	0.00986946177505981	0.175173541830366
TCGA.RL.AAAS.01A	0.196667754690867	0.137120899059676	0.423177540977162	0.286549653285269	0.263819109790587	0.371735650805709	0.572648405317927	0.382563144536372	0.184384350391688	0.301698282857712	-0.083931906	0.295801402902543	0.159971853948581	0.375097003598133	0.181142306118836	0.201373510713127	0.484144574660644	0.0698341307349996	0.414957439281245	0.367930543547769	0.161315702471969	-0.24366365	0.41099888629037	0.35526934903512	0.204668843832754	0.218443959531254	0.0587784078981864	0.109956849257499
TCGA.US.A77E.01A	-0.183347816	0.0478384238641689	0.136546950943023	0.250139000740948	0.222874565011274	0.445727835557655	0.54953352067232	0.390692973528946	0.110490540469476	0.1682822305202	-0.162174497	0.243917861607693	-0.102583313	0.35254815085814	0.0576566699024193	-0.023926348	0.276771457209983	-0.006358045	0.370385350257367	0.322028722925177	0.120681853306487	-0.193371347	0.383639949273634	0.17526894709285	0.10249223842031	0.134885514200107	0.0826234109019678	0.0583726192797286
TCGA.HZ.8636.01A	-0.195702917	0.157683185276092	0.192687136488887	0.298497411328703	0.219381568114551	0.398755229105363	0.566069785971513	0.413420700552881	0.165966502446329	0.254695679084965	-0.08726513	0.300271620323353	-0.012382044	0.371717366074591	0.128301339608368	0.158653516030786	0.454820130898527	0.115163555112795	0.371703996341176	0.366299554351168	0.162098746582662	-0.164240222	0.412980562532024	0.423704722702229	0.21140099776596	0.178929273665574	0.0744239333828214	0.0950989908421564
TCGA.IB.AAUP.01A	0.464989849965041	0.295117907965598	0.458444199106479	0.310226741201436	0.261507875407937	0.414316886237646	0.61819511306076	0.385645367628858	0.228616509350938	0.350771234418164	-0.067644135	0.286553202489939	0.46926045327947	0.336609196017174	0.148323775716841	0.134272292430624	0.521049289208526	0.166022047887887	0.433222059475385	0.366709940347253	0.194047585045546	-0.189787994	0.440165100343092	0.390355360956469	0.268868553269958	0.264737341541222	-0.021541797	0.0908826828924526
TCGA.IB.7885.01A	-0.024506807	0.191658827849884	0.294299713050246	0.324164775828097	0.225375606028958	0.405114673855772	0.55767577351423	0.457402938794894	0.154178694601964	0.265259818770172	-0.113013563	0.350984253751805	0.0585871831811525	0.401885138047594	0.160067080903432	0.0825993350948507	0.4784082253966	0.0962529610123371	0.395989619398495	0.353930356475842	0.191238377371916	-0.075285652	0.424090714840574	0.38879966291763	0.211768556917443	0.239068704276307	0.0664166932507981	0.116510282792592
TCGA.IB.AAUR.01A	0.476082086336649	0.26084612523505	0.494658521858715	0.316523827033481	0.253187363219687	0.375575160554027	0.602747426189067	0.375729426745186	0.239325158229642	0.372905793895787	0.101965864072491	0.305983413631312	0.502744899934998	0.357930370303943	0.183280961762441	0.231203364205629	0.563261537438444	0.123309719768496	0.453863521887467	0.376042283063429	0.213449315335957	-0.193068569	0.447279719662972	0.374911812818489	0.270593052960837	0.292740482129262	-0.001427308	0.0984940918201995
TCGA.IB.7889.01A	0.135132553895552	0.169507488944288	0.382288714368422	0.296487938551567	0.271853240713201	0.385606727643918	0.573655119638614	0.372365974331127	0.16646447703079	0.272314992848639	-0.10369638	0.312924083043373	0.13081241775348	0.375080846951836	0.176759192127848	0.148078577542499	0.491126822751857	0.0787548655567815	0.415324872342608	0.349093215219039	0.169820014400448	-0.189655527	0.399019760984731	0.351488119694152	0.217119342869856	0.217357234653548	0.0643005859184508	0.123013665380927
TCGA.F2.A8YN.01A	-0.291454261	0.0473827912939909	0.167170191630578	0.27342812150093	0.26932595614024	0.383133855782848	0.542486095360836	0.35631712649176	0.125996006185599	0.17964170413312	-0.180276794	0.261820031397236	-0.1144464	0.380163761250963	0.0941339426594921	0.026416641891808	0.38174025902836	0.0732494164277475	0.403551763429442	0.313199287571007	0.130497280661172	-0.101799948	0.406367072898109	0.197424436628723	0.139252321244467	0.15263966143361	0.0403600506619779	0.0661709850429285
TCGA.3E.AAAZ.01A	-0.198737843	0.0486630999519583	0.1748729979639	0.189038801417909	0.222938635626766	0.371092989043326	0.56357501568613	0.353242370652952	0.132405836468131	0.153745240538769	-0.089721698	0.262124927940336	-0.114108642	0.363266689682069	0.00921781671057493	0.0483890928336504	0.278355861735695	0.0202226875946498	0.336274627890631	0.315472357428415	0.132861950966926	-0.238680562	0.37364149416663	0.13665678013816	0.108347692673207	0.140204968358848	-0.007602808	0.129655225586316
TCGA.HZ.8637.01A	0.233475832531727	0.336050173375399	0.448716889799493	0.346354748293328	0.257974463163268	0.35211669396097	0.59595578918301	0.42202049644821	0.243252360255332	0.361725502290187	-0.061000388	0.328185799902943	0.223924530330965	0.407108085835053	0.222847237190609	0.137793556133228	0.591713708638964	0.0947834813774514	0.428318338572621	0.406643840009055	0.186852069949585	-0.113180752	0.40663461773735	0.488211602895242	0.289219013166663	0.257922395875538	0.0289663270274159	0.0960163226001418
TCGA.HZ.A4BH.01A	0.0015559513183998	0.246830656507052	0.312617248369616	0.264417358885688	0.235205452662857	0.389170594267659	0.573798929850468	0.383213695492062	0.160684410439307	0.269232340850052	0.00866085828196144	0.288023350622052	0.0842333409595252	0.347699706268129	0.146328832857793	0.0491112817211379	0.40575248157214	0.0783784355742705	0.360477359330454	0.362946925212851	0.182962665437404	-0.198613375	0.388751113377103	0.310881698069198	0.206563717454221	0.203527690704372	0.0196534100152023	0.124763130017225
TCGA.3A.A9I5.01A	-0.040141109	0.109501338760861	0.184006012721018	0.262355099966377	0.246657890643992	0.394023301807842	0.531688125085751	0.317994024619367	0.118652743217368	0.12796078154357	-0.13232909	0.276953948568986	-0.058237203	0.353273844150715	0.0680651996368778	-0.059708505	0.276929031128331	0.00139414458860234	0.491935684439679	0.282301871844155	0.110766530800197	-0.196641639	0.378683803640767	0.0826416590983712	0.148213939526331	0.138438165113529	0.00672365055472634	0.0498684133083578
TCGA.XD.AAUL.01A	-0.224301135	0.0908855141894955	0.193405469497165	0.290722796565689	0.236346383487663	0.46330895889931	0.561781993793146	0.384173447758734	0.143769676183855	0.205895323419401	-0.087824346	0.295104947185544	-0.065994129	0.381159547138265	0.153865853261203	0.0725636248394059	0.400549218536693	0.0584324060024801	0.396701452737269	0.37105691141164	0.172883846411353	-0.089266848	0.418031428196806	0.331511967116956	0.134283338640494	0.149522264761417	0.0484015149855544	0.095351170115758
TCGA.HZ.7923.01A	0.00553945450325967	0.190856687583152	0.365076272320203	0.308299791771804	0.269130109313953	0.351058371307493	0.585871421639181	0.434993921684693	0.231936540122768	0.33557324548548	0.0207076401115807	0.31813982794881	0.0980798719794102	0.427434068028056	0.233111628769889	0.222877115811263	0.56418002286785	0.13981965344365	0.42055626406195	0.402155466569339	0.176403408817095	-0.155295111	0.454094461096705	0.44960820777963	0.244392908593381	0.248551747233046	-0.012532613	0.120897177086451
TCGA.2J.AABE.01A	-0.208844613	0.0499723130955533	0.136695890835423	0.279475734056845	0.235723298999464	0.398108705088669	0.569990627329979	0.379261973525043	0.126630938226127	0.184745996430444	-0.057474743	0.274810401914119	-0.032888544	0.351504263985372	0.161648641600292	0.111818775445832	0.422745223541244	0.0375703844612507	0.375973013549914	0.34276410644053	0.154042676368826	-0.158275332	0.410853465576638	0.3011992619208	0.157850416205285	0.172907139464808	0.0614045386187685	0.0850949548426792
TCGA.FB.AAPU.01A	-0.182103643	0.136869856589535	0.146584182351779	0.22375517874165	0.237481187055313	0.411691873226645	0.472546128360006	0.317670008420876	0.0670494289155166	0.143792101706614	-0.059115484	0.218686136602929	-0.118550035	0.336161779152802	-0.002887936	0.0190605587805992	0.160522505412369	0.054059026942521	0.350468526289816	0.250786006634559	0.0846239148230879	-0.18223158	0.335059698436555	0.00979368805257757	0.0991515788249337	0.106196400932492	0.0385900838421902	0.108208557544675
TCGA.3A.A9IC.01A	-0.231238733	0.135578224781354	0.182602933132693	0.275031786097493	0.23627391104659	0.399474189762784	0.54294904737384	0.40703235911109	0.122926783885889	0.187110982525022	-0.000406896	0.294815260711827	-0.092450524	0.386386566451503	0.13144695792913	0.115682464008761	0.37716192308919	0.0702844694639026	0.356757969516383	0.32811488980104	0.164967768474485	-0.108295482	0.406092396269241	0.23028594341587	0.166064411633623	0.165701443777004	0.0356179271787399	0.139364165973857
TCGA.2J.AABI.01A	0.0883400742365724	0.207343447393363	0.281408611452863	0.291803799600396	0.25298102183762	0.371662010394443	0.534096545294697	0.295419123726303	0.162907293766176	0.253174044387528	-0.082860096	0.271798644155747	0.0758529805659688	0.356557704913586	0.0865564769668425	0.00247366629397961	0.424224662880673	0.0401330187114509	0.357057412701152	0.322744860213141	0.149419980468404	-0.196843379	0.407864495361715	0.238260228779355	0.131989174319891	0.163004181568425	-0.020443022	0.0653926589618296
TCGA.HZ.A77O.01A	-0.208382478	0.117401888867251	0.193076693267264	0.271453336909001	0.232418957238796	0.401739835427712	0.539674611978679	0.361009389613142	0.0958112034319197	0.17948247404352	-0.170685696	0.300415359829369	-0.10461889	0.353482025765632	0.0804330189600275	-0.01212265	0.336667388863818	0.0459254636122078	0.349224122856943	0.336795356538689	0.135431410669973	-0.232571442	0.361443716327595	0.225108500018448	0.113899762700405	0.12230063809143	0.0432072290325427	0.066430548690477
TCGA.YY.A8LH.01A	-0.176349697	0.128898945661988	0.215209575933988	0.215623336326037	0.273284742678099	0.429654187917509	0.523307426770763	0.323605278345395	0.071387425077412	0.158445320059417	-0.09817205	0.214792832940127	-0.100039504	0.303668186658338	-0.000339249	0.022704500098248	0.256595798734047	0.0398893355731647	0.360801924285019	0.233105680131533	0.0969580351221086	-0.144471696	0.327599604598025	0.044210257406643	0.0980510624622785	0.107614727176366	0.0877670306037826	0.0757947570697781
TCGA.3E.AAAY.01A	-0.071232575	0.159634244228503	0.315236927462482	0.270755741288373	0.254192477981848	0.408655715669615	0.555893202661285	0.408024924408341	0.165675803262289	0.278826061820868	0.0118880264412914	0.278574865097035	0.0249155066669843	0.406251844915959	0.149935187282077	0.116201884433788	0.470698319648175	0.0456747431750143	0.383248862063346	0.361264678757495	0.145390170642882	-0.137620783	0.419667881327706	0.316781619030561	0.200492119205127	0.201260280105037	0.0431093054764336	0.0774170052900477
TCGA.3A.A9IZ.01A	-0.275687758	0.19592677448042	0.180527560643045	0.262870583814485	0.24467405671137	0.436125985610897	0.510962091092591	0.337486686005265	0.138087860050207	0.151154019071377	-0.110109062	0.244608769485784	-0.158316362	0.370378656832653	0.0475105448320003	0.0711464388099583	0.245750479437891	0.0461421667419464	0.345706293788897	0.298979788759262	0.153989421721994	-0.131853715	0.379755830722985	0.0857678538800982	0.13642127506226	0.135270673439566	0.100424956797544	0.159687795016287
TCGA.IB.A6UG.01A	0.00772928694020389	0.156061606444039	0.250537607542518	0.280717215588043	0.255780180820649	0.383769695361885	0.555442524194298	0.27494673527553	0.109193669030696	0.206335264950849	-0.088546932	0.250905577119426	0.0313680116225335	0.363830224713798	0.0485752553183668	0.0185742126850745	0.306308210261282	0.0415293964386447	0.372679568260404	0.29128183398166	0.0906840556192885	-0.197496147	0.382085713059715	0.122055607961923	0.110961152147208	0.114627033810442	0.0431087227119917	0.0772933591939311
TCGA.FB.A5VM.01A	0.00298255234573699	0.255504113697956	0.336453434891422	0.248143214210517	0.312545607910783	0.414563388392897	0.546186912179105	0.335285891825841	0.168259422914779	0.25571054817067	-0.02706546	0.326572185102067	0.0204542602298062	0.368606114274417	0.174235438740576	0.0963290948599863	0.461955577785403	0.0808174658133325	0.384010009047793	0.324199872501321	0.140897221956269	-0.149669738	0.423613230157188	0.313599292316605	0.189427800322461	0.202916173123881	-0.008287434	0.10287678151645
TCGA.RB.AA9M.01A	-0.158863863	0.112720317995979	0.183981115718334	0.248200515956258	0.225166734072791	0.351840153914799	0.549362736911654	0.347447762177675	0.167528238273614	0.187999459550616	-0.034597563	0.214565987118615	-0.100779154	0.379506160488002	0.0423824164812209	-0.008510039	0.269891144253884	0.0585210365197815	0.366356672710173	0.337408129004272	0.126068579577566	-0.181562753	0.403870593962776	0.125652192873964	0.144040787901597	0.147368561910706	0.0398676822511941	0.0822264265345391
TCGA.HZ.A49G.01A	-0.153269216	0.0882374649290959	0.273879443664758	0.311211826195123	0.252944638246283	0.42031223739678	0.559202881497337	0.411280688812565	0.159292876551354	0.263029254385092	-0.08598297	0.302559966820291	0.00277183741944237	0.410352403744784	0.179907575624553	0.155755021212012	0.525500068899053	0.0405730635876615	0.41042830469587	0.354837156561047	0.163923204174789	-0.221130313	0.421284965050542	0.407228003312766	0.23005548933901	0.202651926264442	0.0669969723035423	0.0543839398856596
TCGA.HV.AA8X.01A	-0.217140675	0.0946666562937168	0.155937593480313	0.243953099975508	0.257680420320607	0.378457731974742	0.503958888564342	0.320611790614549	0.0527158210125278	0.190853883601261	-0.184234171	0.248204776096816	-0.101239851	0.343689070874407	-0.001966988	-0.068162662	0.200948401698378	0.0113962580644028	0.350113974437437	0.28087712172296	0.0944734515257231	-0.181558151	0.370302132023101	0.0566495160345409	0.100404788024784	0.115638401268079	0.0350014959248074	0.141473046385492
TCGA.LB.A7SX.01A	-0.119946949	0.149476924238694	0.198495348765092	0.219340540482113	0.218858867600269	0.371901575331158	0.51242497338473	0.306112105998641	0.0684140486466161	0.17261616024415	-0.103812803	0.232668362909908	-0.119772684	0.345369404325288	0.0161650275922481	-0.069451168	0.352101290041535	0.0555794976900905	0.368834097911967	0.300222374568164	0.0758803689968384	-0.144711733	0.369134564232148	0.0887610189930208	0.0789462058087945	0.112203135198471	0.0210074512823568	0.0715928661872838
TCGA.HZ.7922.01A	-0.064511721	0.156213358505196	0.232039899402863	0.252156441799488	0.241985055484856	0.374687062113555	0.561678755006746	0.41799185476632	0.174714570677211	0.232359240300783	-0.140958663	0.268250607096994	0.0416233955355085	0.367905668687348	0.114006054277779	0.0882741123527298	0.394735610038582	0.172336460257504	0.382526266119187	0.359839702764476	0.136166026717846	-0.157214652	0.414251542735617	0.303623667808697	0.190002718809958	0.195442189622027	0.0519098790761017	0.136242376177496
TCGA.2J.AABV.01A	-0.186040696	0.0676110592107401	0.279048487341057	0.247551795805788	0.270992083470546	0.39352590521545	0.486840006721482	0.324838767857727	0.0993946954258469	0.163800672658109	-0.063987293	0.229590273116749	-0.136258286	0.357639061776745	0.0837366078345097	0.072396717432115	0.326697037597175	-0.006868424	0.369199186041651	0.234928570374543	0.113484212674925	-0.237413914	0.387578974903731	0.166175107284535	0.0973317751727785	0.123685129051753	0.0807877405159756	0.0260748560778721
TCGA.IB.AAUN.01A	-0.11965756	0.165650492124295	0.201178160171604	0.257453819251075	0.249863243517808	0.356543694204876	0.528227154048425	0.348845130904908	0.119142737669705	0.242198230818238	-0.169562366	0.266580946763607	-0.052889231	0.34031856582405	0.0369492928251195	0.00754015388275498	0.315512254491619	0.058215611506821	0.358466082252727	0.298178903041882	0.13708419542544	-0.217350371	0.385675747133794	0.186819397870218	0.137753415563765	0.137882895322557	0.0571165992472182	0.0915671385482315
TCGA.2L.AAQA.01A	-0.306948818	0.183299093552932	0.164551727369737	0.239448409900208	0.240166713608336	0.416803233625683	0.540125499270855	0.359015831661995	0.0814514276028899	0.183114672845795	-0.07624539	0.261951922363754	-0.137023001	0.300153408534992	0.0320718698030855	0.0757089630595091	0.3043925242796	0.0794052700838229	0.338913060118824	0.278590918435408	0.147170109174853	-0.154417943	0.378355956752711	0.192972162804026	0.107745112544423	0.13581232107792	0.0288905464788472	0.118496080637705
TCGA.IB.A6UF.01A	-0.286108664	0.104714072900313	0.124030984206996	0.248000951559683	0.25191746158721	0.426235663316495	0.53400651236116	0.313621564241984	0.0993321848915716	0.182107113388431	-0.103797708	0.206283277599059	-0.13451919	0.356979609900079	0.0629213485258002	0.0795700717786802	0.333318026832334	0.00787403098341398	0.350375835986261	0.30481451970698	0.130989074713777	-0.161337845	0.402917959390458	0.152518974266929	0.124388204923539	0.105762105590457	0.0147713046909571	0.0369335742644939
TCGA.HV.A7OL.01A	0.256789844243873	0.203761254377303	0.395256118157292	0.301938330939358	0.273364315968318	0.464610840005651	0.523881849609952	0.404631973667912	0.134760513503673	0.287946591626812	-0.008370774	0.305600605799721	0.210932183475878	0.354215018622985	0.15863831718911	0.0894893339432926	0.489545952349721	0.062444272133607	0.398972881574135	0.311477681301173	0.131649527856237	-0.067463379	0.383712558164804	0.284466200867827	0.205678546514499	0.203920073480586	0.0487406986827046	0.117414916136648
TCGA.IB.7651.01A	-0.043653229	0.197885610141042	0.309088094804521	0.299152348725338	0.234006715628234	0.379546754368194	0.559996235771416	0.44015899787548	0.181667284139037	0.279115402102886	-0.169770062	0.3158376743256	0.060881200223163	0.356350145007806	0.129046696762241	0.136016788587144	0.478128241462374	0.0424174807628406	0.402703698838732	0.36483898759561	0.176941292461296	-0.218664917	0.397441245853964	0.366504054074352	0.202325064712018	0.211459628193872	0.0461013964734849	0.122260060350538
TCGA.2J.AABU.01A	-0.108313404	0.141844493676294	0.272940173641151	0.249090129607617	0.223189698114314	0.37078518037503	0.551075066046145	0.357029342278332	0.130409399435843	0.203250567541667	-0.085409207	0.295953743046696	-0.030932346	0.352616516862557	0.0383349755858625	0.0680646648103327	0.318327277742409	0.0701307591027211	0.351489990298733	0.32886734964978	0.147264696470753	-0.167118804	0.376970590863683	0.190258485484704	0.154441316662914	0.170207304538714	0.03792011851256	0.113876127589867
TCGA.XN.A8T3.01A	-0.216728979	0.0962762453876305	0.268430138339132	0.250601770147978	0.251147715547744	0.363498530742969	0.542951629680432	0.289781559649099	0.136146056362773	0.21285271397175	-0.118736152	0.2412776322057	-0.085645595	0.365490091854321	0.0755511000708274	0.0146494594079024	0.326921441563045	0.0744024907413877	0.372095832008811	0.349950875118974	0.122748001883841	-0.269127951	0.393440650023165	0.18153771442967	0.130359268976223	0.139684190978104	0.00430386821545912	0.0858861582820978
TCGA.HV.AA8V.01A	-0.163667632	0.000255000779755805	0.175523595529909	0.31390884998713	0.238856004475795	0.418715681209746	0.554902902891773	0.412453269304079	0.144311280084486	0.204493017189122	-0.128906419	0.29719662141154	-0.081363124	0.414253498959824	0.140301868582524	0.0519729116221279	0.397039448423627	0.0157202780623134	0.380965374947208	0.359155546406186	0.158929557781043	-0.221594524	0.417547861570874	0.327748147710332	0.183626929886073	0.158251013023084	0.0696037361692849	0.0606464371238279
TCGA.S4.A8RO.01A	-0.27483557	0.222800008665188	0.190513933970696	0.26124532987392	0.225937735308772	0.426081050890748	0.532378394789711	0.353839273717167	0.142648608032325	0.200823373744199	-0.1564383	0.278336904269661	-0.071652203	0.363380314998333	0.102485592146198	0.0596706118913131	0.321940878965787	0.0581144799144853	0.359487246645989	0.268052149196183	0.130893532760478	-0.240076456	0.347900296117865	0.233967783264325	0.135572644209014	0.118952906174902	-0.020512684	0.0942477234701913
TCGA.IB.8126.01A	0.0554279091114619	0.234748165603017	0.44055042534984	0.273224836536669	0.26231698096156	0.349307475305934	0.559386640257307	0.400527433706819	0.177662212833697	0.277538075163331	0.0522293904328293	0.261490111895824	0.110636096589991	0.421009247748403	0.115157123022345	0.168298760630679	0.441245284293923	0.0736713163207162	0.389330297411844	0.362662196688067	0.143348509581602	-0.194222677	0.424574090757136	0.292393786320622	0.198941779905171	0.220184143209907	0.0404240189801401	0.115660970677501
TCGA.2J.AABF.01A	-0.081081351	0.185740898687472	0.266707611780991	0.309853432833666	0.22853278547449	0.408126877914948	0.558815758948278	0.426215871614912	0.188896167301873	0.261064304572244	-0.123301186	0.302227398393097	0.0190902829103721	0.393483529987604	0.151832114989486	0.121179283132183	0.485148821762549	0.046235283919765	0.391398587797587	0.362211423701884	0.143177531366299	-0.140195283	0.402969327595368	0.364957651736063	0.209896486240347	0.176560215786618	0.0405635405151343	0.0827900758783936
TCGA.US.A776.01A	-0.222775002	0.054564906960013	0.195185833367045	0.117211936542946	0.233067884695369	0.44925050263114	0.483942750531634	0.233735627812258	0.0927205596316802	-0.000291818	-0.152137508	0.178502858812375	-0.208073545	0.304432830191994	-0.029502134	-0.108766601	0.161859188082205	0.0814742059537229	0.355157586641937	0.206100240053566	0.0272045254847371	-0.154354217	0.358865789580147	-0.053344791	0.0173017672174538	0.0202437145912868	0.0708511563637237	0.110377216715508
TCGA.2J.AABT.01A	-0.161498406	0.105198377262309	0.210922297406741	0.255265690508597	0.201667120223061	0.386370886573841	0.555773425996451	0.388189263964912	0.20662607179697	0.254338185704236	-0.054039654	0.27538966936129	-0.00944085	0.376861010037691	0.15637869760278	0.102990026846538	0.467377283685677	0.0202098526415911	0.387729831124071	0.38708480624052	0.147061432856615	-0.163931757	0.422155368786597	0.326390315926707	0.186076449784319	0.199175003854336	-0.000506807	0.144317027185838
TCGA.IB.7891.01A	0.0177476554704526	0.188519269086657	0.317289961294094	0.31799056232061	0.245441578545884	0.364238138423087	0.580700683626509	0.406045298077131	0.186153069254229	0.303368579399026	-0.128086233	0.30642064113988	0.0788313660421551	0.406873827917246	0.174554119190087	0.124214190275515	0.491625613644604	0.0941499055645405	0.412718193723532	0.378979592415725	0.167145596749387	-0.23653807	0.419759212986229	0.385872508047498	0.21379449363861	0.218490404597507	0.0515881738658401	0.115739234468987
TCGA.XD.AAUI.01A	0.107219530192625	0.212887022743581	0.240217795238169	0.252926371564906	0.253782590101969	0.427956157099886	0.554571461634346	0.342417857043467	0.148191398050752	0.227987887596677	-0.082331403	0.280985789298608	0.112312683842987	0.373364232232864	0.110384201534797	0.0904045062284779	0.375136100767918	0.0566091770677589	0.392320841617873	0.326160732916568	0.174462720431148	-0.202164806	0.410226099564758	0.310015384457065	0.193533866828717	0.198347685151393	0.0397869956507954	0.045303081957349
TCGA.RB.A7B8.01A	-0.113244451	0.110637477729045	0.276099236971819	0.279937159773677	0.230896855725551	0.392079929919016	0.566921670559183	0.419022034827142	0.122749857472603	0.2128568277537	-0.133147261	0.259263172021371	-0.0221087	0.360502353628273	0.142582199629888	0.0416165803268491	0.434050370793022	0.0165140429864481	0.363750173343206	0.331538842936377	0.129953934100039	-0.203488748	0.37186165925607	0.29665624217653	0.183756193573186	0.191279075516349	0.0847280729209371	0.0802506933826973
TCGA.XD.AAUH.01A	0.248184967350655	0.190192702454524	0.371536423048315	0.257086990515979	0.249597439255231	0.32305037868469	0.56114405497798	0.360820841767092	0.177675294504388	0.26466970961737	0.0897153841586705	0.247466966716139	0.226144408812324	0.414077482555716	0.112550678805275	0.158310926410271	0.4280582000186	0.113186363240303	0.40880746828341	0.348654540922899	0.158497302416385	-0.245533622	0.412568335364406	0.251452107500644	0.216985472867464	0.232655479094054	-0.014867819	0.0795143405749251
TCGA.2J.AAB6.01A	-0.340763707	0.153746166104296	0.131071048450283	0.274135112215535	0.300621660082629	0.395318993169382	0.532706968465115	0.342986184176483	0.15929031538414	0.182309600982434	-0.128463185	0.288381464298824	-0.058235608	0.360417080557685	0.0650083374024191	0.0470515052965087	0.350739395823666	0.00511598084051579	0.358624635755386	0.335509691049171	0.145544094337308	-0.170452827	0.395621271191489	0.297386647238763	0.155441593468522	0.128218085124521	0.00361597958266809	0.0849091200334041
TCGA.2J.AAB4.01A	-0.171424216	0.170350149454124	0.236553873348461	0.288153886081347	0.25288944078881	0.370589772432757	0.536711626131236	0.361467539969356	0.144169493815558	0.21539914053842	-0.117135464	0.266380106696471	-0.05957809	0.390835037414853	0.0742340243833589	0.0555097938622337	0.395711706253529	0.0437747279622985	0.378658240819942	0.311381419816747	0.193907287656512	-0.127512586	0.405393923560191	0.243929448016823	0.177945676852842	0.161137089586828	0.117108762570205	0.0962494496421503
TCGA.FB.A4P6.01A	-0.123747948	0.0685574268560311	0.247178252421045	0.268345345125875	0.229426016206478	0.351042360566453	0.559916176706002	0.369939532310286	0.149705533829995	0.237668743755951	-0.112646257	0.235448429354701	-0.033521488	0.378031172531428	0.113160407634587	0.0745825345669152	0.389657333676723	0.0255676017043119	0.39858853164497	0.346615954205308	0.12586699846274	-0.232508843	0.411228205814203	0.23093775550213	0.161353263515417	0.164337275289478	0.0812362534843967	0.0467314754256025
TCGA.IB.AAUV.01A	0.123184519270029	0.124624837149998	0.397436352025291	0.305677605635512	0.25840440599247	0.332710389839831	0.564905130247144	0.376015191959974	0.242993382396802	0.314980735821495	-0.015886857	0.308726335908602	0.133850866074375	0.396537331575072	0.189417939613067	0.229835870819501	0.543089054784159	0.0838972716155947	0.400975708878606	0.372625257197834	0.190055284906423	-0.152149525	0.458241938062448	0.379278072697837	0.230540550180696	0.240480260057796	-0.055463304	0.0623343260035281
TCGA.3A.A9IL.01A	-0.248030113	-0.141160848	0.104759296285273	0.157004034923278	0.189463846845004	0.35115131499344	0.427514601973286	0.242525439796204	0.0873480676943717	0.101703743438952	0.00624399986060597	0.125799130699959	-0.173988796	0.311362254781186	-0.06677713	-0.025686953	0.193354154537221	0.0460667637407859	0.397476087248988	0.211781129544568	0.0421739850955681	-0.270274022	0.380221369012721	0.12615956608189	0.0837893270280974	0.0135456684055395	0.00669337973452838	-0.018206274
TCGA.IB.AAUQ.01A	-0.239704327	0.0957043853516423	0.147310746964585	0.287206302815916	0.247697273249684	0.416009016816725	0.548497046889857	0.382828422281166	0.136719513877395	0.191081179522128	-0.118348343	0.245417439208629	-0.114535637	0.367195782618282	0.0889542573221003	0.0522441734066857	0.326754309037677	0.0161955178214128	0.356794009140041	0.347367453819484	0.149889309937518	-0.227936734	0.393873225702811	0.229209753606758	0.138249481697372	0.141944033502425	0.0220552201060309	0.0964587327005998
TCGA.FB.AAPQ.01A	-0.238628321	0.14749202501558	0.139085205423902	0.257130480552968	0.276108875544647	0.439167713966619	0.544417827862059	0.340720469893855	0.117021058755264	0.149228715721124	-0.123575299	0.209261320986297	-0.114162073	0.346948179467136	0.0100714888651614	0.0603438023925545	0.269454343417512	-0.005778815	0.351678429210472	0.271044054688193	0.161003812900931	-0.097815149	0.355665913029856	0.117541064981389	0.10564113858812	0.124547074163377	0.101212414982993	0.0995677370489606
TCGA.IB.A5SS.01A	-0.182522428	0.117559626271158	0.219640349412381	0.278996301817728	0.247952341712554	0.401196039777881	0.561954787341344	0.439562241724142	0.166972938562387	0.251992252346949	-0.119538762	0.371761668550027	-0.046967621	0.358861542099359	0.156494902447385	0.0591733544045129	0.437375192174411	0.110764718689765	0.38630318754208	0.334092905155764	0.158058642480835	-0.167953654	0.425574037793501	0.387861468531437	0.180790762927281	0.183938425075193	0.0533464609415924	0.123823024017153
TCGA.IB.7645.01A	0.0395694154263689	0.223194914844866	0.361644052798848	0.312944801813864	0.261926269898741	0.392568657705463	0.59101488509067	0.467801608852106	0.228249040552098	0.297736391371612	0.054856348459321	0.348715456032137	0.108655002127339	0.406080574665405	0.215550496874065	0.276222925606512	0.538629420366634	0.138971791705847	0.410358006472968	0.416596509252171	0.212862466674305	-0.083658143	0.423976853979977	0.419757088583358	0.246110592442162	0.272977397906624	0.0261295266476286	0.152037932577734
TCGA.2J.AAB1.01A	-0.153877577	0.153632630183336	0.310970740317999	0.255521788956302	0.26770606783586	0.416802427234207	0.555878112913827	0.363985027896521	0.122081701119066	0.241892413599202	-0.11688166	0.261794482728384	-0.047667365	0.343121352320024	0.0914461441255442	0.0547363957302747	0.386444684190797	0.0312229814686368	0.380231451513338	0.328159040427252	0.140512745144296	-0.232542514	0.388813685364531	0.247275175196107	0.166973017050148	0.170224757247551	0.117968671936903	0.137925565679488
TCGA.IB.A5SP.01A	-0.252408015	0.0662832205183414	0.206409711881838	0.24598805020594	0.263083155083071	0.442593883948338	0.52047673589925	0.344977551788826	0.0874884313238639	0.185927445702718	-0.150317828	0.266313558683815	-0.131076103	0.314897400151902	0.00736360556517194	-0.047861148	0.332001286928995	0.0299663870678516	0.376553320806626	0.264219429291806	0.0936650393700149	-0.136586342	0.373885707478898	0.169504066970104	0.101930024433177	0.112707130670932	0.0430756986185567	0.0493582830460535
TCGA.OE.A75W.01A	-0.21211998	0.149178569567879	0.359204569799646	0.254066353157865	0.286710451533045	0.434853907775683	0.518808037493896	0.352713662305069	0.0958540315633916	0.26259409856041	-0.119326787	0.254807097776666	-0.077094617	0.299667166831637	0.0966938277976987	0.0453137689419425	0.419021356028879	0.0544589739678246	0.346951882408507	0.292407472650849	0.138334438145015	-0.141978539	0.368587026471188	0.195680292561496	0.150900356922873	0.150622175114783	0.0602241715980805	0.0481382256083763
TCGA.F2.7276.01A	0.0779601799333065	0.170221447485859	0.312170707658168	0.307593582165114	0.230170234066838	0.344378589112768	0.572125275390803	0.406470266437877	0.19790621152689	0.273422440665183	0.0258713634911436	0.290503450227128	0.106534476134034	0.407950451066857	0.13234606116756	0.18536086282984	0.479299352549097	0.048380802953795	0.411542578796776	0.375386460971644	0.193237649369477	-0.113841922	0.429208396509679	0.354929374711207	0.207960672000353	0.220117450107107	0.0292584708176064	0.0734009884000323
TCGA.3A.A9IX.01A	0.0875779186017225	0.161262258107782	0.368566779649223	0.276605297867584	0.250022872845204	0.355761331483116	0.589535731637784	0.403074476781067	0.18781665832515	0.269649290692435	-0.010676182	0.291683255158077	0.108833214294045	0.386760496124477	0.127960685010768	0.220209618457945	0.4708936349729	0.0759448864343617	0.418140317606249	0.373213264854449	0.157931396481577	-0.226226867	0.439393145747692	0.317561714399216	0.226718408657604	0.218645500488092	0.04297489910538	0.126019018693762
TCGA.3A.A9IV.01A	-0.313325403	-0.046260762	0.117942410378962	0.138771969879683	0.198537162354471	0.327345870767424	0.423937856631823	0.297253179834302	0.176522230151034	0.0581567020500593	-0.096177976	0.188744004434258	-0.195259859	0.282669433103444	-0.128511505	-0.112502286	0.120374876101987	0.101495400175113	0.400557167551276	0.215799887634189	-0.011787558	-0.240967545	0.340627278646698	0.100098285110563	0.0735652998237069	-0.005426344	-0.031074888	0.0085872565680682
TCGA.HZ.8315.01A	-0.140199746	0.150178495228137	0.276986788817093	0.299733964707738	0.229668828062647	0.330682731847977	0.563248615728326	0.408732898920493	0.163755693894036	0.286241946490685	-0.005733308	0.302110328488508	0.00509643049623562	0.395965466510784	0.140350077928615	0.127457873441174	0.4263992162259	0.100218525713885	0.408921469240891	0.373479425318527	0.169553354160592	-0.174116271	0.419734052716124	0.309708627693129	0.206622878094469	0.194443599428885	0.0548898197197949	0.13536162953704
TCGA.Q3.AA2A.01A	-0.192831085	0.100621894114542	0.22359316616266	0.274008645034854	0.266447727024312	0.446211539572054	0.556601353693082	0.361607634797527	0.0988275476425826	0.202517207371626	-0.059857439	0.293435859970591	-0.098006959	0.348149652769542	0.10647288644253	-0.016701158	0.366191311356306	0.00277167934784897	0.371019698939761	0.319969464365729	0.128507052120551	-0.224361584	0.395208165595738	0.210045215957464	0.13288007602104	0.134176696318201	0.135386423131969	0.0575412050881229
TCGA.HZ.7925.01A	-0.268133888	0.140941175713679	0.187451315813178	0.271422614438389	0.258780699989723	0.408585312899629	0.561476336410798	0.484991309179136	0.199050668704766	0.244116026376943	-0.011545844	0.306855274441317	-0.032415775	0.378427709041077	0.169255682762093	0.179544414610332	0.41695840948909	0.118536854165141	0.364583757131497	0.370751566459979	0.187532963038281	-0.075505371	0.421344933355877	0.288469901511115	0.190368560437442	0.194538887170413	-0.016883939	0.173563167586644
TCGA.HZ.7289.01A	-0.322802977	0.0541567238167288	0.161830070768833	0.166959052953095	0.260360399960388	0.452919449973406	0.472391637758615	0.288691644141137	0.120193447214726	0.0142779095795545	-0.18163993	0.228431912999569	-0.233052451	0.278884227787317	0.0163801177378399	-0.04485705	0.156755050036338	0.0605753491670136	0.415181378231472	0.225017722271842	0.0621184783158161	-0.085467118	0.342990346014395	-0.007240843	0.0477981802212886	0.0555276946967517	0.107398246669104	0.101760343614194
TCGA.HZ.8519.01A	-0.164025436	0.0967180089375814	0.304894944084764	0.253486325214915	0.233759905791106	0.33564887244249	0.560067351028537	0.370832213187817	0.182160088554443	0.249598940178685	-0.000141508	0.22958740372936	-0.0212135	0.40766953950895	0.103580689666698	0.135196498969871	0.409638785001198	0.0846272098253792	0.400664301160797	0.306663663116782	0.113561387298287	-0.19560039	0.40230546270294	0.261878949518795	0.184392699824675	0.185206010761818	-0.045432694	0.076527807573813
TCGA.F2.A44G.01A	-0.250337852	0.155704415654507	0.152257001389057	0.286224497203804	0.240133602213234	0.448739029980652	0.545873590212441	0.388806845794207	0.134643479156975	0.199333238510694	-0.07353014	0.304484659490974	-0.07884175	0.371492643089924	0.119511200659265	0.032364618362497	0.401876858156943	0.0873579480776148	0.368319963414582	0.341372934864594	0.164660456815898	-0.095956152	0.401323827144764	0.277255690534172	0.147317296969192	0.178765953293526	0.0462246708189644	0.118801500697031
TCGA.HZ.8638.01A	-0.156541971	0.191085206416962	0.298384674167311	0.263217692260386	0.198498537698493	0.335632458796031	0.533608996522696	0.380516536580386	0.136592125821368	0.206967624262787	-0.134990432	0.279256271532786	-0.078805644	0.410736791599484	0.0223094900274595	0.0692436569763719	0.30484226935642	0.032212628245248	0.363249098311918	0.310900981197662	0.0960974391979933	-0.067161081	0.386490758049242	0.120333113051363	0.086933728081613	0.147518505182399	0.0622390824536346	0.165918991413965
TCGA.3A.A9IU.01A	-0.13416562	0.0492085450396546	0.137050076079514	0.254872616853407	0.239603310185652	0.405184600800134	0.520212415694976	0.365031321585447	0.138524000339441	0.149989030255887	-0.098341127	0.225411078870758	-0.052381942	0.336472877609226	0.0466889306251693	0.0442865965400472	0.317729439968127	0.0197840256912594	0.360814116649718	0.315317183373405	0.102933321266793	-0.22461092	0.397120512285846	0.123832538269878	0.124887228601887	0.126821783865272	0.047134857818706	0.0913427960157149
TCGA.2J.AABR.01A	-0.052821962	0.239044097797802	0.37121791037208	0.302816570044176	0.255983074758295	0.358222735938005	0.573489985808644	0.375290664884495	0.146671841983186	0.263022900472781	0.015186193168044	0.262395219807325	0.0292771338434618	0.392454358456927	0.147239081659232	0.122630017140126	0.452755953345964	0.053195939397675	0.409032617301046	0.374252219516811	0.17507484044686	-0.192783185	0.429787619872254	0.294475274088886	0.184743347900289	0.208140359216641	0.0943477380163769	0.107555821945901
TCGA.2J.AABA.01A	-0.124925409	0.115201802908618	0.213318655817171	0.255309633254805	0.255204152078503	0.397946936178798	0.543108925367041	0.383355510659875	0.134306216592792	0.175301445368182	-0.125323039	0.273282261909341	-0.092548054	0.36148748823291	0.0452898371362741	0.0808348172979138	0.267313534692434	0.0753716139978728	0.368762361197128	0.334529519632293	0.125881989938205	-0.196863657	0.412482593262321	0.127878133415291	0.112739624108704	0.169368309639206	-0.01491477	0.108688823182938
TCGA.F2.6880.01A	-0.298304986	-0.102624871	0.121654086443638	0.166720180676052	0.246464986456203	0.374682026813115	0.459433538463123	0.276221466160194	0.115769887409724	0.0784127520700592	-0.102580648	0.186303615814413	-0.173872882	0.390418356993872	-0.076192165	0.00519374915573829	0.107297776110669	-0.022327726	0.361533557484452	0.216774671615835	0.0435929872465559	-0.278916304	0.391416041284757	0.0223242794322776	0.0817458828117596	0.0542624320396312	0.0383334392969428	-0.016295369
TCGA.F2.A7TX.01A	-0.066268869	0.297401738114511	0.405396937207018	0.272464564299786	0.247252502517974	0.374947213202491	0.540600567060059	0.376448430295461	0.167335485699897	0.275651486221431	-0.140103884	0.31969498594901	0.0448614355849948	0.368257958662545	0.115331250097763	0.0999096574271585	0.425210917354547	0.0674189799400966	0.373849095986442	0.338918529602965	0.140874747447391	-0.210091129	0.395062639998566	0.293323277091085	0.158737515452608	0.18836729340019	0.0304104109360111	0.156204112678431
TCGA.HZ.A4BK.01A	-0.108026218	0.0937875999753304	0.289464991762764	0.295817089392596	0.258112059903665	0.42695501759364	0.57455909023274	0.363783850762476	0.11040810425165	0.230730720230512	-0.133079833	0.275941875550161	-0.019748904	0.37405837228753	0.155261984202365	0.077570572435129	0.438780188417691	0.0487609495042836	0.411065520228771	0.344183334997624	0.131274310198283	-0.171102043	0.407862650158026	0.293166344154608	0.166856518496397	0.18455517477283	0.102848666366329	0.072915286308363
TCGA.HZ.A77P.01A	-0.217798752	0.00343391022534806	0.248042446295558	0.227315039279361	0.204844480159593	0.353157484092663	0.561131525340584	0.386065028109208	0.214348971167761	0.240235515242699	-0.109508052	0.282521796052242	-0.081646993	0.377779988567366	0.120806023908737	0.124759125728712	0.412571917326436	0.0139616418143712	0.360221011895857	0.345237044913211	0.123735973241322	-0.182457163	0.426349765140765	0.286771057711381	0.156470565554855	0.171358421516516	0.00782859706487055	0.133788676823679
TCGA.3A.A9J0.01A	-0.184273125	0.121748804189389	0.171901875865326	0.265458974007996	0.233015468489032	0.408443216502201	0.561227746812613	0.385978830693081	0.11937784207085	0.169272033914491	-0.090124063	0.287256693151944	-0.047132574	0.326266579246957	0.0726270943363263	0.0622423282270053	0.346477341791287	0.0730846302722622	0.359112199070329	0.327511891889079	0.125762474315615	-0.247751821	0.376836022945139	0.223097200154992	0.152964036570156	0.159343594078628	0.00816269267930806	0.0554661951423431
TCGA.HZ.A8P1.01A	-0.256677995	0.0922668274166832	0.172203830693779	0.171547310756177	0.227420448342378	0.433888356844055	0.525672020055841	0.34823797048869	0.115674137830833	0.124188843137296	-0.153286778	0.253787433001348	-0.14517746	0.313540241285773	0.0284447270331421	-0.096187062	0.264837404245425	0.0505711101020709	0.336658028140956	0.230670725907964	0.107260408041391	-0.119521059	0.337207801695668	0.0422651032879941	0.0842813081726572	0.10981438825041	0.0137964051162015	0.0989245765099583
TCGA.2L.AAQL.01A	-0.167531446	0.0652215752751479	0.257510440519369	0.270507016381035	0.257406336564303	0.403090606224064	0.539326683197018	0.359161547367385	0.122384392519043	0.236449958331137	-0.08971862	0.250793028299137	-0.058754465	0.339275221738469	0.134316607732639	0.0464552744972193	0.382361006058297	0.0242748000563494	0.379758947041287	0.327875208193777	0.1398074139799	-0.225929252	0.384883551237105	0.217962997190697	0.162762546404117	0.178342435220348	0.0814264520103462	0.0546105710748044
TCGA.HZ.8317.01A	-0.227087337	0.123987273687085	0.162203911434277	0.24796786127557	0.247301907755099	0.368448701229494	0.540599461327936	0.419060483123767	0.165776440674278	0.185837230251353	-0.042881069	0.295900675020547	-0.11252012	0.394239771353593	0.063512711795652	0.128981892504526	0.304966963893996	0.0460046294752188	0.361273332128205	0.319374600665223	0.158085025039943	-0.087757572	0.404391719007304	0.22632798629501	0.116768339406324	0.168110499904714	0.0617758588738847	0.147646115363178
TCGA.HZ.7920.01A	0.0450542700436998	0.146710417038769	0.313063829143147	0.241673957811067	0.244567809050709	0.280672889200966	0.572860524664996	0.408597911103927	0.217416008942644	0.235972309286334	0.078978445567689	0.2711361566883	0.0896366306874253	0.444715287818925	0.153260647610884	0.173922959481576	0.470769540663316	0.0980496344481703	0.406912251263461	0.350349165529928	0.151503310023354	-0.153874535	0.439631254994447	0.360724847036508	0.210263531491768	0.196854129642055	-0.041473466	0.112384317708745
TCGA.HZ.A49I.01A	-0.072789412	0.0830594357455415	0.261265459930084	0.298613558768531	0.23406523454734	0.448026615647853	0.568490208336771	0.358016343764482	0.161092058137837	0.286671894445919	-0.011019015	0.269432997339465	0.0249887794918426	0.42243526718819	0.217885327248414	0.118407986863131	0.471078273788165	0.00450311318617577	0.431135541987657	0.356316807728943	0.1489026778783	-0.168730574	0.418944928270035	0.333479813166388	0.217886729659073	0.201563704581432	0.0608580819426784	0.0704754716871196
TCGA.HZ.A9TJ.01A	-0.18552347	0.0626260511131245	0.136246822203187	0.245468620242969	0.259401916890125	0.406734183380403	0.556547690501957	0.340924770034496	0.101163476291425	0.173519012297386	-0.071899945	0.201447089190801	-0.09875132	0.376232794093316	0.030106495178641	0.079068005086465	0.251678306844774	-0.016252216	0.347155885953866	0.295635904129611	0.145672693642507	-0.281086862	0.337333296213907	0.116942169937383	0.126413145971017	0.118050615983391	0.0261473718345735	0.0683864332916095
TCGA.YB.A89D.01A	-0.157337648	0.120859328929986	0.239958294143235	0.291359148720496	0.266352111237349	0.432000189406132	0.571331080525778	0.419613300237915	0.176651806514641	0.266063068554804	-0.044048841	0.300733040630681	-0.021522489	0.356225591403365	0.142139699103139	0.195336612121028	0.453750837156368	0.0803402286641	0.376420687485321	0.363729458690531	0.175245575383642	-0.190234813	0.409131973490593	0.37765448047616	0.216394058492876	0.196604818484995	0.0593419881993312	0.0897109849846769
TCGA.IB.7649.01A	-0.038232015	0.146502545216671	0.332822127243299	0.328709109691862	0.29158123877453	0.366391848594544	0.582020188017423	0.394423856543628	0.200004926421824	0.250358699036835	-0.124718075	0.3275323726179	0.0609364325956966	0.432554403228049	0.236639599293568	0.187459048509409	0.493059746142881	0.0964784582182798	0.425329018222244	0.387796202690396	0.163544099278441	-0.205417164	0.403543505008866	0.383429475822999	0.207878282211728	0.207312326511732	0.0858593890821047	0.1243545631757
TCGA.LB.A8F3.01A	-0.250022346	0.0675578112159978	0.142448288381238	0.2506827264871	0.252437177156928	0.395611149899111	0.518067711838762	0.309555640268232	0.074593896167319	0.147858307330848	-0.068216898	0.237928578520839	-0.13922701	0.367853338969811	0.0185821253539949	0.0546207807087733	0.33242516235503	-0.047043323	0.401535997761075	0.275115930193935	0.105955494230321	-0.196221175	0.364032594207178	0.0716037145877797	0.129383620970476	0.129435442636208	0.0623006057554139	0.113245914206122
TCGA.2J.AAB8.01A	-0.157241932	0.149900387777049	0.206066464816021	0.21411925738205	0.249309662188452	0.391905537039069	0.552356195858049	0.404334655803483	0.123166106987087	0.183586182991932	-0.099722025	0.30005645338383	-0.026832254	0.352649662884774	0.0602966249188254	0.0577099215448081	0.347849214579003	0.0803315673530901	0.34182107733009	0.330358940034891	0.150892496204171	-0.21108656	0.398204720816745	0.222270610116383	0.138283227713137	0.179400843190672	-0.008949425	0.12276331410524
TCGA.3A.A9IR.01A	-0.236466979	-0.125426295	0.141160971058533	0.164696224057109	0.211614371607868	0.389326273308559	0.392165106905214	0.196519264980142	0.0825801034742446	-0.0033697	-0.032321071	0.181161028279149	-0.182731423	0.253461860121128	-0.12323029	-0.003255185	0.0979075718038474	-0.010463952	0.386029367548273	0.184668148887027	-0.047497441	-0.114737043	0.359022066464918	0.00306564399893138	0.0973340002849499	0.006582797738533	0.0446523593935311	-0.128531197
TCGA.2L.AAQE.01A	-0.012289067	0.145674382860421	0.269035039757073	0.218934470918493	0.248880191195082	0.346662149582297	0.531100292991426	0.342857747530317	0.0936042744626969	0.21317358576681	-0.128660157	0.272935208425685	0.0170885311662507	0.322006736234712	0.0330197610072635	0.000841288837697026	0.261131808836156	0.0438866189457741	0.402190825045141	0.293488122794144	0.119027661619016	-0.238707718	0.389418856931107	0.0960069811760481	0.100304149015101	0.146036860930518	0.0140517870296277	0.106620481843397
TCGA.3A.A9I7.01A	0.070936826053796	0.0720481269771303	0.284869251117029	0.249155144521789	0.218507317645778	0.421172301688858	0.564740931257077	0.396702211387662	0.144133204645392	0.238795752847966	-0.148831982	0.344912363126851	0.0834626127858978	0.354406015326195	0.0866626724510532	-0.001772139	0.382306561179779	0.0159961873354841	0.388694896768806	0.3287976441571	0.135776183878847	-0.090777135	0.386312813210411	0.229651589910624	0.167325114262904	0.192931360614569	0.0551043305938831	0.0628690297073786
TCGA.IB.7890.01A	-0.192177264	0.0485738500303006	0.107758530171135	0.242703028005158	0.251938305597655	0.348605237303539	0.569985756854146	0.424478274981582	0.194029163671141	0.233765062934166	-0.122948145	0.256526906593944	-0.029164129	0.388197421895099	0.106255785790416	0.0996706159990391	0.387898693862765	0.0824440009274301	0.359278781069375	0.363187564103444	0.164424620327735	-0.195296371	0.39489197314874	0.349277168850727	0.216142256776358	0.151767826310245	-0.033167246	0.125625769098413
TCGA.LB.A9Q5.01A	-0.178935169	0.143462793863468	0.23563728738057	0.290243734343866	0.266225585003431	0.416235140102934	0.548550033427792	0.414227685595006	0.142501521641717	0.226660068016323	-0.030376522	0.297418204905985	-0.002802241	0.416148918653166	0.145861846541786	0.110024077178832	0.475625141425291	0.045721280843517	0.387411081047089	0.342915674752655	0.164387800168445	-0.093572034	0.436419511843623	0.340007249334366	0.200836303932829	0.181725162813894	0.0386671048642999	0.0803803774828934
TCGA.HZ.7924.01A	-0.033217256	0.12204734871284	0.225780072172246	0.228306722486904	0.231014864303751	0.369455752570437	0.540450678511547	0.383582922786255	0.142647210528446	0.17597474020572	-0.117298463	0.308629862905966	0.00146032407578236	0.406037578097633	0.055001341596568	0.0568873014382924	0.329340250236236	0.110459573812319	0.403093439092451	0.307348199232717	0.089153734007704	-0.13733064	0.409990504353573	0.175571590377141	0.133237155992948	0.124885299485995	0.0521556191888562	0.124345299380401
TCGA.HZ.8002.01A	-0.082861882	0.139871921630587	0.28884215310221	0.287309119911616	0.248354066379433	0.320029583337497	0.575769520086365	0.400458842066524	0.207748732698507	0.260023267868757	-0.02973817	0.302850687781424	0.0127515041085131	0.413051072729712	0.173794079502977	0.242756907242422	0.469026620918351	0.106286848518983	0.392185563800216	0.377180092500457	0.180912825372556	-0.146504338	0.405619847687497	0.351522326246175	0.190751997423259	0.200142412161417	0.0148345851789154	0.114214584055638
TCGA.FB.AAPY.01A	0.128808073637136	0.1575629039423	0.317294643617756	0.322045632379293	0.263652684251373	0.429306602867027	0.564436121505404	0.374258132360388	0.166724829065497	0.266776919304479	-0.064477797	0.272771842893097	0.0723876079903718	0.372411250679015	0.177498692593994	0.0777304298566525	0.475359177239555	0.0564019467877818	0.416078553542937	0.341004728881608	0.159948039370508	-0.179092153	0.40924677059279	0.320235290973397	0.199725821405366	0.189918238380117	0.128965720845812	0.0499054259774382
TCGA.F2.A44H.01A	-0.164632255	0.118163413730711	0.193580030050668	0.311398612295325	0.266332857168144	0.453922464949614	0.560153149430816	0.386650092452229	0.207440665428225	0.254676011270619	-0.120796184	0.317080940831711	-0.033849156	0.402078743777591	0.180217295320102	0.138152698513354	0.464547543989877	0.0484420574749203	0.391152372345779	0.351373895160455	0.164288227985735	-0.206623029	0.414355248128008	0.396541770962409	0.195766528383891	0.207838049313591	0.0627603619238876	0.101005614454465
TCGA.IB.A5SO.01A	0.126180791388936	0.182078475318839	0.307601296793661	0.242617236485184	0.267336667399231	0.416601046136157	0.569131074622472	0.436701717741824	0.165700989456286	0.28495743269897	0.00214022056691542	0.268919463233617	0.136954540469363	0.363829723344044	0.127373518372576	0.0745101832993022	0.448885475717466	0.0707807095835687	0.367635461257736	0.358153042533702	0.15506541126609	-0.244542629	0.425057742552301	0.315510535997372	0.199652031653654	0.20976572780607	0.023151521465334	0.141343016697181
TCGA.FB.AAQ3.01A	-0.228681518	0.138881794249232	0.285653211453934	0.25004399855104	0.279481139869231	0.399875239042979	0.539884620967187	0.346060588986204	0.106671713291798	0.182756132173005	-0.117665141	0.303107879056528	-0.078151641	0.373188764085942	0.132713996319761	0.0257608949888987	0.361421879541339	0.0533528089750529	0.364716286368808	0.311401095601481	0.16189909467733	-0.193514888	0.363439225633197	0.196887119893279	0.141431438725887	0.164897276345775	0.0567434835112854	0.136548592854692
TCGA.HZ.7918.01A	0.0534891071740284	0.263430829125696	0.459992855215781	0.303657433092921	0.236571171807111	0.376276357879622	0.578869685572231	0.435578467173459	0.226353296227065	0.319992596956528	-0.089157156	0.286454929167903	0.104128863619532	0.413244158882842	0.159946182898131	0.139937246353837	0.524158332185751	0.106173393437872	0.395584574904821	0.391251538487505	0.184681391795874	-0.23080884	0.401296843084692	0.406157715884761	0.221938483098608	0.242163810779322	0.0389224108325969	0.114783201974399
TCGA.H8.A6C1.01A	-0.009173533	0.150119053574084	0.193695818595587	0.277253402269486	0.236443210345342	0.40350669619435	0.555948148251525	0.353506566568781	0.108680555504194	0.223450384108856	-0.158201366	0.250479275397775	0.014706795519633	0.370013652237905	0.109546611471354	0.00107765756313636	0.389553320811993	0.0821294752137545	0.374622026070572	0.322736754103856	0.136386487017389	-0.150176479	0.381646942064329	0.21745828233804	0.157008066075989	0.158560900642028	0.127745356222408	0.0755027658166299
