# Supplementary material for: The role of disulfidptosis-driven tumor microenvironment remodeling in pancreatic cancer progression
Source: Front Immunol. 2026 Mar 10;17:1747560. doi: 10.3389/fimmu.2026.1747560 (PMC13008902; doi:10.3389/fimmu.2026.1747560)
Supplement: Supplementary file 20 [file Table1.xls]

## Sheet: Sheet1
Gene
PCBP3
MYH7
PCBP1
IQGAP1
PML
NSUN2
ZHX2
TNKS1BP1
SAFB2
ACTN4
MYL6
ARMC6
OXSM
NLN
RPA1
NDUFA11
NDUFC1
MYH2
NDUFS1
SART3
PDLIM1
MYH11
ACTN2
DHX9
STRAP
LGALS13
HNRNPA3
ACTN1
MYH7B
HNRNPH1
HNRNPH3
GYS1
TLN2
GLUD1
PPIH
ATXN10
FANCI
TLN1
FLNC
MYL6B
PCBP2
SQSTM1
MYH8
PRDX1
SLC3A2
HNRNPH2
CHCHD3
HNRNPM
NDUFA10
CNOT1
EBLN2
MYH10
FLNB
ACTN3
MYH9
NDUFS2
MYH1
MYH4
AAAS
DBN1
MYH6
NDUFB6
ARNT
NUBPL
MYH14
MYH13
BOP1
RNH1
NCKAP1
GTF2I
ME1
CAPZB
INF2
MYH3
DSTN
MRPS17
SCO2
RPN1
SMPD4
NDUFB10
UBASH3B
NDUFB11
EPAS1
ATG5
SLC7A11
HNRNPU
CD2AP
SAFB
PRC1
TRIP6
ANP32E
CHD4
RUFY1
FLNA
RRP1
TARDBP
PPM1F
IPO4
ACTB
LRPPRC
SAMM50
IPO7
NIPBL
